# Supplementary material for: Identification and replication of sex-dimorphic protein quantitative trait loci across multiple ancestries and their associations with diseases
Source: Sci Rep. 2025 Aug 28;15:31721. doi: 10.1038/s41598-025-10031-z (PMC12394655; doi:10.1038/s41598-025-10031-z)
Supplement: Supplementary file 2 — Supplementary Material 2 [file 41598_2025_10031_MOESM2_ESM.xlsx]

## Sheet: Index
Table	Description
ST1	Stats for each protein
ST2	pQTLs in males
ST3	pQTLs in females
ST4	Identification and replication of Sex dimorphic pQTLs
ST5	Number of individuals and disease codes for disorder GWAS
ST6	SD-pQTLs effect on disorders
ST7	MR result
ST8	MR heterogeneity
ST9	MR pleiotropy
ST10	List of co-author under the Japan COVID-19 Task Force banner

## Sheet: ST1
Protein	Number of samples			Effect of Sex on protein levles				Genetic heritablity								Genetic Correlation
								Males				Females
	Total	Males	Females	Beta	Se	Pvalue	FDR	Heritability	SD	Pvalue	FDR	Heritability	SD	Pvalue	FDR	Coefficient	Sd	Pvalue	FDR
A1BG	30272	13974	16298	-0.109241	0.002927	4.34632e-298	1.53011e-296	0.2005	0.0571	0.000445781	0.00146083	0.1801	0.0444	4.98549e-05	0.000188463	0.9314	0.1175	2.21e-15	1.61979e-14
AAMDC	30272	13974	16298	0.0253278	0.00696085	0.000274579	0.000449479	0.2228	0.1082	0.0394799	0.0606276	0.1971	0.1004	0.049629	0.0702964	0.8619	0.0954	1.68e-19	1.83611e-18
AARSD1	30111	13903	16208	0.151567	0.0117553	6.17349e-38	3.14816e-37	-0.0132	0.0198	0.504985	0.551669	0.009	0.0274	0.742558	0.767645	Inf	NA	NA	NA
ABCA2	30272	13974	16298	0.012225	0.00469867	0.00927809	0.0131159	0.0752	0.029	0.00951142	0.0185444	-0.01	0.0242	0.679443	0.707936	0.5075	0.4113	0.217	0.253303
ABHD14B	30000	13854	16146	0.0595486	0.0108423	4.00106e-08	8.55237e-08	0.1264	0.0356	0.00038441	0.00129338	0.1191	0.0436	0.00630178	0.0114854	1.1993	0.3471	0.00055	0.0010458
ABL1	30111	13903	16208	0.0160982	0.0113008	0.154308	0.18381	0.0422	0.0293	0.14979	0.189239	0.0848	0.0234	0.000290158	0.000829391	0.9156	0.3559	0.0101	0.015495
ABO	30272	13974	16298	0.00851402	0.0171729	0.620052	0.657161	0.2804	0.2509	0.263748	0.309409	0.246	0.223	0.269967	0.308731	1	0	0	0
ABRAXAS2	30272	13974	16298	0.0783124	0.00800061	1.36573e-22	4.99239e-22	0.0616	0.03	0.0400403	0.0613908	0.0774	0.0233	0.000894104	0.00216491	1.4737	0.5909	0.0126	0.019
ACAA1	30111	13903	16208	0.132387	0.0106047	1.12226e-35	5.44724e-35	0.1045	0.0426	0.014165	0.0259142	0.1012	0.0249	4.81857e-05	0.000183586	0.889	0.2521	0.000421	0.000813034
ACADM	30272	13974	16298	-0.0324029	0.00820227	7.81721e-05	0.00013492	0.0515	0.0219	0.018693	0.0324614	0.0165	0.0295	0.575942	0.608823	Inf	94.5052	NA	NA
ACADSB	30272	13974	16298	0.0225258	0.010736	0.0358988	0.0468916	0.1527	0.0427	0.000348742	0.00119551	0.1226	0.0351	0.000477846	0.00127323	1.1317	0.2754	3.96e-05	9.18423e-05
ACAN	29814	13756	16058	0.111497	0.00744842	1.78133e-50	1.14649e-49	0.2941	0.0594	7.37654e-07	7.05382e-06	0.2172	0.0511	2.13304e-05	9.39508e-05	1.1532	0.1656	3.36e-12	1.68e-11
ACE	30272	13974	16298	0.0226621	0.00316269	7.93061e-13	2.08393e-12	0.2026	0.1257	0.107011	0.142485	0.1533	0.0884	0.0828892	0.109876	0.9287	0.1796	2.34e-07	7.13556e-07
ACE2	30051	13876	16175	0.432665	0.00801264	0	0	0.1856	0.0395	2.61779e-06	2.03417e-05	0.2396	0.0456	1.48519e-07	1.49911e-06	0.9052	0.1599	1.5e-08	5.13158e-08
ACHE	30272	13974	16298	0.208202	0.0141685	1.02719e-48	6.30555e-48	0.45	0.1151	9.24323e-05	0.00040285	0.2439	0.0728	0.000807314	0.00200244	0.9467	0.1649	9.41e-09	3.32391e-08
ACOT13	30272	13974	16298	0.00425487	0.0144975	0.769149	0.793873	0.1389	0.0381	0.000266697	0.000954788	0.087	0.0277	0.0016849	0.00369104	1.0631	0.4495	0.018	0.0262921
ACOX1	30051	13876	16175	-0.00151552	0.00631761	0.810418	0.829437	0.0281	0.0259	0.277947	0.324235	0.0561	0.0268	0.0363238	0.053438	1.9536	0.8536	0.0221	0.0316446
ACP1	30272	13974	16298	0.0858349	0.00535118	1.15571e-57	8.11777e-57	0.1055	0.0726	0.146177	0.1854	0.0431	0.0579	0.456642	0.496804	1.4558	0.1884	1.09e-14	7.35601e-14
ACP5	29885	13793	16092	0.130788	0.00883182	1.92996e-49	1.218e-48	0.3295	0.0844	9.46047e-05	0.000410471	0.371	0.1005	0.000222898	0.000665946	0.8759	0.1251	2.52e-12	1.28338e-11
ACP6	30056	13881	16175	0.109514	0.0127914	1.16619e-17	3.67596e-17	0.2668	0.143	0.0620786	0.089382	0.243	0.1536	0.113642	0.145276	1.0695	1.0704	0.318	0.360303
ACRBP	30272	13974	16298	0.0427578	0.00466999	5.72292e-20	1.92876e-19	0.0626	0.0291	0.0314602	0.0505275	0.1318	0.0432	0.00228137	0.00475749	1.1019	0.2815	9.04e-05	0.000195867
ACRV1	30272	13974	16298	1.75306	0.00934777	0	0	0.0418	0.0513	0.415178	0.462423	0.0101	0.0198	0.609981	0.641539	0.0553	0.2647	0.835	0.849444
ACSL1	30272	13974	16298	-0.0241746	0.00439738	3.88328e-08	8.3067e-08	0.01	0.0202	0.620565	0.660316	0.0336	0.0239	0.159766	0.196049	-Inf	NA	NA	NA
ACTA2	30051	13876	16175	0.023426	0.0058879	6.94643e-05	0.000120103	0.0601	0.0307	0.0502705	0.0745851	0.0688	0.0332	0.0382385	0.0557469	1.1054	1.8527	0.551	0.586878
ACTN2	30272	13974	16298	0.198228	0.00699663	2.66486e-174	5.37016e-173	0.0836	0.0342	0.0145075	0.0263091	0.0579	0.0258	0.0248204	0.0380153	1.2089	0.3858	0.00173	0.00301135
ACTN4	30111	13903	16208	-0.00332655	0.00412707	0.420231	0.462317	-0.0186	0.0264	0.481093	0.527551	0.0228	0.0279	0.413812	0.453944	-Inf	NA	NA	NA
ACVRL1	30010	13857	16153	0.0559174	0.0116109	1.47229e-06	2.83215e-06	0.0737	0.0281	0.00872166	0.0172927	0.2371	0.0449	1.28745e-07	1.34965e-06	1.1222	0.2655	2.37e-05	5.70556e-05
ACY1	30051	13876	16175	0.418009	0.0114303	1.68102e-286	5.64592e-285	0.2383	0.0384	5.44439e-10	1.86198e-08	0.1361	0.0308	9.92361e-06	4.85656e-05	0.9528	0.3894	0.0144	0.0214394
ACY3	30272	13974	16298	0.0328125	0.0107735	0.00232367	0.00349268	0.2475	0.0542	4.96123e-06	3.4669e-05	0.2421	0.0607	6.65014e-05	0.000241348	1.0633	0.231	4.15e-06	1.09748e-05
ACYP1	30149	13922	16227	0.115325	0.0160294	6.40955e-13	1.69032e-12	0.1276	0.0334	0.000133257	0.00054038	0.0215	0.0239	0.368343	0.408848	1.0884	0.329	0.00094	0.00172113
ADA	30111	13903	16208	0.0827178	0.00987126	5.53605e-17	1.70817e-16	0.1451	0.0635	0.0223105	0.0377953	0.1835	0.0722	0.0110362	0.0187177	1.0852	0.175	5.62e-10	2.24618e-09
ADA2	29664	13698	15966	-0.0777382	0.0131705	3.62007e-09	8.13055e-09	0.3216	0.0535	1.84138e-09	4.69552e-08	0.3971	0.0712	2.44355e-08	3.48205e-07	0.8245	0.2258	0.00026	0.00052169
ADAM12	30272	13974	16298	-0.0778212	0.00401025	2.23116e-83	2.09629e-82	0.0825	0.0297	0.0054732	0.0118207	0.0489	0.0234	0.0366408	0.0538498	1.5947	0.5922	0.00709	0.0111472
ADAM15	30051	13876	16175	-0.0281522	0.0131573	0.0323898	0.0426234	0.4375	0.2704	0.105668	0.140907	0.4338	0.2435	0.0748276	0.100752	0.894	0.3481	0.0102	0.015629
ADAM22	30059	13880	16179	-0.00333281	0.0115558	0.773034	0.79732	0.2952	0.1542	0.0555695	0.0810946	0.3569	0.1532	0.0198255	0.0312203	0.9514	0.1931	8.35e-07	2.40099e-06
ADAM23	30111	13903	16208	0.0480806	0.0106491	6.35623e-06	1.17476e-05	0.3385	0.1676	0.0434156	0.0657339	0.3692	0.157	0.0186932	0.0296299	0.9981	0.361	0.00569	0.00911433
ADAM8	29996	13849	16147	-0.038937	0.00851033	4.77515e-06	8.90427e-06	0.3924	0.1188	0.000956461	0.0027666	0.3821	0.1129	0.000713311	0.00180186	0.9245	0.0868	1.76e-26	2.82286e-25
ADAM9	30272	13974	16298	0.0286277	0.00553354	2.31235e-07	4.72166e-07	0.2649	0.0904	0.00338624	0.00788963	0.228	0.0681	0.000813918	0.00201196	0.9412	0.2795	0.000759	0.00140957
ADAMTS1	30272	13974	16298	0.0202018	0.00373967	6.63904e-08	1.39563e-07	0.0615	0.0379	0.104655	0.139942	0.0497	0.0246	0.0433497	0.0624467	-Inf	41.057	NA	NA
ADAMTS13	30051	13876	16175	-0.0425601	0.00871205	1.03856e-06	2.02177e-06	0.2666	0.0777	0.000601038	0.00188075	0.33	0.0762	1.4863e-05	6.80422e-05	1.2696	0.3548	0.000346	0.000678809
ADAMTS15	30111	13903	16208	-0.124697	0.0129023	4.58625e-22	1.65241e-21	0.1468	0.0312	2.53706e-06	1.98794e-05	0.1307	0.0321	4.66811e-05	0.00017905	0.8693	0.2761	0.00164	0.00287291
ADAMTS16	30051	13876	16175	-0.110248	0.00501566	3.04267e-106	3.62885e-105	0.0756	0.0417	0.0698396	0.0988912	0.0331	0.0257	0.197768	0.235909	1.446	0.3718	0.000101	0.000216742
ADAMTS4	30272	13974	16298	0.00324026	0.00419919	0.440334	0.482616	0.0641	0.0245	0.00888815	0.017541	0.0803	0.0261	0.00209356	0.0044382	0.3727	0.2675	0.164	0.195219
ADAMTS8	30111	13903	16208	-0.0320978	0.0119271	0.00712407	0.0101992	0.2805	0.0854	0.00102148	0.00292267	0.2205	0.074	0.00288503	0.00582415	1.1751	0.152	1.07e-14	7.26071e-14
ADAMTSL2	30272	13974	16298	-0.0488225	0.00481079	3.67698e-24	1.39173e-23	0.1366	0.0365	0.000182223	0.000699767	0.2626	0.0346	3.20906e-14	4.90986e-12	0.779	0.2348	0.00091	0.00166991
ADAMTSL4	30272	13974	16298	-0.106602	0.00764876	5.15994e-44	2.96215e-43	0.0863	0.0409	0.0348562	0.0549198	0.1402	0.0376	0.000192452	0.000585208	0.8366	1.5031	0.578	0.61168
ADAMTSL5	30272	13974	16298	-0.0218885	0.00556434	8.38349e-05	0.000144173	0.0933	0.0436	0.0323622	0.0515772	0.122	0.0374	0.00110617	0.00257329	1.4629	0.5615	0.00917	0.0141385
ADCYAP1R1	30111	13903	16208	0.00626385	0.00448857	0.162872	0.192677	-0.0155	0.0232	0.504068	0.550874	-0.0099	0.0146	0.49772	0.536497	0.25	0.0515	1.21e-06	3.43924e-06
ADD1	30272	13974	16298	0.17007	0.0122127	6.04606e-44	3.45051e-43	0.1713	0.0308	2.67177e-08	4.33902e-07	0.0908	0.0304	0.00281875	0.00571815	0.7422	0.325	0.0224	0.0319815
ADGRB3	30010	13857	16153	-0.025177	0.0139865	0.0718552	0.0898037	0.3526	0.2948	0.231671	0.275334	0.379	0.3179	0.233183	0.272344	1.0413	1.3854	0.452	0.490527
ADGRD1	30272	13974	16298	0.310785	0.0106896	2.5907e-183	5.44606e-182	0.2518	0.084	0.00272098	0.00661361	0.3254	0.0848	0.000124413	0.000405912	1.1243	0.1613	3.12e-12	1.56634e-11
ADGRE1	30272	13974	16298	-0.118121	0.00741085	5.80594e-57	4.03927e-56	0.3399	0.0644	1.30637e-07	1.64399e-06	0.2928	0.069	2.20082e-05	9.60627e-05	0.9713	0.1512	1.33e-10	5.63482e-10
ADGRE2	30111	13903	16208	0.00839406	0.0125278	0.502839	0.544949	0.2275	0.0429	1.13896e-07	1.47811e-06	0.2149	0.0468	4.3927e-06	2.49894e-05	0.6838	0.1531	7.99e-06	2.04299e-05
ADGRE5	29888	13800	16088	0.0204744	0.00749172	0.00628087	0.00901852	0.2465	0.0486	3.93622e-07	4.16095e-06	0.3127	0.0509	8.07641e-10	2.05949e-08	1.0038	0.1292	8.04e-15	5.50105e-14
ADGRF5	30272	13974	16298	0.123238	0.0064892	5.90069e-80	5.43906e-79	0.2638	0.0415	2.06233e-10	8.61607e-09	0.2574	0.0397	8.95433e-11	3.20357e-09	0.8511	0.2092	4.72e-05	0.000108249
ADGRG1	30111	13903	16208	0.156088	0.0115509	1.73235e-41	9.35661e-41	0.1447	0.0398	0.00027725	0.000987703	0.2225	0.0409	5.32513e-08	6.57485e-07	0.7213	0.2901	0.0129	0.0193814
ADGRG2	30051	13876	16175	-0.239319	0.00855152	3.75785e-170	7.46969e-169	0.1924	0.0507	0.00014772	0.000588994	0.1803	0.0345	1.73135e-07	1.70611e-06	1.085	0.1418	1.95e-14	1.27084e-13
ADGRV1	30272	13974	16298	-0.025109	0.00811478	0.00197504	0.00298864	0.0143	0.0298	0.631323	0.670008	-0.0036	0.0224	0.872318	0.886964	-Inf	NA	NA	NA
ADH1B	30272	13974	16298	0.236604	0.0098935	3.11633e-125	4.2551e-124	0.1643	0.0329	5.91656e-07	5.99284e-06	0.1327	0.0337	8.22713e-05	0.000286766	0.6167	0.1544	6.49e-05	0.000144678
ADH4	30051	13876	16175	0.486425	0.0131398	2.27321e-293	7.81449e-292	0.1658	0.0362	4.6473e-06	3.28703e-05	0.1412	0.0297	1.99225e-06	1.32528e-05	0.7542	0.1755	1.73e-05	4.24761e-05
ADIPOQ	30272	13974	16298	-0.759192	0.00872445	0	0	0.3501	0.0635	3.51995e-08	5.53108e-07	0.2365	0.0534	9.47417e-06	4.67596e-05	1.0944	0.1688	8.93e-11	3.84941e-10
ADM	30111	13903	16208	-0.0328029	0.0105633	0.0019023	0.00288156	0.1342	0.0373	0.000320852	0.00111569	0.2278	0.0418	5.04376e-08	6.37488e-07	1.2646	0.219	7.74e-09	2.7587e-08
ADRA2A	30272	13974	16298	-0.0363109	0.00840152	1.55157e-05	2.79685e-05	0.087	0.0383	0.0231143	0.038785	0.0917	0.0388	0.018108	0.0288432	Inf	NA	NA	NA
AFAP1	30272	13974	16298	0.0275841	0.0099926	0.00577556	0.00834216	0.3983	0.2407	0.0979738	0.132593	0.3017	0.2395	0.207775	0.246733	0.9811	0.4597	0.0328	0.0451594
AFM	30272	13974	16298	0.0213637	0.00278511	1.76205e-14	4.92228e-14	0.1498	0.037	5.15142e-05	0.000250003	0.1669	0.0326	3.06133e-07	2.80263e-06	1.2098	0.1493	5.42e-16	4.40375e-15
AFP	29957	13831	16126	-0.112887	0.0147077	1.69972e-14	4.75271e-14	0.4142	0.0672	7.10688e-10	2.32131e-08	0.3914	0.0728	7.6001e-08	8.59669e-07	0.8554	0.191	7.54e-06	1.93394e-05
AGBL2	30272	13974	16298	0.00671247	0.0106498	0.528509	0.569223	0.0016	0.021	0.939268	0.948073	-0.0268	0.0184	0.145248	0.180443	-Inf	NA	NA	NA
AGER	29873	13788	16085	-0.126844	0.0130961	3.74202e-22	1.35157e-21	0.4827	0.0842	9.87983e-09	1.94058e-07	0.4422	0.0611	4.57651e-13	3.80112e-11	1.1797	0.1354	3.04e-18	2.99155e-17
AGR2	29908	13822	16086	-0.0568299	0.0126873	7.51781e-06	1.37811e-05	0.1119	0.0411	0.0064765	0.0136035	0.1171	0.035	0.000820709	0.00201844	1.2272	0.3285	0.000187	0.000384908
AGR3	30053	13874	16179	0.104283	0.00741574	8.98095e-45	5.1965e-44	0.1116	0.0361	0.00199207	0.00511567	0.0866	0.0358	0.0155635	0.0253037	1.8661	1.0522	0.0762	0.0971176
AGRN	30111	13903	16208	0.0100809	0.0104156	0.333118	0.375239	0.2732	0.0573	1.86167e-06	1.53746e-05	0.2485	0.0588	2.37681e-05	0.000102665	0.7271	0.1143	1.97e-10	8.21943e-10
AGRP	30111	13903	16208	0.217331	0.0100756	2.05066e-102	2.35907e-101	0.2482	0.0413	1.85884e-09	4.69882e-08	0.2293	0.0432	1.10913e-07	1.19232e-06	1.08	0.1568	5.6e-12	2.74444e-11
AGT	30272	13974	16298	-0.052346	0.00583109	2.9384e-19	9.72369e-19	0.1245	0.0856	0.145825	0.185114	0.09	0.0812	0.2677	0.306742	1.1866	0.8332	0.154	0.184561
AGXT	30051	13876	16175	0.24865	0.0103631	4.98754e-126	6.90692e-125	0.2256	0.0451	5.66747e-07	5.7606e-06	0.1878	0.0395	1.99007e-06	1.32528e-05	0.8761	0.1512	6.8e-09	2.43068e-08
AHCY	30051	13876	16175	0.0200228	0.00962932	0.0375931	0.0489733	0.038	0.0267	0.154672	0.194309	0.0498	0.0296	0.092485	0.121488	2.0173	1.0153	0.0469	0.0625165
AHNAK	30272	13974	16298	0.00737337	0.00851166	0.38635	0.429082	0.0903	0.0408	0.0268814	0.0442744	0.1745	0.0384	5.51257e-06	3.0179e-05	0.6069	0.2846	0.033	0.0453589
AHNAK2	30272	13974	16298	0.0590441	0.0042627	1.69579e-43	9.56583e-43	0.1656	0.0417	7.15046e-05	0.000325805	0.1391	0.0434	0.0013503	0.00305633	0.8976	0.1404	1.63e-10	6.87048e-10
AHSA1	30272	13974	16298	-0.0195552	0.0079523	0.0139358	0.0192077	0.0518	0.0292	0.0760677	0.106414	0.0298	0.0343	0.384954	0.425337	8.9588	24.5872	0.716	0.741829
AHSG	30272	13974	16298	-0.00203918	0.00753942	0.786802	0.809234	0.1824	0.0878	0.0377602	0.0585757	0.1121	0.0676	0.0972602	0.126787	1.0584	0.1798	3.97e-09	1.46139e-08
AHSP	30002	13852	16150	0.510102	0.0149478	1.94505e-250	5.92024e-249	0.1629	0.0413	8.00301e-05	0.000357919	0.1337	0.0334	6.25459e-05	0.000229282	1.0343	0.2534	4.47e-05	0.000102706
AIDA	30272	13974	16298	-0.000820385	0.0101614	0.935653	0.944379	0.1082	0.0657	0.0995828	0.13452	0.138	0.0458	0.00258593	0.00531259	3.077	24.1761	0.899	0.907821
AIF1	30111	13903	16208	0.0495163	0.00679655	3.28341e-13	8.76978e-13	0.1726	0.104	0.0969919	0.13157	0.2163	0.0924	0.0192369	0.0304087	1.4046	0.6451	0.0295	0.0408436
AIF1L	30272	13974	16298	-0.0036172	0.00670156	0.58937	0.629436	0.1207	0.0436	0.00563412	0.0121142	0.0666	0.0445	0.13449	0.169174	1.3619	0.3231	2.5e-05	5.99515e-05
AIFM1	30063	13884	16179	0.179726	0.0141275	5.5841e-37	2.79876e-36	0.0494	0.0335	0.140313	0.179135	0.1069	0.0253	2.38626e-05	0.000102768	1.1457	0.4817	0.0174	0.025476
AK1	30051	13876	16175	0.234777	0.00990953	5.8837e-123	7.88632e-122	0.0424	0.0254	0.0950597	0.129338	0.0008	0.0231	0.972373	0.976067	Inf	69.7852	NA	NA
AK2	30272	13974	16298	0.0220366	0.0135117	0.102915	0.125929	0.0691	0.0303	0.0225764	0.038169	0.0905	0.0332	0.00641257	0.0116654	1.0674	0.2885	0.000216	0.000438389
AKAP12	30272	13974	16298	-0.0244259	0.00281805	4.62707e-18	1.48738e-17	0.0452	0.026	0.0821295	0.113799	0.083	0.0235	0.000412562	0.00112191	Inf	3.3988	NA	NA
AKR1B1	30111	13903	16208	-0.00920501	0.0119119	0.439674	0.482074	0.0907	0.0262	0.000536512	0.00172718	0.0277	0.0195	0.155458	0.191247	1.384	0.5121	0.00688	0.0108378
AKR1B10	30272	13974	16298	0.0353109	0.00739566	1.80952e-06	3.46943e-06	0.0564	0.0268	0.0353368	0.0554666	-0.0139	0.0205	0.497741	0.536497	1.1145	4.3745	0.799	0.81652
AKR1C4	30051	13876	16175	0.0409535	0.006662	7.97883e-10	1.85918e-09	-0.0126	0.0224	0.573775	0.616386	-0.0219	0.0215	0.308391	0.34694	-Inf	NA	NA	NA
AKR7L	30272	13974	16298	0.128806	0.00820643	2.67357e-55	1.82102e-54	0.1365	0.0463	0.00319667	0.00750624	0.1115	0.0352	0.00153696	0.00340803	1.0183	0.7795	0.191	0.225081
AKT1S1	30059	13880	16179	0.0924668	0.0131037	1.74422e-12	4.53031e-12	0.0419	0.0269	0.119323	0.156108	0.0833	0.0348	0.0166804	0.0268642	1.3376	0.3349	6.5e-05	0.00014477
AKT2	30272	13974	16298	0.0188371	0.0175016	0.281798	0.322023	0.0814	0.0388	0.0359106	0.0562458	0.0929	0.028	0.000907109	0.00218473	1.3641	0.3314	3.85e-05	8.94591e-05
AKT3	29940	13823	16117	0.00489523	0.00734128	0.5049	0.546414	0.118	0.0307	0.000121219	0.00050197	0.1136	0.0292	0.000100075	0.000336709	0.7848	1.156	0.497	0.534432
ALCAM	30051	13876	16175	-0.157453	0.00563257	8.89481e-170	1.74434e-168	0.2891	0.0374	1.07592e-14	3.12769e-12	0.2661	0.0358	1.06193e-13	1.04566e-11	1.2013	0.1143	8.13e-26	1.25507e-24
ALDH1A1	30059	13880	16179	0.273236	0.00980957	1.34793e-168	2.59122e-167	0.0671	0.032	0.0360046	0.0563323	0.0558	0.025	0.025615	0.0390675	1.1915	0.2947	5.27e-05	0.000119421
ALDH2	30272	13974	16298	0.0146078	0.00608666	0.0164022	0.0224378	0.0268	0.0374	0.473635	0.520945	0.0575	0.0399	0.149556	0.184846	1.1353	1.0476	0.278	0.319525
ALDH3A1	30055	13876	16179	0.331675	0.00916713	1.31959e-280	4.28428e-279	0.1468	0.0824	0.0748221	0.104924	0.0635	0.0824	0.440926	0.480965	1.1073	1.7122	0.518	0.554599
ALDH5A1	30272	13974	16298	0.0219251	0.0056027	9.12427e-05	0.000156488	0.0702	0.0268	0.00880838	0.0174428	0.0859	0.0232	0.000213413	0.000640238	2.0471	0.7302	0.00506	0.00814746
ALMS1	30272	13974	16298	-0.00974419	0.00553829	0.0785158	0.0976685	0.012	0.0212	0.571368	0.614263	0.0192	0.0167	0.250267	0.289967	Inf	NA	NA	NA
ALPI	30272	13974	16298	0.117507	0.0143669	2.97289e-16	8.94622e-16	0.2658	0.1861	0.153216	0.193064	0.2902	0.1821	0.111019	0.142488	1	0.1213	1.7e-16	1.44296e-15
ALPP	30111	13903	16208	-0.270262	0.0201077	4.58415e-41	2.4623e-40	0.2218	0.0754	0.00326474	0.00764755	0.2925	0.0853	0.000605645	0.00156638	1.1643	0.2155	6.52e-08	2.11622e-07
AMBN	30111	13903	16208	0.0173722	0.00392014	9.39051e-06	1.71494e-05	0.0721	0.0271	0.00780209	0.0159051	0.0076	0.0185	0.681211	0.709524	Inf	280.966	NA	NA
AMBP	30057	13878	16179	0.0299104	0.00775612	0.000115329	0.000195357	0.3015	0.0778	0.000106484	0.000451897	0.3638	0.0632	8.59627e-09	1.42796e-07	0.9564	0.2043	2.84e-06	7.70011e-06
AMDHD2	30272	13974	16298	0.00484303	0.00308822	0.116839	0.14131	-0.0403	0.0176	0.0220345	0.0374586	0.0045	0.0307	0.883464	0.897668	-Inf	NA	NA	NA
AMFR	30059	13880	16179	-0.0182072	0.00827088	0.0277185	0.0369159	-0.0017	0.0182	0.925581	0.938167	0.0471	0.0219	0.0315011	0.0471543	Inf	NA	NA	NA
AMIGO1	30272	13974	16298	-0.0157037	0.00618604	0.0111357	0.0155538	0.0472	0.031	0.127864	0.16542	0.0616	0.0231	0.00766076	0.0135792	Inf	NA	NA	NA
AMIGO2	30111	13903	16208	-0.0473742	0.00918897	2.54495e-07	5.16412e-07	0.2251	0.0499	6.4516e-06	4.34139e-05	0.248	0.0489	3.94537e-07	3.47552e-06	1.0183	0.1955	1.9e-07	5.83706e-07
AMN	30111	13903	16208	0.0684564	0.0060545	1.39525e-29	6.06684e-29	0.1706	0.1082	0.114862	0.151362	0.1356	0.092	0.140505	0.175526	1.1169	0.1557	7.23e-13	3.90768e-12
AMOT	30272	13974	16298	-0.33956	0.00514003	0	0	0.0776	0.0323	0.0162845	0.0290067	0.0206	0.0248	0.406174	0.44607	1.6057	0.2279	1.84e-12	9.46833e-12
AMOTL2	30161	13918	16243	-0.0164001	0.0059132	0.00554965	0.00802379	-0.0057	0.0241	0.813033	0.836929	0.0842	0.029	0.00369078	0.00720074	1.9669	1.0261	0.0553	0.0726935
AMPD3	30272	13974	16298	0.114556	0.0118751	5.45946e-22	1.95977e-21	0.0239	0.0335	0.475578	0.522374	0.061	0.0296	0.0393211	0.0571532	0.5915	4.555	0.897	0.906543
AMY1A_AMY1B_AMY1C	28336	13098	15238	0.0117893	0.00737358	0.109864	0.133554	NA	NA	NA	NA	NA	NA	NA	NA	1.162	0.2	6.24e-09	2.25663e-08
AMY2A	28326	13094	15232	-0.0161484	0.00986417	0.101625	0.124455	0.2489	0.0976	0.010766	0.0205628	0.286	0.0864	0.000932343	0.00223439	1.1716	0.2346	5.93e-07	1.74578e-06
AMY2B	27406	12641	14765	0.00888144	0.00996644	0.372865	0.414894	0.237	0.0946	0.0122353	0.0229027	0.3176	0.0915	0.00051845	0.00136516	1.1125	0.1841	1.52e-09	5.83888e-09
ANG	29765	13746	16019	0.20303	0.0128271	3.37789e-56	2.3224e-55	0.2281	0.057	6.28745e-05	0.000292911	0.2434	0.0667	0.000263083	0.000762496	1.1035	0.1299	2.01e-17	1.82526e-16
ANGPT1	29824	13776	16048	-0.00710537	0.0165576	0.667832	0.702703	0.2355	0.0405	6.0701e-09	1.31685e-07	0.2742	0.0438	3.84302e-10	1.11717e-08	1.0157	0.1489	8.96e-12	4.3225e-11
ANGPT2	30111	13903	16208	-0.111892	0.0114827	2.10521e-22	7.65104e-22	0.1676	0.04	2.78954e-05	0.000149616	0.2841	0.0377	4.85316e-14	6.56875e-12	1.0075	0.1462	5.46e-12	2.68115e-11
ANGPTL1	29569	13628	15941	-0.10888	0.00641477	2.61573e-64	1.98524e-63	0.228	0.0663	0.000584053	0.00184148	0.301	0.0867	0.000517094	0.00136282	0.7998	0.2971	0.00709	0.0111472
ANGPTL2	29994	13842	16152	0.0465497	0.0105944	1.1178e-05	2.03375e-05	0.2423	0.0449	6.79774e-08	9.93017e-07	0.2273	0.0378	1.81866e-09	4.1959e-08	0.6338	0.1432	9.58e-06	2.42693e-05
ANGPTL3	29875	13801	16074	-0.29717	0.012003	5.72826e-134	8.62782e-133	0.151	0.0472	0.00137832	0.00373071	0.1781	0.0467	0.000136899	0.000440228	0.9575	0.1863	2.74e-07	8.29387e-07
ANGPTL4	30055	13875	16180	0.0169837	0.0120437	0.158498	0.188112	0.1495	0.0394	0.000147991	0.000588994	0.0774	0.0401	0.0535852	0.0752159	0.9351	0.1611	6.46e-09	2.32259e-08
ANGPTL7	30111	13903	16208	0.102443	0.00921962	1.25465e-28	5.32862e-28	0.2187	0.0724	0.00252176	0.00620724	0.2844	0.057	6.0544e-07	4.86192e-06	0.8324	0.1099	3.61e-14	2.22917e-13
ANK2	30272	13974	16298	-0.0447682	0.00830543	7.08928e-08	1.486e-07	0.0737	0.0408	0.0708602	0.0999954	0.0337	0.0233	0.148079	0.183245	Inf	127.096	NA	NA
ANKMY2	30272	13974	16298	-0.0153797	0.00993256	0.121534	0.146623	0.0799	0.0278	0.0040518	0.00917334	0.1271	0.0321	7.51064e-05	0.000266912	1.2549	0.4575	0.00609	0.00968596
ANKRA2	30272	13974	16298	-0.0123891	0.00714676	0.0830128	0.102868	0.0367	0.0233	0.115232	0.151643	-0.0133	0.0199	0.503915	0.542147	0.6571	0.6714	0.328	0.370105
ANKRD54	30111	13903	16208	0.12551	0.00813816	1.85436e-53	1.23709e-52	-0.0275	0.0175	0.116083	0.152694	-0.0266	0.0147	0.0703697	0.0954571	Inf	NA	NA	NA
ANP32C	30272	13974	16298	-0.0114321	0.00486298	0.0187371	0.0254532	-0.0122	0.033	0.711608	0.744653	0.0094	0.0231	0.684062	0.712238	Inf	NA	NA	NA
ANPEP	29947	13832	16115	0.0519587	0.00708389	2.27738e-13	6.10504e-13	0.2097	0.0823	0.0108344	0.0206791	0.2546	0.0762	0.000834149	0.0020463	0.9096	0.2209	3.82e-05	8.89293e-05
ANXA1	30085	13891	16194	0.0727833	0.00529381	6.98954e-43	3.86076e-42	0.1307	0.0462	0.00466931	0.0103487	0.107	0.0291	0.000236015	0.000695838	1.2108	0.5304	0.0224	0.0319815
ANXA10	30059	13880	16179	-0.0352493	0.0103734	0.000679601	0.00107456	0.0209	0.0282	0.458612	0.506018	0.011	0.0222	0.62025	0.652104	Inf	NA	NA	NA
ANXA11	30111	13903	16208	0.0130186	0.0106776	0.222759	0.258706	0.1851	0.0335	3.28786e-08	5.28056e-07	0.1862	0.0425	1.1804e-05	5.60691e-05	0.8609	0.2098	4.06e-05	9.40732e-05
ANXA2	29797	13763	16034	0.115555	0.0122973	6.01533e-21	2.08503e-20	0.1989	0.0763	0.00913887	0.0179142	0.1795	0.0818	0.0282084	0.0426648	1.0142	0.2481	4.35e-05	0.000100322
ANXA3	29996	13849	16147	-0.0190391	0.0110598	0.0851754	0.105369	0.1152	0.0355	0.00117422	0.00329483	0.1181	0.0289	4.3792e-05	0.000170192	0.7345	0.4996	0.142	0.171763
ANXA4	29879	13802	16077	-0.00671949	0.0103429	0.515911	0.557093	0.0841	0.0299	0.00491261	0.0107862	0.0692	0.0222	0.00182629	0.00395311	1.1328	1.7543	0.518	0.554599
ANXA5	30012	13860	16152	-0.0226856	0.00391749	7.07284e-09	1.56686e-08	-0.0292	0.0189	0.122353	0.159497	0.0272	0.0257	0.289889	0.329311	Inf	NA	NA	NA
AOC1	30111	13903	16208	-0.00328508	0.00724308	0.650158	0.685834	0.0269	0.0283	0.341843	0.388179	0.0581	0.0311	0.0617388	0.0851398	0.8717	1.0302	0.397	0.438547
AOC3	29996	13852	16144	-0.112884	0.00782001	4.47008e-47	2.66563e-46	0.2825	0.1361	0.0379236	0.0587654	0.4303	0.1355	0.00149503	0.003328	0.8862	0.1204	1.84e-13	1.06936e-12
AP1G2	30272	13974	16298	0.0323541	0.0100518	0.00128895	0.00198645	0.1106	0.0389	0.00446648	0.00998005	0.1002	0.0257	9.66575e-05	0.000327156	0.9056	0.2981	0.00238	0.004057
AP2B1	30272	13974	16298	0.0304842	0.00565273	6.98765e-08	1.4668e-07	0.0503	0.0303	0.0969012	0.131509	0.0617	0.026	0.0176406	0.0282385	Inf	NA	NA	NA
AP3B1	30272	13974	16298	0.0330185	0.00969314	0.000659174	0.00104283	0.1113	0.0289	0.000117535	0.000489266	0.1334	0.0257	2.09548e-07	2.00381e-06	0.8929	0.4095	0.0292	0.0405647
AP3S2	30272	13974	16298	0.0185654	0.00561959	0.000955313	0.00148993	0.1051	0.0271	0.00010522	0.000447839	0.0612	0.0265	0.0209195	0.0326601	0.9924	0.5965	0.0961	0.11958
APBB1IP	30111	13903	16208	0.0266105	0.00708484	0.000172994	0.00028885	0.1084	0.0335	0.00121293	0.00337416	0.1594	0.0346	4.08645e-06	2.3664e-05	0.9707	0.3091	0.00169	0.00295004
APCS	30000	13851	16149	0.276041	0.00633286	0	0	0.1056	0.0428	0.013614	0.0249848	0.1679	0.0343	9.82839e-07	7.1485e-06	0.9217	0.376	0.0142	0.0211672
APEX1	30000	13856	16144	0.107313	0.013653	3.97006e-15	1.13397e-14	0.1413	0.0378	0.00018542	0.00070923	0.1542	0.0392	8.36574e-05	0.000290649	1.0408	0.3811	0.00632	0.0100131
APLP1	30051	13876	16175	-0.15672	0.00787926	1.81735e-87	1.78798e-86	0.179	0.0371	1.40145e-06	1.20543e-05	0.1252	0.0303	3.596e-05	0.000144786	1.1504	0.861	0.182	0.215297
APOA1	30272	13974	16298	-0.153669	0.00485838	4.83232e-216	1.24956e-214	0.1662	0.0482	0.000564476	0.00180207	0.1504	0.0449	0.000809091	0.00200441	1.1109	0.1655	1.89e-11	8.72579e-11
APOA2	30272	13974	16298	-0.164781	0.00662672	3.96462e-135	6.09717e-134	0.1352	0.0531	0.0108922	0.0207419	0.2015	0.0424	2.01057e-06	1.33442e-05	0.9592	0.1466	6.05e-11	2.65426e-10
APOA4	30272	13974	16298	0.0404444	0.0050629	1.41541e-15	4.11934e-15	0.1647	0.051	0.00124045	0.00342609	0.177	0.0407	1.36826e-05	6.35387e-05	1.233	0.1626	3.37e-14	2.10199e-13
APOB	30272	13974	16298	-0.00468645	0.00273345	0.0864511	0.106902	-0.0029	0.0248	0.906911	0.921815	0.0406	0.019	0.0326108	0.0484661	-4.0475	6.3938	0.527	0.563258
APOBR	30272	13974	16298	-0.0637301	0.0123464	2.46059e-07	4.9999e-07	0.3362	0.2287	0.141549	0.180237	0.3219	0.2155	0.135245	0.169951	1	0.5661	0.0773	0.0982661
APOC1	30219	13949	16270	-0.19699	0.00889929	1.04003e-107	1.25577e-106	0.1772	0.0389	5.23184e-06	3.57858e-05	0.1785	0.045	7.28848e-05	0.000259652	1.3785	0.1478	1.1e-20	1.31256e-19
APOD	28881	13355	15526	0.142662	0.0066125	2.01482e-102	2.32699e-101	0.2031	0.0513	7.5244e-05	0.000342307	0.1672	0.0465	0.000323522	0.000913973	1.3275	0.4168	0.00145	0.00257477
APOE	30272	13974	16298	-0.141424	0.00875388	1.82281e-58	1.29592e-57	0.2209	0.1014	0.0293688	0.0478023	0.1305	0.0885	0.140326	0.175378	1.0894	1.0092	0.28	0.321674
APOF	30272	13974	16298	-0.0745197	0.00934049	1.53782e-15	4.46227e-15	0.2542	0.0395	1.23114e-10	5.68082e-09	0.2596	0.0475	4.62221e-08	5.89331e-07	0.8601	0.1275	1.51e-11	7.06383e-11
APOH	30059	13880	16179	-0.000902218	0.00570221	0.874283	0.888968	0.0687	0.0694	0.322216	0.36823	0.1327	0.081	0.101365	0.131667	1.1585	0.6703	0.0839	0.105731
APOL1	30272	13974	16298	-0.159576	0.00915841	1.16306e-67	9.31086e-67	0.3703	0.17	0.0293885	0.0478077	0.38	0.1327	0.00418854	0.00805141	1.1367	0.4738	0.0164	0.0241406
APOM	29932	13826	16106	-0.0607	0.0106366	1.16261e-08	2.54849e-08	0.3549	0.1163	0.00227632	0.00572428	0.3923	0.0885	9.30308e-06	4.62292e-05	0.9717	0.398	0.0146	0.0217241
APP	30059	13880	16179	-0.00311857	0.00932267	0.737993	0.766045	0.2072	0.0361	9.48936e-09	1.89582e-07	0.2384	0.0378	2.8472e-10	8.44571e-09	1.2678	0.1495	2.28e-17	2.06286e-16
APPL2	30272	13974	16298	-0.012946	0.0167099	0.438493	0.480959	0.1128	0.0348	0.00118953	0.00333224	0.077	0.0245	0.00167307	0.00367066	0.661	1.1737	0.573	0.607951
APRT	30059	13880	16179	0.0690293	0.0145617	2.14219e-06	4.09651e-06	0.0912	0.0254	0.000329979	0.00114019	0.0804	0.0273	0.00322897	0.00640516	0.9138	0.4741	0.0539	0.0709664
ARAF	30272	13974	16298	0.00904416	0.00802812	0.259937	0.298326	0.0476	0.0222	0.0320213	0.0512024	0.0934	0.0226	3.58459e-05	0.000144728	18.5572	48.4598	0.702	0.729159
AREG	30111	13903	16208	-0.0314115	0.0101478	0.0019673	0.00297847	0.1589	0.0351	5.98084e-06	4.06222e-05	0.1144	0.0332	0.000569407	0.00148588	0.7373	0.323	0.0224	0.0319815
ARF6	30272	13974	16298	0.0761216	0.0144191	1.30631e-07	2.71482e-07	0.118	0.0272	1.43631e-05	8.64464e-05	0.1205	0.0273	1.01516e-05	4.93489e-05	0.9	0.2296	8.87e-05	0.000192521
ARFIP1	30272	13974	16298	-0.0194326	0.00828261	0.0189729	0.0257496	0.101	0.0371	0.00648151	0.0136042	0.1094	0.0309	0.000399441	0.00109648	1.1413	0.2896	8.13e-05	0.000178182
ARG1	29656	13680	15976	-0.00423547	0.00999507	0.671747	0.705805	0.0655	0.0338	0.0526391	0.0775973	0.0506	0.0236	0.0320275	0.04777	1.2988	0.4864	0.00758	0.0118497
ARG2	30272	13974	16298	-0.0558073	0.00522923	1.53172e-26	6.1479e-26	0.0171	0.0263	0.515569	0.561123	0.0688	0.0375	0.0665551	0.0910474	2.3254	3.5404	0.511	0.547817
ARHGAP1	30111	13903	16208	0.0761677	0.00775404	9.70264e-23	3.55723e-22	0.1376	0.0363	0.000150263	0.000595929	0.0276	0.0256	0.280978	0.320315	0.9492	0.3752	0.0114	0.01736
ARHGAP25	30111	13903	16208	0.0864024	0.00823132	9.90364e-26	3.88958e-25	0.0703	0.0244	0.0039623	0.00900683	0.0449	0.0228	0.0489189	0.0695729	1.0551	0.7269	0.147	0.176944
ARHGAP30	30272	13974	16298	0.00638338	0.00473667	0.177781	0.209044	0.0609	0.0265	0.0215553	0.0368163	0.1181	0.0452	0.00897955	0.0156122	8.2529	9.0812	0.363	0.405706
ARHGAP45	30272	13974	16298	0.045242	0.0105615	1.84392e-05	3.30953e-05	0.1281	0.0331	0.000108795	0.00045969	0.0978	0.0238	3.96957e-05	0.000157214	0.9492	0.2571	0.000223	0.000450745
ARHGAP5	30272	13974	16298	0.0213602	0.00881721	0.0154176	0.0211702	0.1535	0.072	0.0330114	0.0524394	0.0883	0.0528	0.0944556	0.123742	1.2999	0.6552	0.0473	0.0630156
ARHGEF1	30272	13974	16298	0.0803264	0.0136386	3.91103e-09	8.77056e-09	0.1032	0.0335	0.00206586	0.0052772	0.0947	0.0269	0.000430822	0.00116178	1.0253	0.4492	0.0225	0.0320872
ARHGEF10	30272	13974	16298	0.103252	0.0115069	3.04627e-19	1.00692e-18	0.1265	0.0574	0.0275361	0.0452246	0.1169	0.0448	0.00907078	0.0157519	1.071	0.3779	0.0046	0.00747992
ARHGEF12	30111	13903	16208	0.0467477	0.014691	0.00146378	0.00223936	0.0886	0.0428	0.0384436	0.0594049	0.1025	0.0218	2.57834e-06	1.64935e-05	0.9137	0.2421	0.000161	0.000335586
ARHGEF5	30272	13974	16298	0.0273323	0.00920271	0.0029801	0.00444505	0.1733	0.1226	0.157497	0.197346	0.1576	0.113	0.163109	0.19931	1.413	0.1579	3.52e-19	3.7315e-18
ARID3A	30272	13974	16298	-0.00684513	0.00469954	0.14525	0.173304	-0.008	0.0225	0.722173	0.754622	0.0646	0.0245	0.00837083	0.0146856	Inf	NA	NA	NA
ARID4B	30059	13880	16179	0.018108	0.00546403	0.000920669	0.00143861	0.0464	0.0231	0.0445734	0.0673116	0.0172	0.0216	0.42586	0.465929	Inf	NA	NA	NA
ARL13B	30272	13974	16298	-0.0035528	0.00825781	0.667028	0.702109	0.0307	0.0202	0.128561	0.1661	0.0556	0.0252	0.0273596	0.0415106	Inf	NA	NA	NA
ARL2BP	30272	13974	16298	-0.00304397	0.00496504	0.539827	0.580344	0.1031	0.0285	0.000297412	0.00104342	0.0818	0.03	0.00639776	0.0116458	2.2982	0.6485	0.000394	0.000763878
ARMCX2	30272	13974	16298	-0.0555052	0.00737469	5.35909e-14	1.47312e-13	0.0016	0.0223	0.942802	0.95065	0.0203	0.0164	0.215788	0.254707	1.7668	9.0267	0.845	0.858909
ARNT	30111	13903	16208	-0.0139869	0.00482497	0.00374803	0.00554518	0.0463	0.023	0.0441101	0.0666812	0.0417	0.0376	0.267412	0.306532	Inf	NA	NA	NA
ARNTL	30272	13974	16298	-0.0262904	0.00602135	1.26845e-05	2.30069e-05	0.0511	0.0266	0.0547251	0.0801844	0.0326	0.0232	0.15997	0.196134	-Inf	NA	NA	NA
ARSA	30059	13880	16179	0.0933601	0.0081504	2.5766e-30	1.13557e-29	0.176	0.0666	0.00822618	0.016493	0.2236	0.071	0.00163664	0.00360981	1.0023	0.1216	1.67e-16	1.42238e-15
ARSB	30111	13903	16208	0.0702575	0.0098621	1.07209e-12	2.80703e-12	0.2001	0.053	0.000159705	0.000628231	0.1715	0.0468	0.000247793	0.000723955	1.0433	0.1464	1.04e-12	5.51245e-12
ART3	29996	13852	16144	0.342681	0.00857442	0	0	0.3531	0.0587	1.79518e-09	4.61822e-08	0.2874	0.061	2.4593e-06	1.59937e-05	0.9723	0.1642	3.19e-09	1.19564e-08
ART5	30272	13974	16298	-0.0344456	0.00746744	3.98965e-06	7.48251e-06	0.0536	0.0342	0.117056	0.153834	-0.01	0.0222	0.652386	0.681482	-Inf	NA	NA	NA
ARTN	30111	13903	16208	-0.00856947	0.00558904	0.125221	0.150885	0.0007	0.0257	0.97827	0.98097	0.0297	0.0284	0.295665	0.334696	0.0991	1.2707	0.938	0.942579
ASAH1	29982	13849	16133	0.0506643	0.00633593	1.32747e-15	3.86727e-15	0.2048	0.1103	0.0633461	0.0909818	0.266	0.1388	0.0553108	0.0772723	0.7538	0.1989	0.000151	0.000316613
ASAH2	30059	13880	16179	-0.220158	0.0129468	1.51969e-64	1.15941e-63	0.3256	0.1208	0.00703117	0.0145893	0.2588	0.0975	0.00794592	0.0140078	1.2066	0.3469	0.000506	0.000966605
ASGR1	30059	13880	16179	0.0527857	0.0117565	7.1516e-06	1.31345e-05	0.1331	0.0407	0.00107445	0.00305021	0.2129	0.0447	1.90865e-06	1.28734e-05	1.1876	0.2493	1.9e-06	5.27303e-06
ASGR2	30272	13974	16298	-0.0171699	0.00344369	6.20112e-07	1.22596e-06	0.2311	0.0536	1.62102e-05	9.44347e-05	0.276	0.0519	1.04961e-07	1.13428e-06	1.0164	0.0978	2.73e-25	4.18826e-24
ASPN	30272	13974	16298	-0.0983252	0.00331981	4.62214e-190	1.03892e-188	0.0654	0.0597	0.273308	0.319849	0.1762	0.0618	0.00435638	0.00834255	1.4856	7.0405	0.833	0.848108
ASPSCR1	30272	13974	16298	0.129195	0.00896319	6.04822e-47	3.59937e-46	0.2065	0.0391	1.2825e-07	1.62804e-06	0.1492	0.0378	7.91068e-05	0.000278656	0.7925	0.4037	0.0496	0.0657959
ASRGL1	30272	13974	16298	0.0573575	0.0163834	0.00046427	0.000744565	0.1352	0.0493	0.00609932	0.0129421	0.1788	0.0593	0.00256829	0.00528381	1.0503	0.2727	0.000117	0.00024806
ASS1	30272	13974	16298	0.407906	0.0124503	2.24889e-231	6.37985e-230	0.1209	0.0317	0.000136802	0.000552337	0.1225	0.0318	0.000117061	0.00038758	0.6482	0.424	0.126	0.153613
ATF2	30059	13880	16179	-0.00524941	0.00862	0.542542	0.582834	0.0181	0.0247	0.463684	0.510967	-0.0162	0.0209	0.438269	0.478426	Inf	NA	NA	NA
ATF4	30272	13974	16298	-0.00981784	0.00424497	0.0207392	0.0279615	0.0213	0.0266	0.423275	0.4709	0.0167	0.0255	0.512531	0.548894	-Inf	NA	NA	NA
ATG16L1	30272	13974	16298	0.0282296	0.0120426	0.0190773	0.0258552	0.1091	0.0338	0.00124742	0.00343719	0.0965	0.0288	0.000806092	0.00200244	1.0497	0.3581	0.00338	0.00561817
ATG4A	30111	13903	16208	0.146493	0.0100061	2.27595e-48	1.39128e-47	-0.0036	0.0182	0.8432	0.863396	-0.0214	0.0204	0.294169	0.333153	4.7	13.0079	0.718	0.743589
ATOX1	30111	13903	16208	-0.0577156	0.0116136	6.74387e-07	1.32698e-06	0.0923	0.0379	0.0148771	0.0268453	0.1402	0.0366	0.000127831	0.000415455	0.9422	0.2813	0.000808	0.00149495
ATP1B1	30272	13974	16298	0.0161493	0.00569988	0.00461038	0.00673913	-0.0075	0.0263	0.775513	0.802213	0.0084	0.0214	0.694672	0.722046	Inf	NA	NA	NA
ATP1B2	30272	13974	16298	-0.0127542	0.00409176	0.00182839	0.0027768	-0.006	0.0322	0.852182	0.871366	7.2753e-05	0.0168	0.996545	0.996545	Inf	NA	NA	NA
ATP1B3	30272	13974	16298	-0.0193789	0.00478053	5.05397e-05	8.79553e-05	0.0252	0.028	0.36812	0.414938	-0.0241	0.0188	0.199873	0.238224	-Inf	NA	NA	NA
ATP1B4	30272	13974	16298	-0.0267255	0.00523779	3.37344e-07	6.79807e-07	0.0386	0.0226	0.0876429	0.120292	0.0125	0.0266	0.638409	0.669017	1.4342	0.8576	0.0944	0.117702
ATP2B4	30272	13974	16298	-0.0310302	0.00740829	2.81501e-05	4.97909e-05	0.1357	0.0482	0.00487237	0.0107222	0.0726	0.0561	0.195625	0.233641	Inf	NA	NA	NA
ATP5F1D	30272	13974	16298	-0.0118001	0.00598505	0.0486645	0.0622037	0.0271	0.0211	0.199016	0.241159	0.0279	0.0226	0.217012	0.255717	-Inf	NA	NA	NA
ATP5IF1	30111	13903	16208	-0.000963232	0.0167588	0.954166	0.96008	0.0945	0.0347	0.00646249	0.0135944	0.1236	0.0332	0.000196954	0.000597647	1.2867	0.3405	0.000157	0.00032808
ATP5PO	30059	13880	16179	-0.0106234	0.00521929	0.041818	0.0538766	-0.0153	0.0177	0.387364	0.433938	0.0771	0.0295	0.00896045	0.0155883	-Inf	0	NA	NA
ATP6AP2	30111	13903	16208	0.0436987	0.00511689	1.40332e-17	4.41389e-17	0.0667	0.0441	0.130414	0.167972	0.1107	0.0289	0.000127909	0.000415455	1.1292	0.3764	0.0027	0.00455844
ATP6V1D	30111	13903	16208	0.00662908	0.00337547	0.049551	0.0631986	0.0251	0.0484	0.604043	0.645334	0.0719	0.0339	0.0339265	0.0502353	-0.2495	0.2168	0.25	0.288956
ATP6V1F	30000	13854	16146	0.0870734	0.00846373	8.79261e-25	3.37165e-24	0.051	0.0268	0.0570425	0.0829113	0.0266	0.0188	0.1571	0.193021	3.6402	5.1065	0.476	0.514764
ATP6V1G1	30272	13974	16298	0.0865691	0.00939125	3.21557e-20	1.09128e-19	0.0774	0.0249	0.00188082	0.00488609	0.0795	0.0258	0.00206033	0.0043814	1.4652	1.4465	0.311	0.353507
ATP6V1G2	30272	13974	16298	0.010952	0.0116205	0.34596	0.388357	0.1932	0.1046	0.0647419	0.0927116	0.1585	0.0783	0.0429428	0.0619845	-0.9092	0.6615	0.169	0.200784
ATRAID	30272	13974	16298	0.0356241	0.0060531	4.01589e-09	8.99879e-09	0.1336	0.07	0.0563174	0.0820214	0.2443	0.0789	0.00195936	0.00420048	1.0441	0.1741	1.99e-09	7.57365e-09
ATRN	30272	13974	16298	-0.00406863	0.0024478	0.0964916	0.118366	0.1677	0.082	0.0408428	0.0625554	0.1953	0.0902	0.0303733	0.0456069	1.1249	0.64	0.0788	0.10007
ATXN10	30059	13880	16179	-0.00217599	0.00932783	0.815546	0.834101	0.0614	0.036	0.0880909	0.120793	0.0976	0.0312	0.00175877	0.00383265	2.1441	1.223	0.0796	0.10093
ATXN2	30272	13974	16298	-0.108302	0.0132421	2.98255e-16	8.96605e-16	0.0982	0.0255	0.000117646	0.000489266	0.0847	0.0238	0.00037252	0.00103233	1.1767	0.8817	0.182	0.215297
ATXN2L	30272	13974	16298	0.010273	0.00576571	0.0748005	0.0934048	0.0453	0.0318	0.154294	0.194085	0.0908	0.0301	0.00255617	0.0052664	2.0527	1.4436	0.155	0.185579
ATXN3	30272	13974	16298	0.149576	0.0119109	4.42761e-36	2.17437e-35	0.0975	0.0625	0.11876	0.155651	0.0655	0.0582	0.260407	0.299566	1.4568	24.246	0.952	0.95587
AXIN1	30111	13903	16208	0.146551	0.0134555	1.4244e-27	5.90367e-27	0.102	0.0399	0.0105764	0.0202808	0.1108	0.0245	6.11282e-06	3.29259e-05	1.1382	0.3496	0.00113	0.00204327
AXL	29996	13852	16144	0.0375072	0.0101286	0.000213371	0.000352841	0.2775	0.0517	7.98334e-08	1.12055e-06	0.2305	0.0401	9.0236e-09	1.49043e-07	0.9128	0.1035	1.18e-18	1.19451e-17
AZI2	30272	13974	16298	0.0299653	0.0066092	5.81323e-06	1.07713e-05	0.1458	0.0324	6.79535e-06	4.55163e-05	0.1147	0.0256	7.44793e-06	3.82222e-05	0.4994	0.1856	0.00713	0.0111959
AZU1	28614	13238	15376	0.106842	0.0112178	1.78753e-21	6.30818e-21	0.0751	0.0332	0.0236944	0.0396088	0.091	0.0287	0.00152056	0.00337424	1.2915	0.4898	0.00838	0.0130016
B2M	30272	13974	16298	0.0177776	0.00430807	3.69186e-05	6.48295e-05	0.3636	0.1701	0.032552	0.0517945	0.3951	0.145	0.00643351	0.0116816	0.7297	0.4972	0.142	0.171763
B3GAT3	30272	13974	16298	-0.00920947	0.00262901	0.000460694	0.000739642	0.0476	0.0319	0.135656	0.174031	-0.0079	0.0267	0.767322	0.790154	Inf	NA	NA	NA
B3GNT7	30272	13974	16298	0.00269704	0.00981199	0.783417	0.806037	0.2997	0.0878	0.000641484	0.00198382	0.2383	0.0853	0.00521137	0.00972366	0.9153	0.0892	1.05e-24	1.57182e-23
B4GALT1	30111	13903	16208	0.0586064	0.0119133	8.72634e-07	1.70444e-06	0.1797	0.0623	0.00392123	0.00894229	0.1884	0.0615	0.00218827	0.00459994	1.0062	0.234	1.71e-05	4.20269e-05
B4GAT1	30059	13880	16179	-0.101728	0.0115669	1.50825e-18	4.90224e-18	0.299	0.072	3.28464e-05	0.000170813	0.3138	0.0632	6.86339e-07	5.37786e-06	0.8828	0.1307	1.43e-11	6.70228e-11
BABAM1	30272	13974	16298	0.00167147	0.00359874	0.642322	0.678058	0.016	0.0285	0.574522	0.616742	-0.0128	0.0177	0.469579	0.510115	Inf	NA	NA	NA
BACH1	30111	13903	16208	0.0604045	0.00977419	6.49237e-10	1.52253e-09	0.1194	0.039	0.00220203	0.00556151	0.1006	0.0242	3.22419e-05	0.000133515	0.8002	0.4051	0.0483	0.0642439
BAG3	30010	13857	16153	0.0445291	0.0143153	0.00186885	0.00283382	0.0268	0.0243	0.270079	0.316198	0.1518	0.0336	6.24686e-06	3.33876e-05	1.0866	0.2548	2.01e-05	4.89133e-05
BAG4	30272	13974	16298	0.0224775	0.00659073	0.000649375	0.00102788	0.1012	0.0242	2.89187e-05	0.000153968	0.0966	0.0247	9.1941e-05	0.000313332	1.2864	0.442	0.00361	0.00596036
BAG6	30051	13876	16175	0.0300403	0.0107782	0.005321	0.00771228	0.0689	0.0381	0.0705444	0.099695	0.0441	0.0204	0.0306363	0.0459782	1.6044	0.8439	0.0573	0.0751226
BAIAP2	30111	13903	16208	0.180795	0.00870399	3.65965e-95	3.90274e-94	0.0733	0.0271	0.00683461	0.0142322	0.1271	0.0339	0.000177355	0.000551414	1.1413	0.3605	0.00155	0.00273856
BAMBI	30111	13903	16208	-0.0521776	0.00369436	3.792e-45	2.21162e-44	0.0805	0.0305	0.00830666	0.016619	0.1514	0.0371	4.48689e-05	0.000173449	1.8667	1.1615	0.108	0.13318
BANK1	30111	13903	16208	0.155361	0.0166774	1.29209e-20	4.43654e-20	0.1046	0.0352	0.00296261	0.00707667	0.1458	0.0377	0.000110014	0.000367266	1.3444	0.4142	0.00117	0.00210481
BAP18	30272	13974	16298	0.112275	0.00966224	3.80148e-31	1.69587e-30	0.1141	0.0393	0.00369243	0.00849874	0.1523	0.0348	1.20635e-05	5.72082e-05	1.2733	0.3317	0.000124	0.000262451
BATF	30272	13974	16298	-0.0282791	0.00998482	0.00462583	0.00675833	0.0617	0.0297	0.0377609	0.0585757	0.0634	0.0237	0.00747057	0.0132988	-0.6015	12.6943	0.962	0.964734
BAX	30012	13860	16152	-0.00580061	0.0119133	0.62633	0.662853	0.0919	0.0302	0.00234196	0.00586904	0.1118	0.0262	1.97963e-05	8.79938e-05	2.4273	0.5807	2.91e-05	6.90461e-05
BCAM	30059	13880	16179	-0.00665833	0.00677412	0.325661	0.36826	0.3076	0.0665	3.73581e-06	2.75634e-05	0.3761	0.0801	2.66111e-06	1.68905e-05	1.1467	0.2299	6.08e-07	1.78145e-06
BCAN	30059	13880	16179	-0.156322	0.0127531	1.85032e-34	8.76278e-34	0.3111	0.0443	2.17819e-12	2.75304e-10	0.2145	0.0387	2.97952e-08	4.10497e-07	1.3492	0.1505	3.03e-19	3.23987e-18
BCAT1	30272	13974	16298	0.0140196	0.00378488	0.000212516	0.000351626	0.1493	0.04	0.000189589	0.000722325	0.0919	0.0369	0.0127558	0.021311	1.658	0.418	7.28e-05	0.000160693
BCAT2	30272	13974	16298	-0.0394377	0.00648054	1.17476e-09	2.70501e-09	0.0378	0.0291	0.193955	0.236405	-0.0217	0.0189	0.250907	0.290477	-Inf	NA	NA	NA
BCHE	29716	13713	16003	0.0718942	0.00894032	9.19718e-16	2.70364e-15	0.4738	0.1426	0.000891889	0.00261363	0.388	0.1157	0.000797963	0.00198943	0.8071	0.0997	5.66e-16	4.56869e-15
BCL2	30272	13974	16298	-0.036604	0.00758126	1.38429e-06	2.67166e-06	0.0277	0.0288	0.336147	0.382308	0.0881	0.0293	0.00263991	0.00540281	1.4753	0.5241	0.00488	0.00789882
BCL2L1	30272	13974	16298	-0.0114016	0.0130488	0.382249	0.424689	0.0623	0.0339	0.0660981	0.0943023	0.1066	0.0311	0.000608824	0.00157143	1.0085	0.5558	0.0696	0.0893978
BCL2L11	30111	13903	16208	0.0798717	0.00777776	1.06519e-24	4.07395e-24	0.2675	0.0548	1.05342e-06	9.51026e-06	0.2237	0.0568	8.20335e-05	0.00028628	0.8551	0.1028	9.12e-17	8.04514e-16
BCL2L15	30272	13974	16298	0.0442434	0.00679421	7.536e-11	1.84888e-10	0.0838	0.0457	0.0666988	0.0949993	0.1075	0.038	0.00467014	0.00884436	1.0838	0.608	0.0747	0.0953535
BCL7A	30272	13974	16298	-0.00861774	0.00757253	0.255118	0.293025	0.0153	0.0324	0.636768	0.674594	0.0033	0.0165	0.841481	0.860424	-Inf	0	NA	NA
BCL7B	30272	13974	16298	0.0065048	0.00551275	0.238027	0.27469	0.0491	0.04	0.219635	0.262748	0.0606	0.0537	0.259112	0.298431	Inf	NA	NA	NA
BCR	30111	13903	16208	0.102555	0.0130097	3.3045e-15	9.47571e-15	0.0958	0.0454	0.034847	0.0549198	0.1148	0.0253	5.69117e-06	3.08086e-05	0.7235	0.8513	0.395	0.436923
BDNF	30272	13974	16298	-0.105615	0.0142892	1.49228e-13	4.02997e-13	0.2822	0.0479	3.82844e-09	9.04818e-08	0.3024	0.0405	8.22518e-14	9.3871e-12	0.8362	0.0883	2.76e-21	3.46051e-20
BECN1	30272	13974	16298	0.0583668	0.00809701	5.79253e-13	1.52898e-12	0.1204	0.0262	4.31879e-06	3.12306e-05	0.1041	0.0247	2.50249e-05	0.000107139	0.8882	0.464	0.0556	0.0730489
BEX3	30272	13974	16298	-0.00490161	0.00571861	0.391378	0.434171	-0.0127	0.0258	0.622544	0.66174	0.0657	0.0236	0.00537099	0.00998942	-Inf	NA	NA	NA
BGLAP	30272	13974	16298	-0.218683	0.01188	2.94247e-75	2.56653e-74	0.249	0.0427	5.49703e-09	1.2106e-07	0.1945	0.0404	1.47675e-06	1.02212e-05	0.9735	0.1635	2.62e-09	9.86494e-09
BGN	30057	13878	16179	-0.335643	0.0161178	1.23833e-95	1.33029e-94	0.2884	0.0631	4.86509e-06	3.4079e-05	0.2576	0.0338	2.5113e-14	4.36118e-12	1.1593	0.1611	6.17e-13	3.35681e-12
BHLHE40	30272	13974	16298	-0.0153267	0.00849286	0.0711389	0.0889845	0.0321	0.0223	0.15002	0.189365	-0.0174	0.0142	0.220443	0.259129	-Inf	NA	NA	NA
BHMT2	30272	13974	16298	-0.00267138	0.00314292	0.395349	0.438409	-0.0006	0.0257	0.981374	0.983065	0.0255	0.0277	0.357271	0.397467	-Inf	NA	NA	NA
BID	30111	13903	16208	-0.0141771	0.00930141	0.127472	0.153408	0.1213	0.029	2.87993e-05	0.000153614	0.0827	0.0249	0.000896039	0.00216624	0.7584	0.4167	0.0688	0.0884623
BIN2	30059	13880	16179	-0.0306569	0.0122001	0.0119813	0.0166455	0.1324	0.044	0.00262031	0.00640984	0.1308	0.0266	8.77491e-07	6.49075e-06	0.712	0.3119	0.0224	0.0319815
BIRC2	30111	13903	16208	0.01626	0.00796573	0.0412345	0.0531953	0.077	0.0293	0.0085892	0.0170668	0.0831	0.0362	0.0216999	0.0337335	1.0187	0.4961	0.04	0.0539596
BLMH	30051	13876	16175	0.0936872	0.0089783	1.90045e-25	7.40414e-25	0.3778	0.158	0.0167962	0.029807	0.3536	0.156	0.0234106	0.0361416	0.9917	0.6466	0.125	0.152544
BLNK	30272	13974	16298	0.0129634	0.00483127	0.00729571	0.0104311	0.1377	0.0399	0.000558249	0.00178529	0.1449	0.0324	7.74109e-06	3.9549e-05	0.4793	0.1754	0.00629	0.00997836
BLOC1S2	30272	13974	16298	-0.0123604	0.00870258	0.155526	0.185111	0.0227	0.0237	0.338161	0.384297	0.0472	0.0419	0.259957	0.299167	Inf	888.681	NA	NA
BLOC1S3	30272	13974	16298	0.0172451	0.00496131	0.000509811	0.000812251	0.0923	0.0285	0.00120119	0.00334791	0.107	0.0283	0.000156251	0.000493182	1.0604	0.3415	0.0019	0.00328872
BLVRB	30059	13880	16179	0.231333	0.010585	4.63498e-105	5.48316e-104	0.0049	0.0268	0.854927	0.873558	-0.0155	0.0167	0.353333	0.393239	Inf	29.0709	NA	NA
BMP10	30272	13974	16298	-0.148947	0.00755002	4.32023e-86	4.15254e-85	0.2441	0.048	3.6682e-07	3.94943e-06	0.208	0.0454	4.61657e-06	2.57589e-05	0.7479	0.1101	1.09e-11	5.20754e-11
BMP4	30010	13857	16153	0.112953	0.0106493	3.09135e-26	1.22897e-25	0.0756	0.0319	0.0177926	0.0312149	0.1215	0.033	0.000231577	0.000685179	1.4687	0.7611	0.0537	0.0708163
BMP6	29992	13849	16143	0.0814056	0.00989143	1.94877e-16	5.90697e-16	0.1242	0.0418	0.0029655	0.00707775	0.1882	0.0392	1.57859e-06	1.08486e-05	1.0143	0.1983	3.16e-07	9.55349e-07
BMPER	30272	13974	16298	0.0243001	0.00662122	0.000242943	0.000400157	0.1717	0.0324	1.16195e-07	1.50124e-06	0.1322	0.0288	4.42657e-06	2.51329e-05	0.847	0.3591	0.0183	0.0266988
BNIP2	30272	13974	16298	-0.0109542	0.00409812	0.00752206	0.0107165	0.0403	0.0248	0.104163	0.139604	0.0901	0.0241	0.000185056	0.00056987	3.3273	3.1413	0.289	0.331244
BNIP3L	30272	13974	16298	0.0650797	0.00528024	8.04286e-35	3.83381e-34	0.0441	0.0241	0.0672686	0.0955766	0.0803	0.0267	0.00263414	0.00540018	1.5736	0.6353	0.0133	0.0199581
BOC	30051	13876	16175	0.0821422	0.0126619	8.87091e-11	2.16367e-10	0.1341	0.0396	0.000708255	0.00215656	0.1507	0.0373	5.34023e-05	0.000198772	1.2124	0.3198	0.00015	0.000314783
BOLA1	30272	13974	16298	0.0508831	0.00687471	1.38179e-13	3.73505e-13	0.0343	0.0382	0.369236	0.415873	0.0822	0.025	0.00100902	0.00239056	2.7504	1.1073	0.013	0.0195198
BOLA2_BOLA2B	30272	13974	16298	0.128561	0.0137127	7.36502e-21	2.54381e-20	NA	NA	NA	NA	NA	NA	NA	NA	Inf	NA	NA	NA
BPIFA2	29185	13504	15681	-0.168361	0.0150453	5.21518e-29	2.2377e-28	0.4262	0.1355	0.00165867	0.00437207	0.4814	0.163	0.00314321	0.00627131	0.8657	0.1194	4.09e-13	2.27018e-12
BPIFB1	29550	13643	15907	-0.327246	0.0128245	4.4311e-142	7.1141e-141	0.4412	0.1503	0.00333051	0.00777654	0.4201	0.1499	0.00507027	0.00950921	0.9221	0.1488	5.8e-10	2.31438e-09
BPIFB2	30216	13949	16267	-0.297903	0.00807164	1.09815e-291	3.73117e-290	0.274	0.0688	6.81774e-05	0.000312605	0.3026	0.076	6.8459e-05	0.0002463	0.8933	0.1415	2.71e-10	1.11376e-09
BRAP	29990	13836	16154	0.0267607	0.0152516	0.0793341	0.0985186	0.0597	0.0368	0.104743	0.139994	0.1264	0.0263	1.53916e-06	1.06278e-05	0.8832	0.2911	0.00241	0.00409966
BRD1	30272	13974	16298	-0.00485902	0.00402068	0.226862	0.262948	0.0704	0.0343	0.0401232	0.0614856	0.0094	0.0276	0.73342	0.759007	-Inf	NA	NA	NA
BRD2	30272	13974	16298	-0.00206429	0.00407978	0.612875	0.651765	0.0066	0.0349	0.850005	0.869752	0.0411	0.0268	0.125132	0.158501	-1.6491	0.9148	0.0714	0.0915195
BRD3	30272	13974	16298	-0.00562015	0.00572697	0.32643	0.3687	-0.033	0.0224	0.140693	0.179463	0.0274	0.0241	0.255568	0.295284	Inf	NA	NA	NA
BRDT	30272	13974	16298	-0.00470361	0.00427953	0.271735	0.311254	0.107	0.0329	0.00114483	0.00322171	0.0577	0.0262	0.0276448	0.0418778	1.0107	0.2694	0.000176	0.000365004
BRK1	30059	13880	16179	-0.0487844	0.0067988	7.37429e-13	1.94123e-12	0.0721	0.0342	0.0350148	0.0551099	0.1162	0.0275	2.38459e-05	0.000102768	1.0654	0.4998	0.033	0.0453589
BRME1	30272	13974	16298	-0.007675	0.00490002	0.117284	0.141731	0.0174	0.0222	0.433167	0.480689	-0.0048	0.0148	0.745693	0.770611	-Inf	NA	NA	NA
BRSK2	30272	13974	16298	-0.0429408	0.00461238	1.36344e-20	4.67604e-20	0.0926	0.081	0.252951	0.297946	0.1482	0.0907	0.102268	0.132682	1.4972	0.2233	2.03e-11	9.31989e-11
BSG	30055	13876	16179	0.0664354	0.00914632	3.86036e-13	1.02452e-12	0.2349	0.0496	2.18099e-06	1.77099e-05	0.3059	0.0394	8.23183e-15	1.84076e-12	0.7626	0.1805	2.39e-05	5.7481e-05
BSND	30272	13974	16298	-0.0147522	0.00405742	0.000277515	0.000454031	0.003	0.0198	0.879569	0.897161	0.0554	0.0223	0.0129805	0.0216118	Inf	NA	NA	NA
BST1	30059	13880	16179	-0.10018	0.00920011	1.46515e-27	6.06396e-27	0.278	0.1462	0.0572359	0.0831004	0.2147	0.1501	0.152608	0.188339	1	0.6614	0.131	0.159316
BST2	30059	13880	16179	0.0597465	0.0086744	5.78266e-12	1.4783e-11	0.3122	0.0515	1.34326e-09	3.75466e-08	0.2511	0.0389	1.0821e-10	3.70077e-09	0.7141	0.1741	4.11e-05	9.51425e-05
BTC	30111	13903	16208	-0.0120074	0.00999623	0.229686	0.265694	0.1386	0.0542	0.010552	0.0202473	0.1161	0.0557	0.0371256	0.0543698	1.7885	2.0323	0.379	0.421111
BTD	30272	13974	16298	0.0299694	0.00316322	2.87396e-21	1.00692e-20	0.2226	0.1001	0.0261635	0.0432389	0.1973	0.0984	0.0449544	0.0643438	1.2242	0.7657	0.11	0.135511
BTLA	30272	13974	16298	0.0106034	0.0102241	0.2997	0.341146	-0.0066	0.0183	0.718357	0.751444	-0.0199	0.0171	0.244528	0.28411	Inf	NA	NA	NA
BTN1A1	30212	13946	16266	0.00286581	0.0047209	0.543824	0.583996	0.2502	0.118	0.0339775	0.0537442	0.1482	0.0731	0.0426256	0.0616175	Inf	38.5836	NA	NA
BTN2A1	30111	13903	16208	-0.00581785	0.0112149	0.603932	0.643109	0.5881	0.1611	0.000261702	0.000947407	0.5086	0.1686	0.00255621	0.0052664	0.9	0.3066	0.00333	0.00553879
BTN3A2	30111	13903	16208	0.00419429	0.00656541	0.522927	0.564044	0.619	0.3819	0.105051	0.140277	0.5587	0.3513	0.111749	0.143234	1.0597	0.2003	1.23e-07	3.895e-07
BTNL10	30272	13974	16298	-0.00604179	0.00481631	0.209691	0.244402	-0.011	0.0176	0.531971	0.57617	-0.0194	0.0205	0.343974	0.383557	Inf	NA	NA	NA
C19orf12	30059	13880	16179	0.188915	0.00814386	5.31653e-118	6.7838e-117	0.1278	0.0353	0.000294152	0.00103523	0.1327	0.0277	1.66272e-06	1.1373e-05	0.6665	0.6302	0.29	0.331928
C1GALT1C1	30272	13974	16298	-0.0317239	0.00395414	1.06931e-15	3.13077e-15	0.0471	0.0246	0.0555392	0.0810911	-0.0089	0.019	0.639484	0.669902	-Inf	NA	NA	NA
C1QA	30000	13853	16147	-0.0479947	0.00941291	3.43862e-07	6.91986e-07	0.2668	0.0634	2.57411e-05	0.000140393	0.3262	0.0609	8.49332e-08	9.34887e-07	1.283	0.2599	7.98e-07	2.30533e-06
C1QBP	30272	13974	16298	0.00689996	0.00812246	0.395614	0.438538	0.0284	0.0239	0.234721	0.278504	0.0303	0.0243	0.212429	0.251438	Inf	NA	NA	NA
C1QL2	30272	13974	16298	-0.220324	0.00604532	1.20075e-284	3.98703e-283	0.205	0.0521	8.32865e-05	0.000371911	0.1742	0.0438	6.97406e-05	0.000250601	0.9133	0.131	3.08e-12	1.54941e-11
C1QTNF1	29996	13852	16144	0.0292138	0.010164	0.00405294	0.00596609	0.0713	0.0375	0.0572584	0.0831004	0.1052	0.0297	0.000396974	0.00109334	1.2952	0.3772	0.000596	0.00112461
C1QTNF5	30272	13974	16298	0.00826204	0.0103583	0.425094	0.467316	0.2587	0.055	2.55568e-06	1.99273e-05	0.1631	0.0518	0.00164027	0.00361321	0.948	0.3862	0.0141	0.0210435
C1QTNF6	30272	13974	16298	0.0124754	0.00447122	0.00527146	0.00764428	-0.0094	0.0211	0.65596	0.691649	0.0533	0.0205	0.00932238	0.0161406	Inf	44.9205	NA	NA
C1QTNF9	30222	13953	16269	0.0597613	0.0122877	1.15906e-06	2.24736e-06	0.3365	0.1105	0.00232488	0.00583629	0.3862	0.1248	0.00197111	0.00421634	0.9076	0.1623	2.23e-08	7.53502e-08
C1R	30272	13974	16298	-0.0201266	0.00254883	2.96667e-15	8.53209e-15	0.0848	0.0376	0.0241133	0.0401934	0.0931	0.035	0.00781407	0.013834	0.8062	0.2919	0.00574	0.00916471
C1RL	30215	13946	16269	-0.0755372	0.00308947	9.47625e-131	1.40556e-129	0.1956	0.052	0.000168871	0.000658055	0.11	0.0565	0.0515464	0.0725995	1.4584	0.3585	4.75e-05	0.000108836
C1S	30272	13974	16298	-0.02744	0.00398913	6.15767e-12	1.57279e-11	0.0941	0.0603	0.118635	0.155557	0.1209	0.0564	0.0320636	0.0477994	1.4717	0.6197	0.0176	0.0257383
C2	29932	13826	16106	-0.0587343	0.012005	1.0008e-06	1.95086e-06	0.4649	0.1552	0.00274005	0.0066433	0.3466	0.1708	0.0424304	0.0613657	0.8533	0.2128	6.09e-05	0.000136624
C2CD2L	30000	13854	16146	-0.00581216	0.00555826	0.295717	0.336875	0.0707	0.0257	0.00594186	0.0126749	0.0776	0.0241	0.00128228	0.00291901	Inf	NA	NA	NA
C2orf69	30272	13974	16298	0.0129466	0.00699091	0.0640471	0.0805967	-0.0025	0.0254	0.921595	0.934453	0.0293	0.0389	0.451322	0.491751	13.8358	40.3392	0.732	0.755238
C3	28679	13245	15434	-0.0181914	0.00679686	0.00744499	0.010617	0.1095	0.0338	0.00119679	0.00333883	0.1353	0.0316	1.85516e-05	8.28412e-05	2.1764	0.9592	0.0233	0.0331133
C4BPB	30111	13903	16208	-0.17678	0.00893872	1.67364e-86	1.61399e-85	0.395	0.0599	4.27198e-11	2.6651e-09	0.2924	0.0554	1.30617e-07	1.3605e-06	0.8504	0.1385	8.14e-10	3.21179e-09
C5	30272	13974	16298	-0.0129411	0.00184074	2.10367e-12	5.44257e-12	0.0216	0.0336	0.520317	0.565866	0.0485	0.0354	0.170669	0.207501	1.0761	0.6609	0.103	0.127588
C7	29559	13635	15924	-0.0463162	0.00621807	9.68821e-14	2.63339e-13	0.211	0.1327	0.111823	0.147826	0.2388	0.1308	0.0678973	0.0926219	0.8382	0.2185	0.000125	0.000264341
C7orf50	30272	13974	16298	0.011793	0.00286316	3.81772e-05	6.69188e-05	0.161	0.0991	0.104243	0.139635	0.1077	0.0887	0.224669	0.263513	0.9084	0.9687	0.348	0.390887
C8B	30272	13974	16298	-0.103939	0.00417031	9.72954e-136	1.50422e-134	0.0513	0.0555	0.355317	0.402114	0.0749	0.0631	0.235226	0.274436	1.7138	2.305	0.457	0.495518
C9	30272	13974	16298	-0.177641	0.00784755	1.63686e-112	2.0181e-111	0.0552	0.0375	0.141021	0.179723	0.1027	0.0282	0.000270692	0.000780657	1.122	0.979	0.252	0.291132
C9orf40	30272	13974	16298	0.139912	0.0128119	1.03667e-27	4.32119e-27	-0.0267	0.0253	0.291272	0.338015	0.0075	0.0208	0.718416	0.744805	Inf	0	NA	NA
CA1	29157	13472	15685	0.280467	0.0159644	9.77175e-69	7.95349e-68	-0.0009	0.033	0.978242	0.98097	0.0133	0.0275	0.628644	0.660451	0.9724	0.3114	0.00179	0.00310921
CA11	30111	13903	16208	-0.0396832	0.00679624	5.30586e-09	1.17989e-08	0.0379	0.0382	0.321126	0.367372	0.0285	0.0271	0.292955	0.332146	1.2004	1.3956	0.39	0.432167
CA12	30111	13903	16208	-0.0605331	0.0083248	3.64389e-13	9.69714e-13	0.1299	0.0545	0.0171495	0.0302694	0.217	0.0626	0.000527373	0.00138239	1.0371	0.1241	6.31e-17	5.58627e-16
CA13	29937	13821	16116	-0.0206544	0.0171352	0.228067	0.264135	0.1389	0.0588	0.0181646	0.0316954	0.1177	0.0586	0.0445867	0.0639121	1.2419	0.5888	0.0349	0.0476787
CA14	30111	13903	16208	0.244236	0.00972828	1.13064e-137	1.79551e-136	0.2596	0.0502	2.32453e-07	2.68151e-06	0.2923	0.0714	4.24292e-05	0.000166678	1.0738	0.1803	2.61e-09	9.84229e-09
CA2	29937	13823	16114	0.295777	0.0151487	2.26414e-84	2.14104e-83	0.0086	0.0251	0.731877	0.763938	0.0054	0.0257	0.833577	0.853542	4.7768	11.2022	0.67	0.699746
CA3	29996	13856	16140	0.225123	0.0125281	8.05617e-72	6.82322e-71	0.0597	0.0426	0.161092	0.200985	0.1464	0.044	0.000877005	0.00212809	0.9465	0.1678	1.7e-08	5.80775e-08
CA4	30051	13876	16175	0.0462424	0.006656	3.7946e-12	9.7347e-12	0.314	0.0666	2.4205e-06	1.91727e-05	0.3269	0.0699	2.91555e-06	1.80715e-05	0.9982	0.241	3.43e-05	8.03805e-05
CA5A	30051	13876	16175	0.478773	0.0128666	2.54183e-296	8.84193e-295	0.0475	0.0391	0.22443	0.267713	0.1011	0.0301	0.000782806	0.00196005	0.8909	0.2705	0.000988	0.00180367
CA6	29946	13830	16116	0.492768	0.0108617	0	0	0.3346	0.0884	0.000153667	0.000606118	0.2805	0.0752	0.000191439	0.000582737	0.9645	0.118	3.02e-16	2.50315e-15
CA7	30272	13974	16298	-0.0155671	0.00444783	0.000466055	0.000746608	0.0286	0.0306	0.349974	0.396637	0.0271	0.0201	0.177575	0.214462	-Inf	2.1906	NA	NA
CA8	30272	13974	16298	0.00515881	0.0037719	0.171418	0.201969	0.0905	0.0344	0.00851807	0.0169719	0.048	0.0405	0.235944	0.275126	Inf	NA	NA	NA
CA9	30111	13903	16208	-0.0575491	0.00937642	8.47998e-10	1.96811e-09	0.2043	0.0387	1.29841e-07	1.64108e-06	0.2355	0.0438	7.58582e-08	8.59669e-07	0.6644	0.4037	0.0998	0.12381
CABP2	30272	13974	16298	-0.0135812	0.00771731	0.0784457	0.0976228	0.0744	0.0296	0.0119535	0.0224331	0.075	0.0402	0.0620873	0.0855019	Inf	442.79	NA	NA
CACNA1C	30272	13974	16298	-0.012194	0.00385111	0.00154512	0.00236009	0.0117	0.0291	0.687639	0.722169	0.0086	0.0224	0.701031	0.727561	-Inf	NA	NA	NA
CACNA1H	30272	13974	16298	-0.010208	0.00667629	0.126275	0.152092	-0.0197	0.0239	0.409787	0.457119	0.0291	0.0266	0.273962	0.312697	-Inf	NA	NA	NA
CACNB1	30272	13974	16298	-0.0231756	0.00713072	0.00115489	0.00178738	0.0516	0.0354	0.144943	0.184076	0.0528	0.0261	0.0430743	0.0621116	-0.3032	0.9182	0.741	0.763249
CACNB3	30272	13974	16298	-0.00841777	0.0101761	0.408123	0.450523	0.1374	0.0432	0.00146993	0.00394925	0.1556	0.0358	1.3841e-05	6.41718e-05	0.8547	0.1976	1.53e-05	3.79428e-05
CACYBP	30214	13951	16263	-0.0345451	0.0164211	0.0354126	0.0462772	0.1385	0.0353	8.72671e-05	0.000386716	0.0999	0.0273	0.000252865	0.000736552	1.1945	0.2363	4.29e-07	1.2844e-06
CADPS	30272	13974	16298	-0.01265	0.00502304	0.0117943	0.0164188	0.0374	0.0228	0.100932	0.135964	0.0035	0.018	0.845828	0.863654	Inf	NA	NA	NA
CALB1	30111	13903	16208	-0.0974633	0.0139095	2.48666e-12	6.39613e-12	0.1029	0.0323	0.00144375	0.00389692	0.1253	0.0326	0.000121263	0.00039842	0.8395	0.2584	0.00116	0.00208986
CALB2	30059	13880	16179	-0.153305	0.0035634	0	0	0.0417	0.0286	0.144829	0.184011	0.1376	0.0338	4.68106e-05	0.00017905	0.8016	0.4783	0.0938	0.117013
CALCA	30000	13854	16146	0.880726	0.0128311	0	0	0.2731	0.0448	1.08768e-09	3.2264e-08	0.2021	0.0402	4.9727e-07	4.15392e-06	0.6102	0.1427	1.9e-05	4.64194e-05
CALCB	30272	13974	16298	-0.0302278	0.00495824	1.09743e-09	2.53093e-09	0.1388	0.0321	1.53234e-05	9.05388e-05	0.1043	0.0378	0.00579326	0.0106589	1.2513	0.3861	0.00119	0.00213612
CALCOCO1	29991	13848	16143	0.0672505	0.0156339	1.70112e-05	3.06075e-05	0.0854	0.0303	0.00482513	0.010635	0.1275	0.0273	3.00717e-06	1.85208e-05	1.2296	1.5371	0.424	0.464632
CALCOCO2	30272	13974	16298	-0.0164383	0.0101367	0.104887	0.12802	0.1179	0.0305	0.000110828	0.000466249	0.1572	0.0328	1.64566e-06	1.12828e-05	1.2258	0.3773	0.00116	0.00208986
CALY	30272	13974	16298	-0.0171026	0.00463576	0.000225282	0.000371696	0.0059	0.032	0.853719	0.872631	0.0249	0.02	0.213132	0.251962	-Inf	NA	NA	NA
CAMKK1	30111	13903	16208	0.0131376	0.00564504	0.0199571	0.0269607	0.1298	0.0354	0.000245733	0.000895169	0.088	0.023	0.000130196	0.000421471	0.3707	0.7213	0.607	0.639356
CAMLG	30272	13974	16298	-0.0485136	0.00628666	1.22848e-14	3.45157e-14	0.0563	0.0282	0.0458845	0.0688623	0.0861	0.0235	0.000248472	0.000725209	0.114	0.4629	0.805	0.822312
CAMSAP1	30272	13974	16298	-0.00935119	0.0132887	0.48163	0.523558	0.0883	0.0352	0.0121237	0.0227378	0.1049	0.0255	3.89324e-05	0.000154402	0.761	0.447	0.0887	0.111269
CANT1	30051	13876	16175	0.0117376	0.0102918	0.254093	0.291962	0.1645	0.0317	2.11115e-07	2.45485e-06	0.1863	0.0337	3.23552e-08	4.4158e-07	1.2891	0.3369	0.00013	0.000274444
CAPG	29598	13672	15926	0.0519068	0.0105377	8.44622e-07	1.65083e-06	0.3456	0.1936	0.0742412	0.10426	0.2999	0.1662	0.0711604	0.0963948	0.9328	0.1807	2.43e-07	7.39175e-07
CAPN3	30272	13974	16298	0.0540529	0.00445649	8.88374e-34	4.18008e-33	0.0727	0.0247	0.00324713	0.00761242	-0.0093	0.02	0.641931	0.671982	Inf	128.794	NA	NA
CAPS	30272	13974	16298	-0.0615079	0.0125788	1.01458e-06	1.9764e-06	0.3421	0.1588	0.0312181	0.0502219	0.2886	0.1304	0.0268845	0.0408752	1.4434	0.2643	4.74e-08	1.56312e-07
CARHSP1	30059	13880	16179	0.177771	0.0104926	4.33921e-64	3.28476e-63	0.0287	0.0389	0.460643	0.507807	0.0204	0.0286	0.475668	0.515573	Inf	NA	NA	NA
CASC3	30272	13974	16298	0.0305179	0.00488415	4.20332e-10	9.92893e-10	0.0729	0.0295	0.0134666	0.0247611	0.0986	0.028	0.000429228	0.00115856	1.4991	0.5032	0.00289	0.00485269
CASP1	30059	13880	16179	0.0455868	0.00877423	2.05469e-07	4.21615e-07	0.0137	0.0247	0.57913	0.621459	0.0543	0.0238	0.0225181	0.0348749	1.0288	0.6196	0.0968	0.120391
CASP10	30059	13880	16179	0.0843289	0.00927039	9.88055e-20	3.3185e-19	0.1217	0.0369	0.000973404	0.00280723	0.1112	0.0323	0.000575886	0.00150009	1.0517	0.3339	0.00163	0.00285742
CASP2	30111	13903	16208	0.0484115	0.00882841	4.20103e-08	8.9667e-08	0.1105	0.0348	0.00149688	0.00400316	0.1228	0.0282	1.33304e-05	6.22014e-05	1.1499	0.2885	6.73e-05	0.000149488
CASP3	30051	13876	16175	0.024049	0.0142932	0.0924723	0.113686	0.0616	0.0311	0.0476241	0.071289	0.1119	0.0281	6.82784e-05	0.000245955	1.3874	0.593	0.0193	0.0280583
CASP4	30272	13974	16298	0.020546	0.0198924	0.301679	0.343132	0.0535	0.028	0.0560413	0.0817011	-0.0169	0.0162	0.296851	0.335777	Inf	NA	NA	NA
CASP7	30272	13974	16298	0.0110921	0.010855	0.306863	0.348351	0.0541	0.0339	0.110518	0.1465	0.1095	0.0294	0.000195711	0.000594494	1.1006	0.346	0.00147	0.0026028
CASP8	30002	13856	16146	0.122382	0.0107386	5.02204e-30	2.20006e-29	0.0849	0.029	0.00341604	0.007938	0.0906	0.0271	0.000828261	0.0020353	1.2983	0.594	0.0288	0.0400766
CASP9	30272	13974	16298	0.0216592	0.00734146	0.00317753	0.00472747	0.0724	0.0245	0.00312566	0.00737877	0.1471	0.0265	2.84132e-08	3.95202e-07	1.0388	0.8336	0.213	0.249105
CASQ2	30272	13974	16298	-0.0159172	0.00562136	0.00463514	0.00676855	-0.0109	0.0244	0.655076	0.690968	-0.0198	0.0175	0.257875	0.297359	-Inf	NA	NA	NA
CAT	29818	13769	16049	0.244683	0.00844259	3.78164e-182	7.89282e-181	0.0683	0.03	0.0228061	0.0384333	0.0326	0.0317	0.303766	0.342266	3.0185	1.7926	0.0922	0.115308
CBLIF	29987	13850	16137	0.0273418	0.0140686	0.0519692	0.0660235	0.3923	0.1046	0.000176498	0.000682286	0.386	0.0933	3.51582e-05	0.000142545	0.9118	0.1281	1.08e-12	5.71221e-12
CBLN1	30272	13974	16298	-0.0698748	0.0111688	3.99675e-10	9.45628e-10	-0.0204	0.022	0.353785	0.400644	0.0242	0.0225	0.282126	0.321498	-Inf	NA	NA	NA
CBLN4	30111	13903	16208	-0.0127298	0.00795127	0.109394	0.133076	0.1885	0.0464	4.85499e-05	0.000238807	0.2089	0.0372	1.95891e-08	2.89064e-07	0.9456	0.116	3.63e-16	2.96891e-15
CBS	30272	13974	16298	0.122305	0.00597529	1.74962e-92	1.8324e-91	0.2006	0.0405	7.30455e-07	7.05382e-06	0.0841	0.0301	0.00520573	0.00971936	0.4075	0.4119	0.323	0.36513
CBX2	30272	13974	16298	-0.023915	0.00480342	6.43521e-07	1.26795e-06	0.042	0.035	0.230139	0.273626	-0.0101	0.015	0.500735	0.539125	Inf	NA	NA	NA
CC2D1A	30059	13880	16179	0.0829199	0.0135168	8.64481e-10	2.00477e-09	0.1217	0.0293	3.27309e-05	0.000170517	0.079	0.0237	0.000858121	0.00209099	0.7387	0.7045	0.294	0.336039
CCAR2	30272	13974	16298	0.0170655	0.00659367	0.00965355	0.0136203	0.0402	0.034	0.237066	0.280942	0.1028	0.04	0.0101699	0.0173802	0.7354	1.1689	0.529	0.565151
CCDC134	30272	13974	16298	-0.0269171	0.00576686	3.0612e-06	5.80456e-06	0.0698	0.0292	0.0168295	0.0298195	0.1027	0.0449	0.022178	0.0343848	0.8639	2.1075	0.682	0.711377
CCDC28A	30272	13974	16298	-0.00553188	0.00366527	0.13124	0.157552	-0.0058	0.0189	0.758936	0.787376	-0.0246	0.0199	0.216391	0.255193	Inf	NA	NA	NA
CCDC50	30272	13974	16298	-0.00278405	0.00937751	0.766555	0.791953	0.1098	0.0361	0.00235362	0.00589319	0.0576	0.0261	0.0273213	0.0414741	0.4749	1.0164	0.64	0.671253
CCDC80	30051	13876	16175	0.0137837	0.010484	0.188606	0.220973	0.1343	0.0326	3.79478e-05	0.000194215	0.1829	0.0352	2.03597e-07	1.95333e-06	1.143	0.1754	7.28e-11	3.17696e-10
CCER2	30272	13974	16298	-0.224898	0.0111958	3.61593e-89	3.63084e-88	0.2736	0.058	2.39064e-06	1.904e-05	0.2655	0.0734	0.000297846	0.00084841	0.9526	0.2014	2.25e-06	6.18187e-06
CCL11	30111	13903	16208	0.110755	0.011796	6.46254e-21	2.23739e-20	0.2551	0.0622	4.1086e-05	0.000206997	0.2907	0.0487	2.38421e-09	5.17231e-08	0.8636	0.3305	0.00897	0.0138561
CCL13	30051	13881	16170	0.0481999	0.0151745	0.00149276	0.0022813	0.3068	0.0467	5.04529e-11	2.93333e-09	0.2766	0.0504	4.06291e-08	5.27271e-07	0.9742	0.1452	1.95e-11	8.96927e-11
CCL14	29765	13746	16019	-0.0943546	0.0141237	2.42175e-11	6.07934e-11	0.2744	0.0596	4.14399e-06	3.02678e-05	0.2547	0.0654	9.84034e-05	0.000331854	0.76	0.1178	1.09e-10	4.65796e-10
CCL15	30051	13876	16175	0.0421955	0.0110882	0.000141822	0.000238574	0.1943	0.0931	0.0368878	0.0574976	0.3121	0.1014	0.00208458	0.00442327	1.0201	0.2232	4.9e-06	1.28618e-05
CCL16	30051	13876	16175	0.26073	0.0112294	3.26389e-118	4.18293e-117	0.3403	0.1007	0.000726589	0.0022002	0.3108	0.0838	0.000208219	0.000626596	1.5998	0.4648	0.000577	0.0010921
CCL17	29884	13785	16099	0.047417	0.0169636	0.00518968	0.00752941	0.2963	0.0574	2.44298e-07	2.785e-06	0.2887	0.0619	3.1016e-06	1.89506e-05	0.9017	0.1227	1.99e-13	1.15383e-12
CCL18	29489	13630	15859	0.111664	0.0141547	3.15462e-15	9.0548e-15	0.1514	0.0496	0.00227005	0.00571344	0.1995	0.0602	0.000919868	0.00220814	0.9767	0.2799	0.000484	0.000928889
CCL19	30059	13880	16179	-0.167907	0.0162855	6.97129e-25	2.68028e-24	0.3804	0.1025	0.000206263	0.000778255	0.3209	0.1421	0.0239289	0.0368049	0.9894	0.2446	5.25e-05	0.000119077
CCL2	30010	13857	16153	0.0653764	0.016611	8.31351e-05	0.000143063	0.1809	0.0448	5.39212e-05	0.000258235	0.1656	0.0504	0.00101724	0.00240612	0.7468	0.1779	2.7e-05	6.43105e-05
CCL20	30111	13903	16208	-0.0592146	0.013244	7.81205e-06	1.42936e-05	0.166	0.0373	8.57096e-06	5.53684e-05	0.1915	0.0531	0.000310471	0.000878811	0.9667	0.2089	3.7e-06	9.88e-06
CCL21	30111	13903	16208	0.0373326	0.0112627	0.00091846	0.00143592	0.2757	0.0417	3.80417e-11	2.5411e-09	0.3001	0.0591	3.81762e-07	3.38348e-06	1.0443	0.3037	0.000584	0.00110366
CCL22	29656	13676	15980	-0.167864	0.0139168	2.0092e-33	9.34855e-33	0.1462	0.035	2.95194e-05	0.000156389	0.1916	0.0361	1.11152e-07	1.19232e-06	0.5806	0.2505	0.0205	0.0295765
CCL23	30111	13903	16208	0.0485489	0.0103991	3.04627e-06	5.78e-06	0.2963	0.0639	3.53617e-06	2.62236e-05	0.2141	0.0696	0.00209693	0.00443974	0.7738	0.1096	1.68e-12	8.71765e-12
CCL24	30055	13875	16180	0.173135	0.0180755	1.05797e-21	3.7608e-21	0.395	0.1739	0.0231215	0.038785	0.4209	0.1813	0.0202563	0.0317782	0.9554	0.1071	4.7e-19	4.94e-18
CCL25	30111	13903	16208	0.0239706	0.012093	0.0474675	0.0607268	0.5128	0.2201	0.0198141	0.0341837	0.5149	0.1746	0.00318777	0.00633847	0.9907	0.2511	7.97e-05	0.000175141
CCL26	30111	13903	16208	0.299204	0.012874	1.94701e-118	2.51733e-117	0.2012	0.0355	1.44807e-08	2.56837e-07	0.1768	0.0416	2.13771e-05	9.40138e-05	0.9065	0.3458	0.00876	0.0135656
CCL27	30051	13876	16175	0.0531299	0.00967851	4.06404e-08	8.68064e-08	0.2882	0.0456	2.61267e-10	9.79399e-09	0.2141	0.0487	1.1011e-05	5.2733e-05	0.727	0.1813	6.05e-05	0.000135974
CCL28	30000	13849	16151	-0.07837	0.00796052	7.81541e-23	2.87253e-22	0.3241	0.0543	2.39162e-09	5.89191e-08	0.2243	0.0483	3.41906e-06	2.05781e-05	1.1157	0.1414	3.02e-15	2.18111e-14
CCL3	30111	13903	16208	0.0554949	0.0102424	6.06854e-08	1.28031e-07	0.1491	0.0589	0.0113605	0.0215287	0.238	0.0601	7.49289e-05	0.000266607	1.2089	0.2763	1.21e-05	3.025e-05
CCL4	30001	13848	16153	0.0596262	0.0132167	6.4641e-06	1.19093e-05	0.3019	0.1461	0.0387914	0.0597597	0.3391	0.1308	0.00952791	0.0164475	1.0529	0.5007	0.0355	0.0484448
CCL5	29996	13852	16144	-0.155044	0.0158103	1.14224e-22	4.18248e-22	0.1746	0.0379	4.08795e-06	2.99337e-05	0.2246	0.0508	9.81271e-06	4.8185e-05	1.4957	0.2023	1.45e-13	8.4669e-13
CCL7	30111	13903	16208	-0.0509477	0.00823639	6.26326e-10	1.47234e-09	0.1869	0.0408	4.63018e-06	3.28703e-05	0.2335	0.04	5.29899e-09	9.45041e-08	0.5597	0.3673	0.128	0.155974
CCL8	30057	13878	16179	-0.0170622	0.0143596	0.234759	0.271347	0.2719	0.0711	0.000131202	0.000534929	0.2468	0.073	0.000722694	0.00182367	1.1151	0.136	2.38e-16	1.99275e-15
CCN1	30057	13878	16179	-0.0647565	0.0177581	0.000266196	0.000436735	0.1521	0.0368	3.57822e-05	0.000183779	0.1439	0.0287	5.33274e-07	4.37917e-06	0.6574	0.3016	0.0293	0.0406579
CCN2	29932	13816	16116	-0.0154552	0.0124583	0.214781	0.250035	0.2184	0.0436	5.4664e-07	5.59537e-06	0.2314	0.0394	4.27729e-09	8.022e-08	0.8658	0.1468	3.72e-09	1.37345e-08
CCN3	30002	13850	16152	-0.0122875	0.00785416	0.117722	0.142142	0.224	0.0551	4.79634e-05	0.000236321	0.1603	0.0486	0.000972535	0.00232115	1.0974	0.208	1.32e-07	4.14809e-07
CCN4	30111	13903	16208	-0.0780928	0.0101205	1.23471e-14	3.46573e-14	0.2674	0.1025	0.00908655	0.0178236	0.2944	0.1183	0.0128251	0.0214022	1.1406	0.2184	1.77e-07	5.45805e-07
CCN5	30059	13880	16179	0.255536	0.0105283	6.89832e-129	9.83264e-128	0.1826	0.0388	2.52395e-06	1.983e-05	0.1187	0.0452	0.00863679	0.0151157	0.9932	0.1251	2.07e-15	1.52624e-14
CCND2	30272	13974	16298	-0.0339562	0.00437838	9.08052e-15	2.56856e-14	0.0371	0.0284	0.191438	0.234082	0.0196	0.0185	0.289391	0.328874	-4.5954	NA	NA	NA
CCNE1	30272	13974	16298	-0.0112483	0.0110759	0.309844	0.351325	0.2005	0.0725	0.00568326	0.0122018	0.1651	0.0784	0.0352159	0.0519922	1.0952	3.2497	0.736	0.758731
CCS	30059	13880	16179	0.143839	0.0118188	5.38305e-34	2.54108e-33	0.2782	0.2079	0.18085	0.22324	0.2144	0.1943	0.269833	0.308699	0.8519	0.6499	0.19	0.22401
CCT5	30111	13903	16208	0.0370516	0.00583812	2.23424e-10	5.33369e-10	0.057	0.0262	0.0295872	0.0480235	0.0609	0.022	0.005637	0.0104308	0.6564	0.3023	0.0299	0.0413742
CD101	30272	13974	16298	0.0206165	0.00754512	0.00629056	0.00902801	0.2826	0.137	0.0391341	0.060192	0.2699	0.1351	0.0457406	0.0654048	1.0246	0.1271	7.67e-16	6.07208e-15
CD109	30059	13880	16179	-0.0566921	0.00922771	8.16417e-10	1.89934e-09	0.3418	0.1754	0.0513326	0.0759023	0.2999	0.1351	0.0264298	0.0402259	1	0.6228	0.108	0.13318
CD14	29159	13480	15679	-0.17054	0.0147347	6.52153e-31	2.89603e-30	0.172	0.0596	0.00390289	0.00892659	0.2314	0.0641	0.000306215	0.000868457	0.9227	0.1356	9.96e-12	4.78623e-11
CD160	30111	13903	16208	-0.0390213	0.0103712	0.00016857	0.000281624	0.4453	0.09	7.50655e-07	7.13123e-06	0.3794	0.0889	1.97484e-05	8.79152e-05	0.9677	0.0899	5.11e-27	8.47094e-26
CD163	29996	13852	16144	-0.0473814	0.00961358	8.32662e-07	1.62963e-06	0.3392	0.0782	1.4405e-05	8.65191e-05	0.3359	0.0714	2.54512e-06	1.63687e-05	0.9386	0.1397	1.8e-11	8.35714e-11
CD164	30059	13880	16179	0.0108012	0.00453563	0.0172522	0.0235345	0.1001	0.0342	0.00342358	0.00794917	0.1912	0.038	4.86457e-07	4.11084e-06	1.0136	0.1565	9.43e-11	4.05786e-10
CD164L2	30272	13974	16298	-0.00755562	0.00442882	0.088016	0.108745	0.0685	0.0606	0.258323	0.303535	0.1091	0.0842	0.19507	0.233074	1.1483	9.4295	0.903	0.911115
CD177	30010	13854	16156	-0.105989	0.0181022	4.81832e-09	1.07392e-08	0.1126	0.0891	0.20632	0.248917	0.1269	0.1031	0.218381	0.257018	1.3579	0.9774	0.165	0.196315
CD1C	30111	13903	16208	-0.0729889	0.00720606	4.49893e-24	1.69993e-23	0.5575	0.133	2.76836e-05	0.000148755	0.5058	0.1047	1.35886e-06	9.51858e-06	0.8768	0.1326	3.78e-11	1.68835e-10
CD2	30272	13974	16298	-0.0295322	0.00460836	1.4921e-10	3.59728e-10	0.0552	0.0222	0.0129011	0.0238877	0.0118	0.021	0.574181	0.607403	Inf	NA	NA	NA
CD200	30111	13903	16208	-0.098522	0.00843508	1.8856e-31	8.50264e-31	0.2163	0.0491	1.0564e-05	6.6615e-05	0.2	0.0419	1.81259e-06	1.22539e-05	1.089	0.1984	4.03e-08	1.33792e-07
CD200R1	29990	13846	16144	-0.0424131	0.0112155	0.000156098	0.000261536	0.3062	0.1187	0.00989112	0.0191562	0.3674	0.1272	0.0038725	0.00750491	1.0246	0.2586	7.42e-05	0.000163492
CD207	29547	13622	15925	0.0330175	0.00751843	1.1294e-05	2.05359e-05	0.4219	0.104	4.97644e-05	0.00024232	0.3901	0.0982	7.11207e-05	0.000254616	1.0444	0.1265	1.54e-16	1.31619e-15
CD209	29813	13770	16043	-0.0763429	0.00853202	3.83145e-19	1.2636e-18	0.3769	0.1761	0.0323337	0.05156	0.4484	0.195	0.0214773	0.0334411	1	0.6209	0.107	0.132145
CD22	30111	13903	16208	-0.233381	0.0115384	2.2881e-90	2.33771e-89	0.4892	0.0673	3.62306e-13	6.19543e-11	0.4059	0.0795	3.29641e-07	2.95761e-06	0.8499	0.1255	1.27e-11	5.98645e-11
CD226	30272	13974	16298	-0.025341	0.00559832	6.01846e-06	1.11374e-05	0.2039	0.0472	1.56089e-05	9.16669e-05	0.1997	0.0424	2.47831e-06	1.60527e-05	1.1084	0.242	4.67e-06	1.22842e-05
CD244	30111	13903	16208	-0.0538296	0.00904965	2.74019e-09	6.19723e-09	0.2782	0.065	1.86893e-05	0.0001057	0.2434	0.0642	0.000149875	0.00047668	1.0768	0.2265	1.99e-06	5.51661e-06
CD248	30272	13974	16298	-0.0099774	0.00755338	0.186538	0.218814	0.3861	0.0656	3.96443e-09	9.29403e-08	0.2672	0.0484	3.37726e-08	4.52429e-07	0.992	0.1956	3.94e-07	1.18248e-06
CD27	30111	13903	16208	0.0140907	0.0102399	0.168812	0.199461	0.3001	0.0483	5.18996e-10	1.7961e-08	0.222	0.0416	9.47378e-08	1.03535e-06	1.1841	0.1292	4.9e-20	5.57742e-19
CD274	30059	13880	16179	0.0938652	0.0112616	8.07905e-17	2.47453e-16	0.1126	0.0379	0.00296855	0.00707922	0.1426	0.0377	0.000155265	0.000490918	1.0872	0.2158	4.7e-07	1.39867e-06
CD276	29935	13814	16121	-0.0798406	0.0129423	6.96262e-10	1.62758e-09	0.3486	0.1033	0.000739131	0.00222889	0.2655	0.1002	0.00805631	0.014168	0.9819	0.2426	5.17e-05	0.000117695
CD28	30111	13903	16208	-0.093878	0.00748099	4.9651e-36	2.43423e-35	0.2659	0.051	1.85085e-07	2.22332e-06	0.212	0.0462	4.4592e-06	2.51706e-05	0.827	0.2533	0.0011	0.00199194
CD2AP	30051	13876	16175	0.115961	0.0112169	5.22262e-25	2.01326e-24	0.0772	0.0391	0.0483335	0.0721651	0.0634	0.0324	0.0503721	0.0711525	2.883	2.0298	0.156	0.186596
CD300A	30272	13974	16298	0.00657712	0.00500235	0.188585	0.220973	0.1819	0.0766	0.0175645	0.0308333	0.2727	0.0805	0.000705128	0.00178555	0.9672	0.1229	3.59e-15	2.55542e-14
CD300C	30059	13880	16179	-0.0112992	0.006744	0.0938564	0.115182	0.3553	0.0914	0.000101362	0.0004346	0.3787	0.0933	4.92939e-05	0.000186829	0.9984	0.1263	2.69e-15	1.95421e-14
CD300E	29994	13856	16138	-0.158045	0.00901655	1.91394e-68	1.54918e-67	0.275	0.0675	4.61978e-05	0.000228785	0.3618	0.0669	6.37069e-08	7.55208e-07	1.0354	0.1116	1.71e-20	2.01129e-19
CD300LF	30111	13903	16208	0.0372132	0.0132453	0.00496446	0.00722778	0.2906	0.096	0.00246926	0.00610905	0.3186	0.1105	0.00393585	0.00761245	1.0707	0.4237	0.0115	0.0175015
CD300LG	30059	13880	16179	-0.239905	0.00816192	3.04552e-187	6.69098e-186	0.2883	0.0672	1.7853e-05	0.000102162	0.385	0.0546	1.77277e-12	1.12031e-10	0.9703	0.0862	2.32e-29	4.24474e-28
CD302	30111	13903	16208	0.0177464	0.00819891	0.0304348	0.0402948	0.2855	0.0646	9.89274e-06	6.29282e-05	0.3059	0.0584	1.62314e-07	1.62301e-06	0.8913	0.119	6.93e-14	4.16474e-13
CD33	30111	13903	16208	-0.103051	0.0111149	1.95481e-20	6.65728e-20	0.1933	0.1375	0.159778	0.199602	0.2126	0.1315	0.105937	0.136688	1	0.2113	2.21e-06	6.07873e-06
CD34	30000	13854	16146	-0.0201284	0.00596318	0.000737889	0.00116241	0.2222	0.0849	0.00886552	0.0175201	0.2804	0.0774	0.0002915	0.000832407	1.0634	0.1896	2.04e-08	6.93095e-08
CD36	30272	13974	16298	-0.07268	0.00564361	7.50161e-38	3.8055e-37	0.2849	0.0407	2.55963e-12	3.10035e-10	0.2294	0.0496	3.74598e-06	2.21333e-05	0.9874	0.1035	1.43e-21	1.82067e-20
CD38	30111	13903	16208	0.432401	0.0110721	0	0	0.165	0.0551	0.00274845	0.00664705	0.1828	0.0609	0.00268528	0.00547412	0.946	0.1183	1.27e-15	9.59297e-15
CD3D	30272	13974	16298	-0.00773035	0.00413459	0.061538	0.0775061	0.0692	0.0371	0.0621493	0.0894396	-0.0003	0.0204	0.988267	0.989402	-Inf	73.7695	NA	NA
CD3E	30272	13974	16298	0.00187926	0.00426481	0.659475	0.694659	-0.0099	0.0244	0.684935	0.719591	-0.0094	0.0197	0.63325	0.66433	-Inf	NA	NA	NA
CD3G	30272	13974	16298	-0.0408387	0.0105219	0.00010411	0.000177382	0.0261	0.0276	0.344326	0.390541	-0.0172	0.0142	0.225793	0.264563	Inf	NA	NA	NA
CD4	30056	13876	16180	-0.00308789	0.00575823	0.591784	0.631323	0.2314	0.0752	0.00209006	0.0053276	0.3347	0.053	2.69997e-10	8.17584e-09	0.6683	0.2469	0.0068	0.0107323
CD40	29945	13820	16125	-0.00287868	0.0155491	0.853125	0.868885	0.1803	0.0575	0.00171472	0.00450289	0.2049	0.0599	0.000624599	0.0016054	1.1702	0.2227	1.49e-07	4.64098e-07
CD40LG	30111	13903	16208	-0.0551448	0.0130929	2.54082e-05	4.52293e-05	0.1328	0.0418	0.0014879	0.0039828	0.1549	0.0348	8.54119e-06	4.31063e-05	1.0775	0.3116	0.000544	0.00103519
CD46	29660	13699	15961	-0.00926374	0.0110383	0.401343	0.444046	0.1692	0.0389	1.36377e-05	8.31129e-05	0.2053	0.0377	5.16243e-08	6.46861e-07	1.3008	0.2267	9.55e-09	3.36498e-08
CD48	30055	13875	16180	-0.0746316	0.0111571	2.2839e-11	5.73821e-11	0.2954	0.0574	2.65616e-07	2.96979e-06	0.2973	0.0641	3.51685e-06	2.10794e-05	0.8532	0.1068	1.34e-15	1.00602e-14
CD5	30057	13878	16179	-0.137459	0.0104461	1.94543e-39	1.01874e-38	0.3415	0.0561	1.14799e-09	3.32196e-08	0.2853	0.0502	1.32146e-08	2.03253e-07	0.7702	0.2276	0.000713	0.00133316
CD55	28745	13267	15478	0.072352	0.00962891	5.90019e-14	1.61881e-13	0.243	0.0805	0.00253917	0.00623427	0.2547	0.0816	0.0018004	0.00390867	1.0539	0.2556	3.72e-05	8.68469e-05
CD58	29877	13781	16096	0.00949391	0.0140002	0.497698	0.540063	0.2374	0.0907	0.00885972	0.0175201	0.2964	0.0656	6.23403e-06	3.33876e-05	1.1036	0.2399	4.22e-06	1.1148e-05
CD59	28518	13177	15341	0.128766	0.00873859	5.79758e-49	3.5891e-48	0.1729	0.0605	0.0042652	0.00961904	0.1951	0.0515	0.000151651	0.000481804	1.1111	0.1488	8.07e-14	4.80311e-13
CD5L	30092	13895	16197	-0.0901354	0.007044	2.16004e-37	1.08634e-36	0.4957	0.0667	1.07143e-13	2.39587e-11	0.4295	0.0659	7.15123e-11	2.67717e-09	0.8516	0.1312	8.49e-11	3.679e-10
CD6	30055	13876	16179	-0.247599	0.0117568	9.43105e-98	1.02827e-96	0.3861	0.1494	0.00975663	0.018921	0.3094	0.1443	0.0320213	0.04777	0.9487	0.1755	6.48e-08	2.10877e-07
CD63	30010	13857	16153	0.05605	0.0147618	0.000146766	0.000246466	0.258	0.0424	1.1656e-09	3.32196e-08	0.1696	0.0388	1.23603e-05	5.82356e-05	0.7909	0.1378	9.4e-09	3.32391e-08
CD69	29892	13799	16093	0.00559903	0.0169865	0.741692	0.76961	0.134	0.0339	7.72412e-05	0.000348124	0.1079	0.027	6.43412e-05	0.00023527	1.3015	0.2767	2.55e-06	6.93667e-06
CD7	30211	13945	16266	-0.129643	0.00602256	5.19563e-102	5.93033e-101	0.2319	0.0891	0.00924946	0.0181065	0.2285	0.0913	0.0123237	0.0206961	1.0205	0.2956	0.000556	0.0010564
CD70	30111	13903	16208	-0.246312	0.00812114	4.68169e-199	1.07716e-197	0.3118	0.1143	0.00637372	0.0134654	0.2927	0.1229	0.0172371	0.0277147	0.8416	0.0972	4.99e-18	4.7588e-17
CD72	30272	13974	16298	-0.0539074	0.00887683	1.27173e-09	2.92139e-09	0.3338	0.0517	1.07167e-10	5.19222e-09	0.2893	0.0556	1.95846e-07	1.9041e-06	1.0018	0.1461	6.99e-12	3.40538e-11
CD74	30059	13880	16179	0.0368091	0.00734185	5.37248e-07	1.06719e-06	0.4245	0.1004	2.35686e-05	0.000130007	0.3726	0.0937	6.99309e-05	0.000250974	0.9232	0.1769	1.79e-07	5.51284e-07
CD79B	30111	13903	16208	0.0296227	0.0108481	0.00632399	0.00907152	0.3142	0.0632	6.64304e-07	6.61346e-06	0.3232	0.051	2.33895e-10	7.15718e-09	1.0928	0.1105	4.48e-23	6.08e-22
CD80	30272	13974	16298	-0.0511873	0.00924965	3.15652e-08	6.77689e-08	0.3499	0.0681	2.7763e-07	3.08042e-06	0.3591	0.0615	5.25074e-09	9.45041e-08	0.8683	0.1138	2.32e-14	1.49229e-13
CD82	30272	13974	16298	-0.0175488	0.00490757	0.000349627	0.000566931	0.0495	0.0411	0.228443	0.27172	0.0372	0.0278	0.180854	0.21806	-Inf	NA	NA	NA
CD83	30111	13903	16208	-0.101716	0.00717481	1.78889e-45	1.05174e-44	0.2841	0.0447	2.07473e-10	8.61607e-09	0.337	0.0427	2.96735e-15	8.62608e-13	0.9081	0.1052	5.97e-18	5.64977e-17
CD84	30111	13903	16208	-0.0168013	0.0112323	0.134714	0.161325	0.1941	0.0483	5.85366e-05	0.000276693	0.1625	0.0358	5.64932e-06	3.06391e-05	1.1275	0.1751	1.2e-10	5.10155e-10
CD86	30272	13974	16298	-0.0626233	0.00770262	4.45073e-16	1.32705e-15	0.2173	0.0495	1.13403e-05	7.05917e-05	0.29	0.0551	1.41602e-07	1.44942e-06	1.0703	0.1731	6.33e-10	2.51773e-09
CD8A	30059	13880	16179	-0.0699833	0.00953184	2.15669e-13	5.78683e-13	0.4324	0.1779	0.0150747	0.0271177	0.4269	0.1653	0.00980654	0.0168977	1.0061	0.312	0.00126	0.00225195
CD93	28803	13303	15500	0.0366344	0.0122958	0.00289031	0.00431333	0.2395	0.0513	3.03236e-06	2.29559e-05	0.2641	0.0511	2.36236e-07	2.21529e-06	1.0313	0.1123	4.09e-20	4.69874e-19
CD99	30059	13880	16179	0.212586	0.0118481	1.30015e-71	1.09482e-70	0.1348	0.0448	0.00262171	0.00640984	0.146	0.0352	3.35792e-05	0.000137486	1.0665	0.1577	1.35e-11	6.33935e-11
CD99L2	30059	13880	16179	-0.058938	0.0100406	4.40513e-09	9.82579e-09	0.1398	0.0424	0.000976644	0.00281378	0.1707	0.0376	5.62826e-06	3.0582e-05	1.0109	0.233	1.43e-05	3.54985e-05
CDA	30207	13945	16262	0.175051	0.00828429	2.16198e-98	2.36603e-97	0.3736	0.087	1.75283e-05	0.000100701	0.1956	0.0649	0.0025794	0.00530292	0.97	0.1535	2.59e-10	1.06622e-09
CDAN1	30272	13974	16298	0.00903407	0.00281077	0.00130997	0.00201778	-0.0073	0.0218	0.737729	0.767565	0.0105	0.015	0.483927	0.523549	-Inf	NA	NA	NA
CDC123	30272	13974	16298	-0.0200179	0.00759067	0.00836436	0.0118875	0.0086	0.0404	0.831427	0.853444	-0.0164	0.014	0.241427	0.280956	Inf	NA	NA	NA
CDC25A	30272	13974	16298	-0.0168538	0.00492028	0.000614765	0.000974685	-0.0113	0.0214	0.597473	0.63855	0.0361	0.0216	0.0946632	0.123958	Inf	NA	NA	NA
CDC26	30212	13943	16269	-0.0286307	0.00937792	0.0022677	0.00341031	0.0657	0.0315	0.0370045	0.0576485	0.072	0.0215	0.000811515	0.00200772	0.7605	0.3939	0.0535	0.0705903
CDC27	30111	13903	16208	-0.00819491	0.0077772	0.292024	0.333058	0.025	0.0292	0.391907	0.438688	0.0539	0.0202	0.00762323	0.0135291	1.1345	0.3763	0.00257	0.00434788
CDC37	30111	13903	16208	-0.00765003	0.0115939	0.509366	0.551044	0.0752	0.0318	0.0180408	0.0315361	0.1077	0.0302	0.00036216	0.00100746	0.7833	0.2585	0.00245	0.00416483
CDC42BPB	30272	13974	16298	0.048066	0.0126795	0.000150423	0.000252317	0.0716	0.0316	0.0234622	0.0392658	0.0818	0.0231	0.000398424	0.00109472	1.1832	0.4044	0.00343	0.00568979
CDCP1	30059	13880	16179	0.0679888	0.0101539	2.18246e-11	5.49755e-11	0.2303	0.0516	8.07528e-06	5.27524e-05	0.3205	0.0498	1.22871e-10	4.10558e-09	0.8973	0.1568	1.04e-08	3.63853e-08
CDH1	28754	13277	15477	0.0295611	0.00847958	0.000490753	0.000783596	0.3296	0.1778	0.0637723	0.0915035	0.394	0.1699	0.0203944	0.0319777	0.9085	0.2192	3.4e-05	7.97531e-05
CDH15	30000	13854	16146	0.624001	0.00813416	0	0	0.3439	0.148	0.0201443	0.0347123	0.2142	0.1191	0.0720996	0.097428	0.7979	0.2921	0.0063	0.0099878
CDH17	30051	13876	16175	-0.156136	0.00947698	1.02141e-60	7.48007e-60	0.4688	0.206	0.0228623	0.038461	0.4633	0.1833	0.0114861	0.0194129	0.9416	0.1968	1.72e-06	4.80045e-06
CDH2	30051	13876	16175	0.148283	0.00786619	8.28184e-79	7.56236e-78	0.2927	0.0499	4.47157e-09	1.02191e-07	0.2447	0.0418	4.79695e-09	8.71546e-08	0.9383	0.218	1.68e-05	4.14545e-05
CDH22	30272	13974	16298	-0.00853347	0.00354014	0.015937	0.0218424	0.0305	0.0263	0.246173	0.290904	0.0196	0.0205	0.339023	0.378617	0.3485	1.9827	0.86	0.871645
CDH23	30272	13974	16298	-0.0070394	0.00326881	0.0312867	0.0413477	0.0072	0.0278	0.795641	0.821352	0.0311	0.0233	0.181954	0.219295	-Inf	NA	NA	NA
CDH3	30059	13880	16179	0.0733139	0.00678465	3.62431e-27	1.48115e-26	0.3086	0.0512	1.66676e-09	4.45225e-08	0.2205	0.0472	2.98848e-06	1.84448e-05	0.9083	0.224	4.99e-05	0.000114018
CDH4	30272	13974	16298	-0.0134725	0.00573421	0.018805	0.0255336	0.0482	0.0315	0.125977	0.163344	-0.0256	0.0189	0.175578	0.212669	Inf	NA	NA	NA
CDH5	30051	13876	16175	0.0351311	0.0062833	2.27489e-08	4.91295e-08	0.3559	0.1234	0.00392513	0.00894229	0.3591	0.1082	0.000903877	0.00217956	1.0355	0.229	6.16e-06	1.59992e-05
CDH6	30051	13876	16175	-0.0674433	0.00714021	3.78262e-21	1.32053e-20	0.2205	0.1085	0.0421275	0.0641177	0.2765	0.0993	0.00536117	0.00997755	1.1235	0.1901	3.41e-09	1.27039e-08
CDHR1	30059	13880	16179	-0.00230872	0.00573349	0.687192	0.719962	0.086	0.0411	0.0363976	0.0568554	0.1118	0.0348	0.00131519	0.00298693	1.2303	0.2117	6.2e-09	2.24545e-08
CDHR2	30111	13903	16208	0.884777	0.0107782	0	0	0.1282	0.0383	0.000816151	0.00240868	0.1736	0.0376	3.89287e-06	2.26785e-05	1.0181	0.163	4.19e-10	1.69383e-09
CDHR5	30051	13876	16175	-0.0448404	0.00954594	2.64752e-06	5.04635e-06	0.3044	0.1232	0.0134819	0.0247736	0.2927	0.1274	0.0215909	0.0336	0.872	0.1068	3.15e-16	2.60217e-15
CDK1	30272	13974	16298	0.0350894	0.0043971	1.5133e-15	4.3955e-15	0.0276	0.0227	0.224039	0.267466	0.0314	0.026	0.227166	0.265743	0.0205	0.38	0.957	0.9605
CDK5RAP3	30272	13974	16298	-0.0257256	0.0071087	0.000296345	0.000482676	0.0936	0.0291	0.00129767	0.0035588	0.0805	0.034	0.0179016	0.0286248	0.6862	0.5287	0.194	0.228181
CDKL5	30272	13974	16298	-0.0274835	0.00641522	1.84045e-05	3.30534e-05	0.0327	0.0294	0.266033	0.311838	0.0347	0.0244	0.154988	0.19075	-0.4585	0.7746	0.554	0.589819
CDKN1A	30111	13903	16208	0.162338	0.0149576	2.16432e-27	8.93241e-27	0.0818	0.0469	0.0811353	0.112636	0.1185	0.027	1.13931e-05	5.42948e-05	0.6773	0.1912	0.000398	0.000771027
CDKN2D	30111	13903	16208	0.0582285	0.0152584	0.000135819	0.000229004	0.0451	0.0372	0.225372	0.268516	0.1096	0.0295	0.000202999	0.00061343	0.822	0.2087	8.19e-05	0.000179338
CDNF	30111	13903	16208	0.109389	0.0081367	4.3936e-41	2.36429e-40	0.1133	0.0327	0.000530563	0.00170992	0.1034	0.0299	0.00054381	0.00142419	1.2183	0.2763	1.04e-05	2.61855e-05
CDON	29994	13840	16154	0.0310298	0.0131576	0.0183648	0.0249939	0.1796	0.0454	7.6232e-05	0.00034572	0.1241	0.0286	1.43028e-05	6.56843e-05	1.0733	0.3114	0.000567	0.00107647
CDSN	30048	13872	16176	0.0959422	0.0075489	6.52736e-37	3.26033e-36	0.7833	0.3207	0.0145872	0.026437	0.7561	0.2781	0.0065518	0.0118667	1.0371	0.1123	2.62e-20	3.02402e-19
CEACAM1	30111	13903	16208	0.00298157	0.011855	0.801426	0.821385	0.1845	0.0547	0.000743693	0.00223801	0.188	0.0585	0.00131048	0.00297855	0.9288	0.1254	1.32e-13	7.74442e-13
CEACAM16	30272	13974	16298	-0.324936	0.0125503	3.33237e-146	5.59608e-145	0.2536	0.065	9.55833e-05	0.000413483	0.2742	0.0661	3.35011e-05	0.000137486	0.9155	0.1733	1.27e-07	4.01138e-07
CEACAM18	30272	13974	16298	-0.00529667	0.00808541	0.512415	0.553727	-0.0184	0.0242	0.447057	0.494707	-0.0153	0.0147	0.297961	0.33677	-Inf	NA	NA	NA
CEACAM19	30272	13974	16298	0.161124	0.00582169	1.60483e-166	3.02537e-165	0.0764	0.0388	0.0489448	0.072928	0.105	0.0386	0.0065241	0.0118239	1.4341	0.4608	0.00186	0.003224
CEACAM20	30272	13974	16298	-0.00145608	0.00516568	0.778041	0.801918	0.0246	0.0396	0.53446	0.578435	0.0821	0.0375	0.0285726	0.0431708	3.2648	0.9023	0.000297	0.000588756
CEACAM21	30111	13903	16208	0.0660316	0.012184	6.02153e-08	1.27131e-07	0.2305	0.1419	0.104294	0.139635	0.1683	0.1231	0.171569	0.208239	1	0.4955	0.0436	0.058433
CEACAM3	30111	13903	16208	-0.0245145	0.00615908	6.90145e-05	0.000119396	-0.026	0.0198	0.189139	0.232092	0.0641	0.0202	0.00150734	0.00335002	Inf	NA	NA	NA
CEACAM5	29722	13724	15998	0.038986	0.00864227	6.47453e-06	1.1921e-05	0.2776	0.1168	0.0174677	0.0306819	0.3198	0.0875	0.000257325	0.000746551	0.9805	0.2076	2.33e-06	6.37331e-06
CEACAM6	30272	13974	16298	-0.022485	0.00536303	2.76572e-05	4.9003e-05	0.188	0.0503	0.000185804	0.000709766	0.3696	0.0533	4.08139e-12	2.32639e-10	1.3129	0.1345	1.7e-22	2.24545e-21
CEACAM8	30051	13876	16175	0.166024	0.0122224	6.66952e-42	3.63589e-41	0.2423	0.0545	8.75362e-06	5.6423e-05	0.2393	0.0484	7.64513e-07	5.87947e-06	0.8368	0.2135	8.87e-05	0.000192521
CEBPA	30272	13974	16298	0.00238044	0.00443623	0.591554	0.631308	0.0757	0.025	0.00246178	0.00609574	0.0246	0.0221	0.265656	0.305001	Inf	NA	NA	NA
CEBPB	30051	13876	16175	0.0770526	0.00488861	9.5652e-56	6.54555e-55	0.0425	0.0257	0.0981892	0.132823	0.0425	0.0255	0.0955807	0.124878	1.1276	0.6368	0.0766	0.0975268
CELA2A	30272	13974	16298	-0.0937473	0.00996943	5.63946e-21	1.95939e-20	0.2705	0.0626	1.55263e-05	9.13663e-05	0.3353	0.0561	2.27525e-09	5.01073e-08	0.9955	0.2099	2.11e-06	5.83617e-06
CELA3A	29993	13852	16141	-0.111717	0.00990764	1.9806e-29	8.57378e-29	0.4016	0.071	1.54637e-08	2.70801e-07	0.4059	0.0656	6.11258e-10	1.6453e-08	1.0556	0.1551	1.01e-11	4.84408e-11
CELSR2	30272	13974	16298	0.0921366	0.00719695	1.99454e-37	1.00657e-36	0.214	0.0908	0.0184318	0.0320793	0.2245	0.0987	0.0229318	0.0354589	1.009	0.216	2.98e-06	8.04437e-06
CEMIP2	30272	13974	16298	-0.00787607	0.00388516	0.042649	0.0549231	0.0074	0.0297	0.803238	0.827726	0.0673	0.0268	0.0120324	0.0202419	3.4687	25.7978	0.893	0.902869
CEND1	30272	13974	16298	-0.0345351	0.00693151	6.31702e-07	1.2476e-06	-0.0195	0.0197	0.322249	0.36823	0.0097	0.0275	0.724293	0.750631	Inf	NA	NA	NA
CENPF	30272	13974	16298	0.147772	0.00651354	5.31134e-113	6.60414e-112	0.0031	0.0384	0.935657	0.945085	0.0219	0.0181	0.2263	0.264943	2.3267	5.4686	0.67	0.699746
CENPJ	30272	13974	16298	-0.0256502	0.00837164	0.00218635	0.00329135	-0.0112	0.0258	0.66421	0.69984	0.0161	0.02	0.42082	0.461109	Inf	NA	NA	NA
CEP112	30272	13974	16298	0.0130729	0.00525321	0.0128317	0.017753	0.0516	0.0267	0.0532874	0.0783544	0.0472	0.0318	0.137736	0.172585	1.6041	0.9838	0.103	0.127588
CEP152	30272	13974	16298	-0.00284118	0.00499383	0.569403	0.609003	0.0346	0.0359	0.335152	0.381326	-0.0257	0.0194	0.185257	0.222967	-Inf	NA	NA	NA
CEP164	30111	13903	16208	-0.0191822	0.00811667	0.0181188	0.0246707	-0.0094	0.0278	0.735266	0.765551	0.0806	0.0216	0.000190357	0.00058188	-Inf	NA	NA	NA
CEP170	30272	13974	16298	-0.0247504	0.0106213	0.0197982	0.0267702	0.0879	0.0256	0.000595636	0.00186612	0.0644	0.0267	0.0158659	0.0257522	1.1282	0.4911	0.0216	0.0310366
CEP20	30111	13903	16208	0.0819667	0.0100379	3.31864e-16	9.95593e-16	0.1413	0.0324	1.29404e-05	7.96984e-05	0.0876	0.0267	0.00103477	0.00243606	0.6117	0.1994	0.00216	0.003705
CEP290	30272	13974	16298	0.00315652	0.00626579	0.614426	0.652618	0.063	0.0301	0.0363471	0.056807	0.0737	0.026	0.00458809	0.00870517	Inf	NA	NA	NA
CEP350	30272	13974	16298	-0.0117133	0.00511488	0.0220263	0.029632	-0.0022	0.0261	0.932825	0.943882	0.0289	0.0175	0.0986511	0.12837	-Inf	NA	NA	NA
CEP43	29875	13798	16077	0.101045	0.00905271	7.1503e-29	3.05456e-28	0.0617	0.0327	0.0591805	0.0856761	0.089	0.0245	0.000280522	0.000806605	1.7825	0.4898	0.000274	0.00054579
CEP85	30111	13903	16208	0.0826835	0.00799562	5.05823e-25	1.95246e-24	0.105	0.0268	8.93199e-05	0.000393413	0.1365	0.03	5.36459e-06	2.94243e-05	0.8439	0.4215	0.0453	0.0605143
CERT	30059	13880	16179	0.0241472	0.00766064	0.0016225	0.00247311	0.0785	0.0344	0.0224907	0.0380562	0.0775	0.0332	0.0195781	0.0308976	1.6998	0.7684	0.0269	0.0377517
CES1	29774	13753	16021	0.0914472	0.0126412	4.80112e-13	1.27073e-12	0.2081	0.0587	0.000392397	0.00131417	0.2301	0.0491	2.78115e-06	1.74995e-05	1.2067	0.1416	1.6e-17	1.4637e-16
CES2	30111	13903	16208	0.146675	0.0101097	1.55363e-47	9.32176e-47	0.0827	0.0276	0.00273209	0.00663507	0.1015	0.0287	0.000405335	0.00110834	Inf	735.916	NA	NA
CES3	30111	13903	16208	0.160151	0.00926859	1.42334e-66	1.12406e-65	0.1805	0.0387	3.09997e-06	2.33461e-05	0.1635	0.0482	0.00069355	0.00176237	1.2743	0.165	1.14e-14	7.67248e-14
CETN2	30059	13880	16179	0.00696649	0.00876219	0.426583	0.468776	0.1373	0.0378	0.000280933	0.000998378	0.1015	0.0272	0.000190254	0.00058188	1.0758	0.3537	0.00235	0.0040114
CETN3	30272	13974	16298	0.0161951	0.0100981	0.108773	0.132432	0.1317	0.0444	0.00301488	0.00717251	0.1829	0.0431	2.19943e-05	9.60627e-05	1.0625	0.1709	5.09e-10	2.04761e-09
CFB	29709	13722	15987	-0.105206	0.00741563	1.55307e-45	9.14931e-45	0.5027	0.2487	0.0432476	0.0655137	0.4696	0.2152	0.029098	0.0438279	1.0478	0.3295	0.00147	0.0026028
CFC1	30111	13903	16208	-0.00440739	0.00741399	0.552203	0.592559	0.1748	0.0406	1.6667e-05	9.6902e-05	0.0925	0.0303	0.00226713	0.00473459	0.9412	0.2271	3.4e-05	7.97531e-05
CFD	30272	13974	16298	0.0447446	0.00260513	8.31732e-66	6.44647e-65	0.0859	0.0413	0.0375344	0.0582866	0.0475	0.0346	0.169804	0.206536	1.3018	0.222	4.48e-09	1.63935e-08
CFH	28451	13146	15305	0.000446408	0.00947033	0.962404	0.967037	0.1864	0.0851	0.0284978	0.0465647	0.1874	0.0891	0.0354435	0.0522751	1.0783	0.2666	5.25e-05	0.000119077
CFHR2	30029	13868	16161	-0.0635638	0.00782874	4.86745e-16	1.44686e-15	0.4179	0.3537	0.2374	0.281224	0.4144	0.3576	0.246523	0.286199	1	5.3158	0.851	0.863232
CFHR4	30218	13945	16273	-0.107382	0.00959817	5.34022e-29	2.288e-28	0.4821	0.3945	0.221687	0.264877	0.4358	0.3468	0.208887	0.247952	1	2.7415	0.715	0.741104
CFHR5	29871	13788	16083	0.0287968	0.0107507	0.00739714	0.0105591	0.2223	0.1273	0.0807643	0.112228	0.3264	0.1385	0.0184392	0.0292751	1.0187	0.2895	0.000433	0.000834902
CFI	30272	13974	16298	-0.0653541	0.00358122	5.25763e-74	4.55869e-73	0.0875	0.0446	0.0497761	0.073977	0.2124	0.0334	2.027e-10	6.40487e-09	1.1106	0.179	5.55e-10	2.2218e-09
CFP	30272	13974	16298	0.0146172	0.00344763	2.24402e-05	4.01042e-05	0.2241	0.0661	0.000698117	0.00213175	0.3145	0.0664	2.17499e-06	1.44025e-05	1.0302	0.1404	2.19e-13	1.26386e-12
CGA	30059	13880	16179	-1.71969	0.0135108	0	0	0.1142	0.0384	0.00293985	0.00703386	0.0518	0.0258	0.0446697	0.0639678	0.2878	0.2144	0.179	0.212053
CGB3_CGB5_CGB8	30272	13974	16298	-0.27111	0.00468181	0	0	NA	NA	NA	NA	NA	NA	NA	NA	-Inf	NA	NA	NA
CGN	30272	13974	16298	-0.00940968	0.0047855	0.0492743	0.0628732	0.0281	0.0312	0.367779	0.414715	0.0404	0.0235	0.0855873	0.113092	-2.2178	0.9869	0.0246	0.0348406
CGREF1	30051	13876	16175	-0.0146449	0.00872291	0.0931821	0.114403	0.5124	0.259	0.047886	0.0715705	0.4225	0.2247	0.0600693	0.0831926	0.8685	0.102	1.69e-17	1.54033e-16
CHAC2	30111	13903	16208	0.0718895	0.00854774	4.26625e-17	1.32335e-16	0.0419	0.0277	0.130372	0.167972	0.0398	0.0241	0.0986463	0.12837	2.0778	1.1965	0.0825	0.104286
CHAD	30272	13974	16298	-0.107748	0.00970298	1.35352e-28	5.72356e-28	0.287	0.0404	1.21232e-12	1.67819e-10	0.1928	0.0364	1.17912e-07	1.26019e-06	1.0788	0.1471	2.26e-13	1.30121e-12
CHCHD10	30272	13974	16298	0.236924	0.00805387	1.45958e-187	3.23099e-186	0.0782	0.0325	0.0161215	0.0287516	0.1156	0.033	0.000459997	0.00123132	1.7173	0.6086	0.00478	0.00774711
CHCHD6	30272	13974	16298	0.0464738	0.00357275	1.40194e-38	7.23756e-38	0.0425	0.0298	0.153818	0.193655	0.0619	0.0333	0.0630471	0.0866563	1.6331	0.6866	0.0174	0.025476
CHEK2	30051	13876	16175	-0.00386258	0.0044842	0.389039	0.43174	-0.0391	0.0176	0.026311	0.0434579	0.0051	0.0166	0.758669	0.78263	Inf	NA	NA	NA
CHGA	30272	13974	16298	-0.0118081	0.0115735	0.307609	0.349062	0.1407	0.0442	0.00145628	0.003921	0.1903	0.0435	1.21593e-05	5.75683e-05	0.5548	0.0972	1.14e-08	3.96592e-08
CHGB	29947	13836	16111	0.00637125	0.00760936	0.402435	0.445086	0.2571	0.099	0.00940502	0.0183625	0.2285	0.0831	0.005965	0.010954	0.8934	0.1661	7.45e-08	2.40542e-07
CHI3L1	29134	13455	15679	0.178108	0.012587	2.63716e-45	1.54424e-44	0.1385	0.058	0.0169435	0.0299604	0.1359	0.056	0.0152333	0.0248223	0.7597	0.1912	7.11e-05	0.000157504
CHIT1	29767	13742	16025	0.0567241	0.0216883	0.00891607	0.0126163	0.1929	0.1007	0.0554172	0.0809537	0.2643	0.0831	0.00147018	0.00328503	1.1365	0.3051	0.000196	0.000401759
CHL1	29996	13852	16144	-0.0299858	0.00868135	0.00055301	0.00087916	0.2751	0.0567	1.22314e-06	1.08404e-05	0.2165	0.0547	7.5595e-05	0.000268321	1.2016	0.2292	1.59e-07	4.9276e-07
CHM	30272	13974	16298	-0.0136863	0.00711128	0.054291	0.0689132	0.0703	0.0288	0.0146478	0.0265138	0.1013	0.0389	0.00921124	0.0159768	0.5228	0.3308	0.114	0.13995
CHMP1A	30059	13880	16179	-0.000929628	0.0112482	0.934133	0.943367	0.1231	0.0391	0.00164202	0.00433547	0.1004	0.0282	0.000370454	0.00102857	0.953	0.3156	0.00253	0.00429196
CHMP6	30272	13974	16298	0.02277	0.00795584	0.00421208	0.00618788	0.1487	0.0394	0.000160579	0.000630814	0.1576	0.0318	7.19685e-07	5.60891e-06	0.6629	1.0423	0.525	0.561607
CHP1	30272	13974	16298	0.00230213	0.00866449	0.790475	0.812285	0.0521	0.0372	0.161352	0.201223	0.0317	0.0467	0.497264	0.536497	Inf	NA	NA	NA
CHRDL1	30055	13875	16180	-0.137688	0.0128536	9.99208e-27	4.02715e-26	0.199	0.0437	5.26915e-06	3.59564e-05	0.1408	0.0345	4.48116e-05	0.000173449	1.0398	0.1275	3.44e-16	2.83227e-15
CHRDL2	30051	13876	16175	0.117861	0.0120735	1.77035e-22	6.45009e-22	0.358	0.0626	1.07248e-08	2.05111e-07	0.1278	0.0461	0.0055673	0.0103215	0.9714	0.2414	5.73e-05	0.000129252
CHRM1	30272	13974	16298	-0.00886529	0.00472046	0.0603828	0.0762153	0.023	0.0251	0.359491	0.406315	-0.0098	0.0169	0.561994	0.595414	-Inf	NA	NA	NA
CIAPIN1	30111	13903	16208	0.0400804	0.0119929	0.000832717	0.00130607	0.1002	0.0306	0.00105845	0.00300775	0.0991	0.0271	0.000255357	0.000742323	0.7202	0.2166	0.000886	0.00163193
CILP	30272	13974	16298	0.176969	0.00808882	2.75205e-105	3.2689e-104	0.2236	0.0649	0.000570425	0.00181193	0.1414	0.0496	0.00436085	0.00834562	0.9487	0.1184	1.13e-15	8.61451e-15
CINP	30272	13974	16298	-0.0141865	0.00517453	0.00611773	0.00879725	0.0263	0.0322	0.41406	0.461531	0.0365	0.0185	0.0484986	0.0690767	-Inf	NA	NA	NA
CIRBP	30272	13974	16298	0.0463883	0.0124416	0.000192992	0.000320593	0.1362	0.0339	5.87692e-05	0.000277341	0.126	0.0281	7.32616e-06	3.79627e-05	0.7535	1.0831	0.487	0.525509
CIT	30272	13974	16298	0.0743052	0.0053732	2.31522e-43	1.30348e-42	0.0008	0.0211	0.969756	0.974449	0.0507	0.032	0.113108	0.144657	Inf	NA	NA	NA
CKAP4	29945	13821	16124	0.00205145	0.00915054	0.822612	0.840739	0.1877	0.0566	0.000912327	0.00265721	0.2402	0.0538	8.0187e-06	4.07524e-05	0.9972	0.0913	8.49e-28	1.44623e-26
CKB	30272	13974	16298	-0.0861674	0.00799138	4.66258e-27	1.89486e-26	0.1552	0.0396	8.88463e-05	0.0003925	0.2256	0.0441	3.12669e-07	2.83945e-06	1.033	0.1839	1.94e-08	6.60938e-08
CKMT1A_CKMT1B	29828	13761	16067	-0.0568841	0.017733	0.00133895	0.00206025	NA	NA	NA	NA	NA	NA	NA	NA	1.0493	0.2187	1.61e-06	4.52927e-06
CLASP1	30272	13974	16298	0.018815	0.00851154	0.0270758	0.0361257	0.0754	0.0468	0.107156	0.142563	0.133	0.0427	0.00184098	0.00397899	0.6541	0.5241	0.212	0.248171
CLC	30051	13876	16175	0.109505	0.00927501	4.26013e-32	1.93293e-31	0.2222	0.043	2.3732e-07	2.72683e-06	0.2513	0.0419	2.00239e-09	4.51235e-08	1.042	0.1425	2.67e-13	1.52307e-12
CLEC10A	30059	13880	16179	-0.0525283	0.0101395	2.22658e-07	4.55288e-07	0.3432	0.1235	0.00545354	0.0118025	0.4258	0.0953	7.89559e-06	4.02675e-05	1.0325	0.1198	6.67e-18	6.26422e-17
CLEC11A	30000	13854	16146	0.0854961	0.00970504	1.32403e-18	4.31305e-18	0.1745	0.0372	2.72059e-06	2.09781e-05	0.1361	0.0364	0.000184746	0.000569518	0.9977	0.1362	2.37e-13	1.36137e-12
CLEC12A	30272	13974	16298	-0.0056291	0.00239368	0.0186965	0.0254099	0.1696	0.1343	0.206645	0.249157	0.1543	0.1267	0.223286	0.262048	0.7828	1.9452	0.687	0.715384
CLEC14A	30059	13880	16179	0.111299	0.00760958	2.80694e-48	1.71229e-47	0.2326	0.0643	0.000297556	0.00104342	0.2951	0.0565	1.76039e-07	1.72887e-06	0.8639	0.0768	2.51e-29	4.5586e-28
CLEC1A	30051	13876	16175	0.103156	0.00815127	1.29825e-36	6.45149e-36	0.1718	0.0816	0.0352572	0.0553891	0.2358	0.0717	0.0010065	0.00238654	1.0545	0.2582	4.41e-05	0.000101422
CLEC1B	30059	13880	16179	-0.00202031	0.0152272	0.894449	0.907493	0.2029	0.0432	2.64322e-06	2.04357e-05	0.1741	0.0391	8.4803e-06	4.28734e-05	0.9002	0.3511	0.0104	0.0159256
CLEC2L	30272	13974	16298	-0.0095105	0.00606824	0.117065	0.141524	0.0615	0.0375	0.101005	0.135999	0.1248	0.0484	0.00992267	0.0170581	Inf	NA	NA	NA
CLEC3B	29546	13648	15898	-0.0449937	0.00629436	8.99234e-13	2.35656e-12	0.1656	0.049	0.000725935	0.0022002	0.1913	0.0488	8.85189e-05	0.000303807	1.1377	0.2902	8.83e-05	0.00019199
CLEC4A	30111	13903	16208	-0.0927009	0.00850224	1.25478e-27	5.20805e-27	0.2654	0.0577	4.23195e-06	3.07557e-05	0.2947	0.0497	3.03715e-09	6.3518e-08	1.1225	0.129	3.26e-18	3.19532e-17
CLEC4C	30111	13903	16208	-0.134265	0.00895123	1.12713e-50	7.28642e-50	0.4104	0.1015	5.26929e-05	0.000254027	0.3392	0.0811	2.88333e-05	0.000120429	0.9296	0.0674	3.12e-43	7.33943e-42
CLEC4D	30111	13903	16208	0.12243	0.0122462	1.70218e-23	6.34409e-23	0.2375	0.0678	0.000460136	0.00150294	0.2808	0.0699	5.89019e-05	0.000217294	0.8911	0.1134	4.02e-15	2.83697e-14
CLEC4G	30111	13903	16208	0.0884448	0.0091354	3.89111e-22	1.40368e-21	0.2609	0.0538	1.23809e-06	1.09396e-05	0.3819	0.0641	2.55534e-09	5.50249e-08	1.1145	0.2338	1.87e-06	5.19561e-06
CLEC4M	30215	13958	16257	-0.0992743	0.0108412	5.65742e-20	1.90889e-19	0.3331	0.1682	0.0476608	0.0713072	0.4041	0.1943	0.0375463	0.0549306	1	0.7458	0.18	0.213135
CLEC5A	29941	13821	16120	-0.136266	0.00906326	6.6516e-51	4.31911e-50	0.2755	0.0646	2.00166e-05	0.000112332	0.3708	0.0547	1.21184e-11	5.68195e-10	0.878	0.1016	5.4e-18	5.13e-17
CLEC6A	30111	13903	16208	0.00424532	0.0072509	0.558223	0.598579	0.1713	0.0662	0.00966434	0.0187921	0.2149	0.0585	0.000239247	0.000704651	1.1385	0.1205	3.39e-21	4.18665e-20
CLEC7A	30111	13903	16208	-0.0452572	0.00938602	1.42991e-06	2.75426e-06	0.3151	0.1264	0.0126712	0.0235519	0.3167	0.1364	0.0202411	0.0317716	1.1981	0.6399	0.0612	0.0796438
CLGN	30272	13974	16298	-0.0110001	0.005303	0.0380581	0.049557	0.1313	0.1201	0.274282	0.32086	0.2054	0.1047	0.0497863	0.0704276	0.9942	0.162	8.46e-10	3.3116e-09
CLIC5	30272	13974	16298	-0.00646501	0.00371458	0.0817919	0.101441	0.0048	0.0242	0.842773	0.863264	0.1043	0.0318	0.00103853	0.00243862	4.7196	3.8802	0.224	0.261104
CLINT1	30272	13974	16298	-0.00570411	0.00562496	0.310557	0.351997	0.0129	0.0185	0.485617	0.531988	0.0686	0.0235	0.00350988	0.00688942	-0.6623	0.6557	0.312	0.354317
CLIP2	30111	13903	16208	0.0963199	0.0166505	7.33173e-09	1.62298e-08	0.0733	0.0327	0.0249879	0.0415084	0.1051	0.0213	8.04501e-07	6.07451e-06	0.851	0.2562	0.000895	0.00164728
CLMP	30111	13903	16208	-0.170199	0.0100928	1.6401e-63	1.23515e-62	0.2567	0.0491	1.71255e-07	2.10059e-06	0.2322	0.0467	6.62101e-07	5.21606e-06	0.9373	0.0865	2.2e-27	3.6966e-26
CLNS1A	30272	13974	16298	0.0261178	0.00391544	2.59416e-11	6.48983e-11	0.0019	0.0193	0.921578	0.934453	0.0237	0.0172	0.168232	0.204881	0.0361	0.8526	0.966	0.967959
CLPP	30000	13854	16146	0.105591	0.0129769	4.21426e-16	1.25911e-15	0.0858	0.0298	0.00398692	0.00904369	0.0726	0.0246	0.00316522	0.00630225	1.438	0.3973	0.000295	0.000585261
CLPS	30002	13852	16150	-0.150472	0.0146326	9.21247e-25	3.52803e-24	0.2361	0.1426	0.0977866	0.132401	0.2152	0.1351	0.111184	0.142635	1.1742	0.6974	0.0923	0.115375
CLSPN	30000	13854	16146	0.0107509	0.00460446	0.0195563	0.0264676	0.0529	0.0224	0.0181959	0.031731	0.0491	0.0461	0.286842	0.326359	Inf	NA	NA	NA
CLSTN1	30059	13880	16179	-0.07572	0.00669105	1.24716e-29	5.43101e-29	0.0075	0.0221	0.734334	0.765403	-0.0049	0.0238	0.836883	0.856325	1.4973	5.7536	0.795	0.813106
CLSTN2	30111	13903	16208	0.0216876	0.0115971	0.0614823	0.0774693	0.2179	0.0946	0.0212573	0.036377	0.239	0.0718	0.000872552	0.00212083	1.0628	0.1458	3.12e-13	1.77159e-12
CLSTN3	30272	13974	16298	-0.0125889	0.00441823	0.00438441	0.00643458	0.341	0.1254	0.00654206	0.0137213	0.2411	0.0973	0.0132157	0.0219031	0.9061	0.1627	2.58e-08	8.68202e-08
CLTA	30051	13876	16175	0.0216028	0.00596288	0.000291828	0.000475848	-0.0025	0.0167	0.881001	0.898306	0.0386	0.0259	0.136133	0.170871	0.9904	0.6201	0.11	0.135511
CLU	30272	13974	16298	-0.0610426	0.00420343	1.2703e-47	7.63747e-47	0.1005	0.0387	0.00940695	0.0183625	0.0984	0.033	0.00286542	0.00579261	1.2454	0.4759	0.00888	0.0137429
CLUL1	29990	13843	16147	-0.27035	0.00909431	2.06653e-191	4.68092e-190	0.2584	0.0756	0.000630856	0.00195511	0.2538	0.0749	0.000702714	0.00178254	1.3492	0.214	2.88e-10	1.1797e-09
CMC1	30272	13974	16298	0.00555704	0.0111604	0.61854	0.655796	0.152	0.0355	1.85479e-05	0.000105105	0.136	0.0307	9.42473e-06	4.66741e-05	0.861	0.4609	0.0617	0.0801257
CMIP	30272	13974	16298	0.0401525	0.0099643	5.60005e-05	9.73429e-05	0.0846	0.035	0.0156429	0.0279667	0.1289	0.0321	5.93007e-05	0.000218488	0.7167	0.231	0.00192	0.00331868
CNDP1	29996	13852	16144	-0.0860406	0.0104824	2.33699e-16	7.04714e-16	0.2109	0.0653	0.00123916	0.00342609	0.2642	0.0729	0.000289922	0.000829391	0.9774	0.1824	8.38e-08	2.69163e-07
CNGB3	30272	13974	16298	-0.0169993	0.00635206	0.00745057	0.0106198	0.0337	0.0225	0.134191	0.172531	0.0336	0.0299	0.261121	0.300268	Inf	NA	NA	NA
CNP	30216	13954	16262	0.117563	0.0162314	4.49668e-13	1.19123e-12	0.0794	0.0281	0.00471888	0.0104318	0.0802	0.0284	0.00474367	0.0089661	0.8755	0.3309	0.00815	0.0126687
CNPY2	30051	13876	16175	-0.0139033	0.00771218	0.071434	0.0893154	0.0161	0.0282	0.568053	0.611046	0.033	0.0347	0.3416	0.381202	Inf	NA	NA	NA
CNPY4	30111	13903	16208	0.013287	0.0130739	0.309494	0.351064	0.1054	0.0345	0.00225006	0.00566805	0.1411	0.0393	0.000330259	0.000930292	0.8737	0.2595	0.000761	0.00141222
CNST	30051	13876	16175	0.058839	0.0149377	8.2024e-05	0.000141234	0.0469	0.0256	0.0669468	0.0953057	0.1028	0.0295	0.000492605	0.00130896	2.3346	1.6	0.145	0.174707
CNTF	30272	13974	16298	-0.000336023	0.00467737	0.94273	0.950209	0.0668	0.0345	0.0528393	0.0777741	0.0056	0.0232	0.809261	0.830693	-Inf	NA	NA	NA
CNTN1	30051	13876	16175	-0.228663	0.0065788	1.5191e-259	4.67243e-258	0.3987	0.1029	0.000106784	0.00045251	0.3583	0.0974	0.000234477	0.000692003	0.9691	0.1309	1.32e-13	7.74442e-13
CNTN2	30111	13903	16208	-0.115945	0.00996119	3.02162e-31	1.35833e-30	0.2687	0.1548	0.0826013	0.114398	0.2696	0.1496	0.0715235	0.0968416	0.9628	0.5151	0.0616	0.0800379
CNTN3	30059	13880	16179	0.240708	0.00985037	1.32766e-130	1.9584e-129	0.3029	0.0479	2.55554e-10	9.79399e-09	0.4183	0.0549	2.5504e-14	4.36118e-12	0.8438	0.1606	1.5e-07	4.66625e-07
CNTN4	30059	13880	16179	-0.0791923	0.00840918	4.94591e-21	1.72252e-20	0.1384	0.0545	0.0111027	0.0210814	0.1987	0.0389	3.2564e-07	2.93076e-06	1.3646	0.2032	1.85e-11	8.57317e-11
CNTN5	29937	13823	16114	-0.275694	0.00718193	9.65350454391126e-315	3.52594253467347e-313	0.3878	0.1276	0.00237219	0.00592437	0.3926	0.1247	0.00164192	0.00361321	1.1131	0.2105	1.24e-07	3.92164e-07
CNTNAP2	30111	13903	16208	-0.20301	0.00726888	1.75827e-169	3.42511e-168	0.2812	0.1168	0.0160607	0.0286783	0.2407	0.0958	0.011987	0.0201773	1.0754	0.4941	0.0295	0.0408436
CNTNAP4	30272	13974	16298	0.015763	0.0122182	0.197018	0.230182	0.1898	0.0582	0.00110954	0.00313758	0.2239	0.0836	0.00740125	0.0131835	1.7609	1.1075	0.112	0.137563
COCH	30272	13974	16298	0.0704602	0.00768955	5.3515e-20	1.80776e-19	0.267	0.0443	1.6694e-09	4.45225e-08	0.226	0.0411	3.8242e-08	5.05316e-07	1.0258	0.1091	5.23e-21	6.3636e-20
COL15A1	30272	13974	16298	0.109806	0.00662105	1.69155e-61	1.24189e-60	0.1487	0.0467	0.00145178	0.00391495	0.2083	0.047	9.33999e-06	4.63334e-05	1.0656	0.1316	5.71e-16	4.59404e-15
COL18A1	29777	13747	16030	0.0302042	0.010405	0.00370039	0.00548026	0.1704	0.0345	7.84717e-07	7.43053e-06	0.1154	0.035	0.000976738	0.00232736	1.1719	0.2361	6.89e-07	2.00451e-06
COL1A1	30051	13876	16175	-0.05108	0.00391552	8.59559e-39	4.46116e-38	0.2855	0.0502	1.29101e-08	2.40574e-07	0.2315	0.0419	3.29374e-08	4.43282e-07	1.1905	0.1312	1.16e-19	1.28484e-18
COL24A1	30272	13974	16298	-0.12752	0.00707869	3.56924e-72	3.03178e-71	0.1067	0.0287	0.000200989	0.000761767	0.0989	0.0351	0.00483744	0.00912553	0.5248	0.7102	0.46	0.498552
COL28A1	30272	13974	16298	0.101868	0.00916029	1.13214e-28	4.81529e-28	0.2231	0.075	0.00293307	0.00702342	0.2391	0.0768	0.0018502	0.00399296	0.9604	0.143	1.89e-11	8.72579e-11
COL2A1	30272	13974	16298	-0.0293339	0.0149846	0.0502862	0.0640803	0.4734	0.27	0.0795448	0.110807	0.5254	0.26	0.0433037	0.0624114	0.8711	0.2094	3.19e-05	7.51842e-05
COL3A1	30272	13974	16298	0.0368664	0.00305584	1.94766e-33	9.07667e-33	0.0375	0.0373	0.314723	0.360622	0.0929	0.0338	0.00598649	0.0109866	1.1469	0.3688	0.00187	0.00323906
COL4A1	30051	13876	16175	0.0145383	0.0107166	0.174914	0.205922	0.2204	0.052	2.25057e-05	0.000124617	0.1514	0.0373	4.92873e-05	0.000186829	0.9894	0.136	3.4e-13	1.92174e-12
COL4A4	30210	13945	16265	-0.00269448	0.00659269	0.682757	0.715573	-0.003	0.0204	0.883086	0.900116	0.003	0.0279	0.914371	0.92487	-Inf	NA	NA	NA
COL5A1	30272	13974	16298	-0.0948654	0.00582488	2.2146e-59	1.60572e-58	0.2129	0.0337	2.65816e-10	9.79399e-09	0.1772	0.0383	3.7166e-06	2.20493e-05	1.1507	0.1455	2.58e-15	1.87982e-14
COL6A3	30051	13876	16175	0.0313431	0.0105162	0.0028805	0.00430088	0.1663	0.0451	0.000226591	0.00083911	0.2002	0.0427	2.75182e-06	1.73526e-05	1.0458	0.1611	8.4e-11	3.6464e-10
COL9A1	30111	13903	16208	0.0178077	0.00646106	0.00585186	0.00843568	0.1372	0.0344	6.65283e-05	0.00030698	0.1408	0.0381	0.000219422	0.000656233	0.9553	0.1755	5.19e-08	1.70017e-07
COL9A2	30272	13974	16298	0.00488425	0.00545355	0.370469	0.412699	0.0229	0.0325	0.48105	0.527551	0.0634	0.022	0.00395388	0.00764224	1.8402	3.2896	0.576	0.610347
COLEC12	29935	13814	16121	-0.0852039	0.0124361	7.45684e-12	1.89634e-11	0.1407	0.0438	0.00131664	0.00358712	0.2214	0.0386	9.7081e-09	1.56786e-07	0.9057	0.1519	2.47e-09	9.35721e-09
COMMD1	30272	13974	16298	-0.0159906	0.00902189	0.076335	0.0951571	0.108	0.0307	0.000434951	0.00143379	0.0812	0.0273	0.00293601	0.00591476	0.7825	0.3121	0.0122	0.0184306
COMMD9	30272	13974	16298	-0.0365737	0.00478913	2.29205e-14	6.36633e-14	0.0539	0.0285	0.0585939	0.0848692	0.0362	0.0217	0.0952755	0.124591	0.9527	1.7879	0.594	0.627
COMP	29538	13640	15898	0.101162	0.0137395	1.84752e-13	4.97554e-13	0.2291	0.0439	1.80204e-07	2.17366e-06	0.1862	0.0432	1.63118e-05	7.39756e-05	1.1064	0.3283	0.000751	0.00139681
COMT	29790	13759	16031	0.166326	0.0162915	1.97492e-24	7.51395e-24	0.0712	0.054	0.18733	0.230164	0.111	0.0446	0.0128179	0.0214022	1.414	0.9539	0.138	0.167417
COPB2	30272	13974	16298	0.03074	0.00580988	1.22505e-07	2.55321e-07	-0.0096	0.0226	0.670998	0.705713	0.057	0.0246	0.0204997	0.0321082	Inf	0	NA	NA
COPE	30059	13880	16179	-0.0151377	0.00591467	0.0104918	0.0147318	0.0368	0.025	0.141021	0.179723	0.0476	0.021	0.0234106	0.0361416	Inf	NA	NA	NA
COQ7	30272	13974	16298	-0.0780946	0.00577218	1.38482e-41	7.49339e-41	0.1379	0.0392	0.000435046	0.00143379	0.082	0.0278	0.00318144	0.00633022	0.8785	0.2065	2.1e-05	5.08031e-05
CORO1A	29006	13408	15598	-0.107126	0.0123779	5.19702e-18	1.66145e-17	0.0996	0.0293	0.000675543	0.00206934	0.1184	0.0264	7.29658e-06	3.7877e-05	1.2558	0.5514	0.0228	0.0324775
CORO6	30272	13974	16298	0.0747475	0.00437316	3.43021e-65	2.64461e-64	0.056	0.0319	0.0791762	0.110444	0.0501	0.025	0.0450701	0.0644777	Inf	NA	NA	NA
COX5B	30111	13903	16208	0.0360315	0.00953521	0.000157899	0.000264401	0.0435	0.0358	0.224334	0.267709	0.0659	0.0225	0.00340176	0.00669981	0.9047	0.4037	0.025	0.0353666
COX6B1	30272	13974	16298	0.00819476	0.00388069	0.0347222	0.0454562	0.0674	0.0379	0.0753441	0.105605	0.0591	0.025	0.0180788	0.0288131	1.486	0.4514	0.000996	0.00181693
CPA1	30051	13876	16175	0.0732642	0.0116887	3.70808e-10	8.78752e-10	0.3725	0.0599	5.01298e-10	1.75575e-08	0.3979	0.05	1.74842e-15	5.64741e-13	1.0127	0.1537	4.38e-11	1.9423e-10
CPA2	29942	13832	16110	-0.0025204	0.0121453	0.835605	0.852527	0.3504	0.0973	0.000316711	0.00110393	0.3026	0.0906	0.000837917	0.00205382	0.9072	0.1558	5.83e-09	2.11455e-08
CPA4	29645	13707	15938	0.0516689	0.012935	6.49872e-05	0.000112629	0.3639	0.1152	0.00158391	0.00418583	0.2104	0.089	0.0180766	0.0288131	1.158	0.4465	0.0095	0.0146017
CPB1	30051	13876	16175	0.0932321	0.0100381	1.67796e-20	5.7412e-20	0.3632	0.0635	1.06722e-08	2.05111e-07	0.3743	0.0537	3.1648e-12	1.91668e-10	1.0377	0.1388	7.53e-14	4.50341e-13
CPB2	30219	13949	16270	-0.0207001	0.00460213	6.88733e-06	1.26571e-05	0.2814	0.0787	0.000349421	0.00119643	0.2251	0.064	0.000436146	0.00117287	0.9239	0.0861	7.77e-27	1.27946e-25
CPE	29889	13802	16087	0.0376602	0.00885939	2.13578e-05	3.81931e-05	0.2382	0.0506	2.50761e-06	1.97643e-05	0.0851	0.0274	0.0018974	0.00408573	0.8823	1.0865	0.417	0.457773
CPLX2	30272	13974	16298	-0.0127982	0.00407315	0.00167904	0.00255662	0.0568	0.0273	0.0374718	0.0582516	-0.0006	0.0183	0.973845	0.977206	Inf	NA	NA	NA
CPM	29882	13795	16087	0.135983	0.0094	2.86244e-47	1.71394e-46	0.2378	0.0425	2.20248e-08	3.70919e-07	0.2053	0.0404	3.74105e-07	3.32576e-06	0.9463	0.1632	6.7e-09	2.39841e-08
CPOX	30272	13974	16298	0.0554959	0.00322984	7.41877e-66	5.76533e-65	0.2067	0.0602	0.000595722	0.00186612	0.1507	0.0477	0.00158133	0.00350108	2.263	0.7856	0.00397	0.00651988
CPPED1	30059	13880	16179	0.201944	0.0108211	2.76251e-77	2.46852e-76	0.1021	0.0631	0.105648	0.140907	0.0948	0.0548	0.0836433	0.110674	1.2387	1.3771	0.368	0.410737
CPQ	30212	13949	16263	-0.109864	0.00910464	1.88897e-33	8.8172e-33	0.4073	0.1105	0.000227831	0.000841555	0.3582	0.1144	0.00174142	0.00379767	0.8632	0.1138	3.31e-14	2.07505e-13
CPTP	30272	13974	16298	-0.0367586	0.0048333	2.92549e-14	8.08732e-14	0.0323	0.0363	0.373569	0.419941	0.062	0.0421	0.140836	0.175841	-Inf	NA	NA	NA
CPVL	30053	13870	16183	-0.0491267	0.00902579	5.28242e-08	1.12093e-07	0.6024	0.2562	0.0187085	0.0324691	0.5971	0.2493	0.0166155	0.0267895	1.0334	0.1137	9.76e-20	1.08591e-18
CPXM1	30111	13903	16208	-0.0555689	0.00990013	2.00665e-08	4.34017e-08	0.2957	0.0515	9.37044e-09	1.89582e-07	0.3259	0.0544	2.088e-09	4.63345e-08	1.0153	0.159	1.71e-10	7.18316e-10
CPXM2	30272	13974	16298	0.0271138	0.00323774	5.79247e-17	1.78352e-16	0.1313	0.0706	0.0629176	0.0904465	0.1211	0.0631	0.0549621	0.0768887	1.1263	0.3117	0.000302	0.00059723
CR1	30145	13914	16231	-0.0729531	0.00763063	1.25714e-21	4.45255e-21	0.4432	0.1324	0.00081564	0.00240868	0.3425	0.1291	0.00797841	0.0140395	1.0702	0.1552	5.33e-12	2.62253e-11
CR2	29996	13852	16144	-0.0321002	0.012445	0.00990299	0.0139655	0.438	0.0636	5.70644e-12	5.18394e-10	0.4971	0.0666	8.39576e-14	9.3871e-12	0.9698	0.0976	2.98e-23	4.08922e-22
CRACR2A	30111	13903	16208	-0.0213863	0.0116192	0.0656913	0.0825616	0.1089	0.0281	0.00010643	0.000451897	0.074	0.0247	0.0027359	0.00556561	1.1641	0.3142	0.000211	0.000429654
CRADD	30000	13854	16146	0.0238733	0.0167481	0.154042	0.183568	0.1302	0.03	1.42483e-05	8.5933e-05	0.0862	0.0234	0.000229818	0.000681715	0.9522	0.2611	0.000265	0.000530429
CREB3	30272	13974	16298	-0.00485476	0.00664507	0.465041	0.507601	0.0136	0.0212	0.521192	0.566606	0.0279	0.0216	0.196473	0.234557	-Inf	NA	NA	NA
CREBZF	30272	13974	16298	-0.00627474	0.00345456	0.0693242	0.0868633	0.024	0.0229	0.294623	0.341086	0.0204	0.0175	0.24373	0.283296	Inf	NA	NA	NA
CREG1	29605	13659	15946	0.0636213	0.0105127	1.44929e-09	3.32144e-09	0.3123	0.0887	0.000430155	0.00142259	0.3428	0.0988	0.000521165	0.00137106	0.8927	0.0892	1.38e-23	1.95897e-22
CRELD1	30272	13974	16298	0.10792	0.0134251	9.41051e-16	2.76357e-15	0.274	0.1513	0.0701453	0.0991791	0.2907	0.1386	0.035958	0.0529801	0.8933	0.5008	0.0745	0.0951966
CRELD2	30055	13875	16180	0.0549744	0.0133189	3.67616e-05	6.45925e-05	0.2462	0.0835	0.00319317	0.00750408	0.2649	0.0827	0.00135936	0.00307283	0.9795	0.212	3.83e-06	1.02161e-05
CRH	30060	13875	16185	-0.0248235	0.0124642	0.0464251	0.0594714	0.3278	0.0538	1.10858e-09	3.25519e-08	0.2643	0.0475	2.63342e-08	3.69824e-07	1.1286	0.1032	7.47e-28	1.28131e-26
CRHBP	29935	13814	16121	0.0687061	0.0120661	1.25171e-08	2.73969e-08	0.2134	0.0902	0.0179886	0.0315078	0.1677	0.08	0.03606	0.0531036	1.0083	0.2845	0.000394	0.000763878
CRHR1	30051	13876	16175	-0.0215843	0.0077106	0.00512467	0.00743879	0.0139	0.021	0.508032	0.554373	0.0129	0.023	0.574886	0.607928	-Inf	NA	NA	NA
CRIM1	30111	13903	16208	-0.0377309	0.00898024	2.65864e-05	4.7189e-05	0.2556	0.0388	4.46906e-11	2.70657e-09	0.1747	0.0404	1.53047e-05	6.9844e-05	1.0829	0.1195	1.27e-19	1.4004e-18
CRIP2	30059	13880	16179	0.135138	0.00706994	5.79792e-81	5.39539e-80	0.1164	0.0301	0.000110133	0.000464668	0.1614	0.0266	1.2978e-09	3.09238e-08	0.8771	0.4011	0.0288	0.0400766
CRISP2	30111	13903	16208	0.757144	0.0120199	0	0	0.4377	0.2368	0.0645452	0.0924755	0.5229	0.2469	0.0341868	0.0505756	0.9436	0.141	2.21e-11	1.009e-10
CRISP3	29993	13835	16158	0.0110428	0.00529261	0.0369465	0.0481738	0.4895	0.2007	0.0147295	0.026645	0.5082	0.1755	0.00378282	0.00735071	0.9091	0.0703	2.99e-38	6.59402e-37
CRKL	29997	13842	16155	0.0554162	0.0187179	0.00307284	0.00458105	0.0789	0.0373	0.034406	0.0543577	0.1121	0.0258	1.393e-05	6.44818e-05	0.9697	0.3846	0.0117	0.0177621
CRLF1	30111	13903	16208	0.0768826	0.00681504	1.86042e-29	8.06552e-29	0.1947	0.0481	5.16975e-05	0.000250058	0.2162	0.0403	8.1055e-08	8.99339e-07	0.8377	0.2157	0.000103	0.000220459
CRNN	28994	13391	15603	-0.46141	0.011745	0	0	0.4443	0.2289	0.0522556	0.077071	0.4342	0.2211	0.0495513	0.0702959	0.9006	0.1865	1.38e-06	3.90894e-06
CRTAC1	30051	13876	16175	-0.11613	0.00971632	7.52048e-33	3.47154e-32	0.2986	0.1172	0.010841	0.0206791	0.2808	0.1091	0.0100593	0.0172419	1.0513	0.1529	6.1e-12	2.98356e-11
CRTAM	30059	13880	16179	-0.15088	0.0111028	6.17033e-42	3.37004e-41	0.2986	0.0608	9.0528e-07	8.35444e-06	0.3804	0.0505	4.97119e-14	6.56875e-12	0.5542	0.1201	3.97e-06	1.05553e-05
CRTAP	30272	13974	16298	0.0436596	0.00587218	1.07351e-13	2.91253e-13	0.1535	0.0779	0.048784	0.0727256	0.2287	0.0814	0.00496058	0.00932323	Inf	NA	NA	NA
CRX	30051	13876	16175	-0.0156011	0.0134477	0.246004	0.283447	-0.0187	0.0172	0.276944	0.323194	0.0347	0.0272	0.202049	0.240424	Inf	NA	NA	NA
CRYBB1	30272	13974	16298	0.0392601	0.0100453	9.31414e-05	0.000159486	0.1588	0.034	3.00338e-06	2.28556e-05	0.107	0.0313	0.000629603	0.00161683	1.2358	0.3688	0.000806	0.00149237
CRYBB2	30272	13974	16298	-0.046306	0.00777709	2.64305e-09	5.98682e-09	0.2304	0.06	0.000123034	0.000508041	0.2211	0.0618	0.000346671	0.000969944	0.8664	0.3131	0.00565	0.00905613
CRYGD	30272	13974	16298	-0.117656	0.0140109	4.75842e-17	1.47446e-16	0.1684	0.0648	0.00935597	0.0182904	0.1078	0.0605	0.0747789	0.100733	1.0887	0.3195	0.000656	0.00122938
CRYM	30272	13974	16298	0.00207331	0.0091188	0.82014	0.838506	0.0886	0.0417	0.0336116	0.0532184	0.0971	0.0497	0.0507341	0.0715594	1.2528	0.4704	0.00774	0.0120617
CRYZL1	30272	13974	16298	0.0417726	0.0173202	0.0158806	0.0217753	0.0965	0.0334	0.00386197	0.00884656	0.0714	0.0273	0.0089127	0.0155145	1.2328	0.4033	0.00224	0.00383423
CSDE1	30272	13974	16298	0.0217911	0.0143331	0.128436	0.154441	0.1472	0.0678	0.0299243	0.0484893	0.1251	0.0853	0.142488	0.177469	Inf	334.048	NA	NA
CSF1	30111	13903	16208	-0.0415765	0.0106594	9.62172e-05	0.00016451	0.3011	0.0444	1.18909e-11	9.34235e-10	0.2158	0.0385	2.08021e-08	3.05412e-07	0.9072	0.1137	1.51e-15	1.1268e-14
CSF1R	30272	13974	16298	-0.129424	0.00864808	1.86827e-50	1.19717e-49	0.3761	0.0643	4.94107e-09	1.1049e-07	0.2702	0.0582	3.44033e-06	2.06633e-05	1.0809	0.2646	4.41e-05	0.000101422
CSF2	30272	13974	16298	-0.097261	0.00428321	3.35424e-113	4.20647e-112	0.1211	0.0403	0.00265613	0.00647767	0.1649	0.0406	4.87425e-05	0.000185221	1.1012	3.2691	0.736	0.758731
CSF2RA	30059	13880	16179	0.0144198	0.0107358	0.179233	0.210667	0.0896	0.0384	0.0196307	0.0339277	0.0751	0.0294	0.0106364	0.0181243	Inf	99.3239	NA	NA
CSF2RB	30272	13974	16298	-0.0780372	0.0053505	5.09515e-48	3.0888e-47	0.1726	0.1125	0.124975	0.162261	0.236	0.1224	0.0538421	0.0755036	1.1695	1.5466	0.45	0.489001
CSF3	30111	13903	16208	-0.145482	0.00657476	1.25004e-107	1.50313e-106	0.1624	0.0357	5.38964e-06	3.66925e-05	0.1147	0.0289	7.22179e-05	0.000258193	1.0632	0.3657	0.00364	0.00600588
CSF3R	30272	13974	16298	-0.0430317	0.00397319	2.7697e-27	1.13667e-26	0.2489	0.0439	1.43045e-08	2.56837e-07	0.2263	0.0473	1.71537e-06	1.16782e-05	0.6386	0.2162	0.00314	0.00524041
CSH1	30272	13974	16298	0.000496779	0.00347026	0.88617	0.899718	0.0062	0.0191	0.745478	0.774796	-0.0032	0.0182	0.860432	0.877025	-Inf	NA	NA	NA
CSNK1D	30272	13974	16298	0.0108797	0.00741552	0.142345	0.169976	0.2063	0.0463	8.36107e-06	5.41328e-05	0.1607	0.0667	0.0159834	0.025885	3.8495	4.0699	0.344	0.386746
CSNK2A1	30272	13974	16298	-0.0210736	0.0054611	0.000114158	0.000193486	0.0406	0.0284	0.152838	0.192697	0.08	0.0266	0.0026339	0.00540018	2.5741	1.0203	0.0116	0.0176212
CSPG4	30272	13974	16298	-0.0614471	0.00700471	1.84129e-18	5.9648e-18	0.4106	0.0629	6.6733e-11	3.80378e-09	0.2807	0.046	1.04635e-09	2.57776e-08	0.9828	0.1171	4.8e-17	4.28014e-16
CSPG5	30272	13974	16298	-0.0452256	0.00585128	1.11591e-14	3.14739e-14	-0.0155	0.0316	0.623776	0.662762	0.0421	0.0252	0.0947938	0.124073	Inf	75.8944	NA	NA
CSRP3	30272	13974	16298	0.178038	0.011274	5.92565e-56	4.0645e-55	0.0666	0.027	0.0136377	0.0249968	0.0214	0.0172	0.213431	0.252213	3.5524	4.1746	0.395	0.436923
CST1	26870	12440	14430	0.280926	0.0147911	6.54113e-80	6.01044e-79	0.3	0.0929	0.00124103	0.00342609	0.2564	0.1248	0.0399286	0.0579782	0.9796	0.2283	1.78e-05	4.36171e-05
CST3	29934	13817	16117	0.113513	0.0139481	4.16625e-16	1.24604e-15	0.2605	0.0592	1.08082e-05	6.80077e-05	0.2157	0.0521	3.47132e-05	0.000140937	0.7545	0.0994	3.29e-14	2.06776e-13
CST5	29714	13708	16006	0.0425029	0.0157091	0.00682164	0.00977579	0.3112	0.1377	0.0238222	0.0397766	0.2779	0.1381	0.0441873	0.0635274	0.94	0.0951	4.66e-23	6.28973e-22
CST6	28785	13292	15493	0.271865	0.0096888	6.15898e-171	1.23264e-169	0.4739	0.0715	3.4033e-11	2.41302e-09	0.3821	0.049	6.29164e-15	1.52415e-12	0.8433	0.0789	1.24e-26	2.015e-25
CST7	30001	13848	16153	0.0268827	0.0151959	0.0768915	0.0957702	0.3401	0.2177	0.118231	0.155215	0.3896	0.199	0.0502548	0.0710212	0.9655	0.1163	1.02e-16	8.90247e-16
CSTB	29334	13541	15793	0.0144422	0.00848069	0.0885886	0.109407	0.1535	0.1417	0.278687	0.324967	0.2016	0.1277	0.114405	0.146058	1.0518	0.0822	1.68e-37	3.60835e-36
CTAG1A_CTAG1B	30219	13948	16271	-0.00971986	0.00610223	0.111207	0.134945	NA	NA	NA	NA	NA	NA	NA	NA	-Inf	NA	NA	NA
CTBS	29813	13764	16049	0.0858343	0.00710909	1.7379e-33	8.12505e-33	0.2994	0.114	0.00863147	0.0171391	0.3262	0.0982	0.000894413	0.00216491	1.0659	0.1264	3.48e-17	3.12567e-16
CTF1	30051	13876	16175	0.0269172	0.0112813	0.0170389	0.0232544	0.0406	0.0274	0.138406	0.177213	0.0803	0.0274	0.00338246	0.00667084	1.4419	0.3841	0.000174	0.00036116
CTHRC1	30272	13974	16298	0.200053	0.00422898	0	0	0.2551	0.0693	0.000232233	0.000854558	0.2384	0.042	1.37727e-08	2.10723e-07	1.0545	0.1169	1.92e-19	2.08916e-18
CTLA4	30272	13974	16298	-0.0037227	0.00361717	0.303406	0.344828	-0.0344	0.0263	0.190878	0.233734	-0.0085	0.0184	0.644112	0.67378	-1.4721	4.2096	0.727	0.750393
CTNNA1	30272	13974	16298	-0.0264644	0.00416757	2.18265e-10	5.21481e-10	0.0128	0.0196	0.513717	0.559316	0.0033	0.018	0.854536	0.871627	-Inf	NA	NA	NA
CTRB1	30059	13880	16179	-0.0621322	0.0118211	1.482e-07	3.06468e-07	0.39	0.1568	0.0128737	0.0238672	0.3868	0.165	0.0190658	0.0301546	1.0125	0.3288	0.00207	0.00356052
CTRC	29939	13817	16122	-0.168177	0.0133028	1.5321e-36	7.58781e-36	0.3408	0.0922	0.000218754	0.000817374	0.4411	0.0952	3.59703e-06	2.14274e-05	1.0364	0.1318	3.77e-15	2.66817e-14
CTRL	30272	13974	16298	0.0267031	0.0106625	0.0122713	0.0170179	0.2928	0.0562	1.88877e-07	2.25042e-06	0.4299	0.0665	1.01526e-10	3.51351e-09	1.172	0.2625	8.04e-06	2.05365e-05
CTSB	29721	13720	16001	-0.044345	0.00962301	4.07805e-06	7.6434e-06	0.6204	0.3613	0.085955	0.118411	0.6069	0.3406	0.0747728	0.100733	0.805	0.0909	8.16e-19	8.43314e-18
CTSC	29881	13784	16097	0.136845	0.00705231	2.3182e-83	2.17108e-82	0.3295	0.124	0.00787791	0.0159924	0.3799	0.1207	0.00164688	0.00361866	0.9763	0.1386	1.88e-12	9.63402e-12
CTSD	27737	12816	14921	0.129158	0.00695648	1.74852e-76	1.55294e-75	0.1946	0.0633	0.00211033	0.00536252	0.2648	0.0663	6.4977e-05	0.000236702	0.9485	0.1978	1.62e-06	4.55222e-06
CTSE	30272	13974	16298	0.0426051	0.0116635	0.000259779	0.000426446	0.2752	0.0712	0.000111013	0.000466349	0.1891	0.0492	0.000121294	0.00039842	1.4429	0.3199	6.47e-06	1.67339e-05
CTSF	30111	13903	16208	-0.11434	0.00965751	2.87832e-32	1.31004e-31	0.3232	0.0823	8.59777e-05	0.000382591	0.3002	0.0655	4.579e-06	2.56972e-05	1.0148	0.1921	1.28e-07	4.03265e-07
CTSH	29995	13848	16147	0.160053	0.0108827	8.58424e-49	5.2918e-48	0.31	0.2153	0.149909	0.189308	0.2892	0.2022	0.15264	0.188339	0.978	0.4676	0.0365	0.0496996
CTSL	30051	13876	16175	0.0704074	0.0103725	1.15883e-11	2.93932e-11	0.2613	0.0541	1.36571e-06	1.18511e-05	0.2381	0.0453	1.47166e-07	1.49584e-06	1.2727	0.1668	2.34e-14	1.50125e-13
CTSO	30111	13903	16208	0.0571642	0.0087341	6.04747e-11	1.4912e-10	0.3214	0.0482	2.59225e-11	1.93222e-09	0.2958	0.049	1.57264e-09	3.68683e-08	0.7941	0.1504	1.28e-07	4.03265e-07
CTSS	23137	10727	12410	0.00344305	0.0137169	0.801811	0.821491	0.3881	0.1988	0.0509129	0.0753967	0.4648	0.2277	0.0412228	0.0597381	0.9567	0.3196	0.00276	0.00465338
CTSV	29993	13842	16151	-0.0195136	0.0101091	0.0535804	0.0680409	0.3131	0.0583	7.85198e-08	1.11345e-06	0.2542	0.0519	9.68759e-07	7.07584e-06	0.9768	0.1226	1.58e-15	1.17548e-14
CTSZ	29890	13808	16082	0.0736741	0.00607241	8.52607e-34	4.01825e-33	0.3162	0.0608	1.98584e-07	2.31841e-06	0.3921	0.0741	1.21319e-07	1.28245e-06	0.8087	0.1428	1.5e-08	5.13158e-08
CUZD1	30272	13974	16298	0.011352	0.004404	0.00995194	0.0140142	0.1369	0.0996	0.169287	0.210397	0.1073	0.0703	0.126931	0.16071	0.851	0.6431	0.186	0.219713
CWC15	30106	13900	16206	0.066446	0.00774026	9.55898e-18	3.02287e-17	0.1325	0.0404	0.00103916	0.00295872	0.1553	0.0345	6.74917e-06	3.54789e-05	0.931	0.2335	6.68e-05	0.000148511
CX3CL1	30059	13880	16179	-0.0805823	0.0100491	1.10573e-15	3.23417e-15	0.2831	0.0783	0.000299675	0.00104958	0.3135	0.0543	7.76505e-09	1.29949e-07	1.0839	0.1657	6.13e-11	2.68459e-10
CXADR	30111	13903	16208	0.0878746	0.00846176	3.20469e-25	1.24357e-24	0.2207	0.0596	0.000213048	0.000800271	0.2983	0.0777	0.000123474	0.000404665	0.7504	0.1192	3.03e-10	1.23909e-09
CXCL1	29936	13819	16117	-0.100331	0.0154226	7.86765e-11	1.9254e-10	0.2988	0.1047	0.00431904	0.00971785	0.2872	0.1018	0.00478417	0.00903284	0.9908	0.2053	1.4e-06	3.96105e-06
CXCL10	30111	13903	16208	-0.0824109	0.0133304	6.4038e-10	1.50296e-09	0.168	0.0377	8.34122e-06	5.41328e-05	0.2129	0.0492	1.50992e-05	6.90149e-05	0.6519	0.2567	0.0111	0.0169345
CXCL11	30059	13880	16179	-0.177633	0.0110053	2.32835e-58	1.65132e-57	0.2481	0.0506	9.43061e-07	8.59398e-06	0.3148	0.0563	2.2515e-08	3.24015e-07	0.8434	0.2023	3.05e-05	7.216e-05
CXCL12	30111	13903	16208	-0.0434899	0.00651586	2.52445e-11	6.32085e-11	0.1957	0.0405	1.35101e-06	1.17671e-05	0.0685	0.0297	0.0210884	0.0328772	1.6342	0.4399	0.000203	0.000414388
CXCL13	30059	13880	16179	-0.0147813	0.00880162	0.0930866	0.114337	0.2057	0.0385	9.14929e-08	1.24285e-06	0.1401	0.036	9.9558e-05	0.000335359	1.0549	0.4236	0.0128	0.0192663
CXCL14	30111	13903	16208	0.149286	0.00797423	9.23445e-78	8.30248e-77	0.0509	0.0246	0.0385362	0.0594926	-0.017	0.0256	0.50665	0.543681	4.0334	5.6997	0.479	0.517781
CXCL16	29992	13849	16143	-0.069125	0.00983784	2.16401e-12	5.59083e-12	0.3648	0.0577	2.57603e-10	9.79399e-09	0.3064	0.0539	1.31118e-08	2.02745e-07	1.0919	0.1504	3.88e-13	2.16824e-12
CXCL17	30111	13903	16208	0.0281993	0.0112687	0.0123391	0.0170958	0.1838	0.036	3.29824e-07	3.57761e-06	0.243	0.037	5.11438e-11	2.03664e-09	0.9696	0.1259	1.34e-14	8.96965e-14
CXCL3	29945	13820	16125	-0.0925894	0.0183328	4.43323e-07	8.84226e-07	0.1914	0.0559	0.000617131	0.00192283	0.1772	0.0541	0.00105507	0.00246946	1.432	0.427	0.000799	0.00148052
CXCL5	29935	13817	16118	-0.463597	0.018677	1.20659e-134	1.84589e-133	0.2712	0.0857	0.00155335	0.0041276	0.2409	0.0826	0.00354023	0.00693961	1.1455	0.2296	6.04e-07	1.77183e-06
CXCL6	30111	13903	16208	-0.00603159	0.0150305	0.688208	0.720769	0.3112	0.0941	0.000942605	0.00273196	0.2437	0.0901	0.00683512	0.0123338	0.9469	0.1382	7.18e-12	3.48906e-11
CXCL8	29663	13712	15951	0.0425854	0.0114002	0.000187699	0.000311978	0.2717	0.0411	3.82492e-11	2.5411e-09	0.2274	0.0419	5.72425e-08	6.9335e-07	0.9298	0.1495	4.94e-10	1.99051e-09
CXCL9	30111	13903	16208	-0.0911551	0.0130031	2.42894e-12	6.2587e-12	0.2105	0.0462	5.20682e-06	3.56987e-05	0.31	0.0581	9.52143e-08	1.03666e-06	0.8923	0.2725	0.00106	0.00192515
CYB5A	30272	13974	16298	-0.00202332	0.0083511	0.808564	0.827829	-0.0027	0.0298	0.927807	0.939769	-0.0177	0.0143	0.215804	0.254707	Inf	NA	NA	NA
CYB5R2	29957	13839	16118	0.097599	0.00904023	4.03098e-27	1.64275e-26	0.1029	0.0385	0.00752374	0.0154025	0.1323	0.0386	0.000609253	0.00157143	1.1323	0.2832	6.38e-05	0.000142483
CYP24A1	30272	13974	16298	-0.0278357	0.00992594	0.00504528	0.00733083	0.0204	0.0323	0.527662	0.572142	0.0203	0.0343	0.55396	0.587938	Inf	NA	NA	NA
CYTH3	30272	13974	16298	-0.0313378	0.00863025	0.000282618	0.000461862	0.0654	0.0326	0.0448418	0.06763	0.0655	0.0258	0.0111246	0.0188348	0.7223	19.8256	0.971	0.971787
CYTL1	30272	13974	16298	0.156803	0.00310468	0	0	0.1684	0.0447	0.000164998	0.000646426	0.1529	0.0392	9.59902e-05	0.000325605	1.0218	0.411	0.0129	0.0193814
DAAM1	30272	13974	16298	-0.00309483	0.0105005	0.768202	0.793175	0.1492	0.0371	5.78132e-05	0.000274165	0.1435	0.035	4.1315e-05	0.000162741	1.1074	0.1951	1.39e-08	4.80854e-08
DAB2	30111	13903	16208	0.0657154	0.0156757	2.77086e-05	4.90397e-05	0.0753	0.0342	0.0276827	0.0454396	0.1014	0.0287	0.000410715	0.00111793	0.9133	0.2217	3.79e-05	8.83975e-05
DAG1	30111	13903	16208	0.0675268	0.011409	3.27994e-09	7.38366e-09	0.1033	0.0413	0.012377	0.0230788	0.1826	0.045	4.95419e-05	0.000187524	1.0699	0.2309	3.58e-06	9.61152e-06
DAND5	30272	13974	16298	-0.0063679	0.00657859	0.333065	0.375239	0.0245	0.0259	0.344176	0.390523	-0.0091	0.0163	0.576652	0.609352	Inf	NA	NA	NA
DAPK2	30272	13974	16298	0.0341039	0.00659869	2.37755e-07	4.84801e-07	0.1163	0.0764	0.127946	0.165453	0.1504	0.0795	0.0585144	0.0812328	1.0952	0.4355	0.0119	0.0180215
DAPP1	30111	13903	16208	0.0451801	0.0183365	0.0137476	0.0189751	0.1085	0.0371	0.00344979	0.00800362	0.0741	0.0231	0.00133758	0.00303303	1.2115	0.2734	9.4e-06	2.38623e-05
DARS1	30000	13854	16146	0.0671575	0.0123894	5.98739e-08	1.26501e-07	0.0802	0.0278	0.00391548	0.00894132	0.0696	0.0241	0.00387741	0.00750941	1.3403	0.4902	0.00625	0.00992765
DBH	30207	13945	16262	-0.176101	0.0156691	3.00922e-29	1.29881e-28	0.2952	0.1773	0.0959178	0.130296	0.2976	0.1543	0.0537668	0.0754345	1.0842	0.3967	0.00628	0.00996889
DBI	29896	13801	16095	0.0122825	0.0153636	0.424031	0.466323	0.1129	0.0352	0.00133947	0.0036391	0.1208	0.036	0.000792057	0.0019781	0.8733	0.4096	0.033	0.0453589
DBN1	30272	13974	16298	-0.00857534	0.00677137	0.205375	0.239564	0.0623	0.0208	0.00274272	0.00664424	0.0577	0.0255	0.0236514	0.036436	1.8335	0.7553	0.0152	0.0225761
DBNL	30111	13903	16208	0.0662407	0.0158842	3.05138e-05	5.38739e-05	0.0885	0.0322	0.00598783	0.0127334	0.1211	0.0245	7.69859e-07	5.88942e-06	0.9354	0.3141	0.0029	0.00486617
DCBLD2	30111	13903	16208	-0.068049	0.00963772	1.69261e-12	4.40019e-12	0.2701	0.0548	8.27226e-07	7.80762e-06	0.2005	0.0532	0.000164036	0.000515517	0.9663	0.1351	8.47e-13	4.55793e-12
DCC	30272	13974	16298	-0.0284125	0.00311905	8.78405e-20	2.95703e-19	0.0148	0.0204	0.468151	0.515498	0.039	0.0204	0.0559064	0.0779846	0.9467	2.5805	0.714	0.740378
DCDC2C	30272	13974	16298	-0.00317647	0.00738247	0.667001	0.702109	0.0586	0.0298	0.0492475	0.0733038	0.0172	0.0258	0.504985	0.542896	Inf	NA	NA	NA
DCLRE1C	30272	13974	16298	-0.00529652	0.0037909	0.162374	0.192166	0.0006	0.0203	0.976421	0.980113	0.0079	0.0317	0.803197	0.825051	Inf	NA	NA	NA
DCN	30051	13876	16175	0.0574915	0.00885614	8.61923e-11	2.1058e-10	0.0872	0.0348	0.0122193	0.0228876	0.1327	0.0316	2.67662e-05	0.000113095	0.9125	0.241	0.000153	0.000319992
DCTD	30272	13974	16298	0.000733611	0.0133789	0.956272	0.961868	0.1091	0.0326	0.000818016	0.00241174	0.0681	0.0234	0.00361132	0.00705993	1.3099	0.3766	0.000504	0.000963529
DCTN1	30111	13903	16208	0.100436	0.00981329	1.52116e-24	5.81022e-24	0.0741	0.0285	0.00932238	0.018237	0.15	0.036	3.09086e-05	0.000128359	0.9056	0.3231	0.00506	0.00814746
DCTN2	30111	13903	16208	0.058952	0.0136042	1.47324e-05	2.66386e-05	0.0723	0.0233	0.00191567	0.0049589	0.0255	0.0296	0.38897	0.428959	1.0356	0.168	7.14e-10	2.83534e-09
DCTN6	30059	13880	16179	0.0199505	0.0091928	0.0299974	0.0397517	0.1073	0.0362	0.00303581	0.00721005	0.0718	0.0222	0.00121969	0.00279846	1.0628	0.2875	0.000219	0.000443385
DCTPP1	30051	13876	16175	-0.0182606	0.00857325	0.0331837	0.0435984	0.1831	0.0349	1.55085e-07	1.91843e-06	0.104	0.0355	0.00339423	0.00668951	1.0842	0.3601	0.0026	0.00439562
DCUN1D1	30272	13974	16298	-0.0305923	0.00891314	0.000599348	0.000950758	0.0691	0.0446	0.121303	0.158484	0.0837	0.0725	0.248302	0.288035	Inf	NA	NA	NA
DCUN1D2	30272	13974	16298	-0.0384084	0.00928164	3.51134e-05	6.1808e-05	0.0597	0.0233	0.0104002	0.0199848	0.0406	0.0267	0.12836	0.162307	Inf	NA	NA	NA
DCXR	30111	13903	16208	0.375557	0.00815351	0	0	0.2349	0.0398	3.59099e-09	8.55657e-08	0.1543	0.0307	5.00663e-07	4.17028e-06	1.0105	0.1492	1.25e-11	5.90344e-11
DDA1	30272	13974	16298	-0.00151789	0.00470835	0.747166	0.774465	0.0003	0.0221	0.989169	0.98985	0.029	0.0256	0.257293	0.296806	-Inf	NA	NA	NA
DDAH1	30111	13903	16208	0.0130656	0.00774991	0.0918243	0.11302	0.1142	0.0318	0.000329165	0.00113915	0.1583	0.03	1.31555e-07	1.36096e-06	0.5417	0.6454	0.401	0.442767
DDC	29987	13850	16137	-0.0289047	0.0130051	0.0262528	0.0350598	0.1948	0.0448	1.3725e-05	8.34701e-05	0.1712	0.047	0.000269947	0.000780657	1.1584	0.401	0.00387	0.00635988
DDHD2	30272	13974	16298	0.0831585	0.00919439	1.59123e-19	5.30168e-19	0.0891	0.0392	0.0230286	0.0386961	0.1149	0.0312	0.000230784	0.000683882	0.8414	0.258	0.00111	0.00200857
DDI2	30272	13974	16298	0.251927	0.0168015	1.21716e-50	7.85111e-50	-0.0122	0.0267	0.647722	0.685449	0.0382	0.0261	0.143303	0.178331	0.3058	0.3424	0.372	0.414826
DDR1	30059	13880	16179	0.0754883	0.00649559	3.73898e-31	1.67304e-30	0.4875	0.1756	0.00549991	0.0118607	0.3902	0.126	0.00195605	0.00419959	1.0337	0.1374	5.36e-14	3.25287e-13
DDT	30272	13974	16298	0.137568	0.00531804	5.91051e-146	9.86887e-145	0.0279	0.0309	0.366572	0.413675	0.029	0.03	0.333711	0.373545	0.8051	0.4368	0.0653	0.0842691
DDX1	30272	13974	16298	-0.022118	0.00614519	0.00031966	0.000519203	0.0518	0.0245	0.0344909	0.0544394	0.0125	0.0211	0.553571	0.58774	66.6844	481.493	0.89	0.900205
DDX25	30272	13974	16298	-0.0274578	0.00486477	1.67424e-08	3.63458e-08	0.042	0.029	0.14754	0.186721	0.0157	0.0172	0.361353	0.401703	-1.1915	0.9885	0.228	0.265391
DDX39A	30272	13974	16298	0.00253791	0.00276608	0.358882	0.400861	0.0027	0.0193	0.888742	0.904612	0.0048	0.0281	0.864366	0.88011	Inf	NA	NA	NA
DDX4	30272	13974	16298	-0.0032707	0.00650415	0.615064	0.653058	-0.018	0.0287	0.530543	0.574919	-0.0023	0.0159	0.884984	0.898487	1.2411	1.555	0.425	0.465109
DDX53	30272	13974	16298	0.00659288	0.00438097	0.132363	0.158706	0.0201	0.0191	0.292636	0.339463	0.0513	0.0395	0.194035	0.232124	Inf	NA	NA	NA
DDX58	30111	13903	16208	0.0610777	0.00819054	9.08326e-14	2.47125e-13	0.0785	0.0317	0.0132737	0.0244374	0.0735	0.0277	0.00796784	0.0140294	1.3047	0.6818	0.0557	0.0731414
DECR1	30111	13903	16208	0.0318947	0.0145689	0.0285878	0.0379574	0.1123	0.0346	0.00117177	0.00329114	0.1286	0.0285	6.41342e-06	3.41462e-05	0.7447	0.1912	9.87e-05	0.00021199
DEFA1_DEFA1B	29258	13489	15769	0.0392421	0.00795289	8.08745e-07	1.58495e-06	NA	NA	NA	NA	NA	NA	NA	NA	0.737	0.2336	0.0016	0.00281081
DEFB103A_DEFB103B	30028	13852	16176	0.0163518	0.00524091	0.00180998	0.00275169	NA	NA	NA	NA	NA	NA	NA	NA	Inf	NA	NA	NA
DEFB104A_DEFB104B	30272	13974	16298	0.330428	0.0064983	0	0	NA	NA	NA	NA	NA	NA	NA	NA	Inf	279.185	NA	NA
DEFB116	30272	13974	16298	-0.0480335	0.00883084	5.39075e-08	1.14309e-07	0.1494	0.0322	3.48828e-06	2.59346e-05	0.0744	0.0348	0.0325223	0.0483593	0.831	0.4704	0.0773	0.0982661
DEFB118	30272	13974	16298	0.00338365	0.00676396	0.616905	0.654776	0.039	0.0291	0.180178	0.222506	0.0185	0.0174	0.287683	0.327061	-Inf	NA	NA	NA
DEFB4A_DEFB4B	29840	13778	16062	1.02884	0.0204809	0	0	NA	NA	NA	NA	NA	NA	NA	NA	0.7424	0.2328	0.00143	0.00254108
DENND2B	30272	13974	16298	-0.0270541	0.00581627	3.31011e-06	6.25623e-06	0.0326	0.0311	0.294532	0.341086	0.0348	0.0315	0.269263	0.308289	Inf	NA	NA	NA
DENR	30272	13974	16298	0.0182912	0.00664398	0.00590796	0.00851236	0.0309	0.027	0.252439	0.297463	0.028	0.0216	0.194873	0.232935	Inf	NA	NA	NA
DFFA	30111	13903	16208	0.000735304	0.0121328	0.951674	0.958233	0.0954	0.0339	0.0048905	0.0107539	0.0902	0.0289	0.00180172	0.00390867	1.3577	0.7214	0.0598	0.07811
DGCR6	30272	13974	16298	0.00736184	0.00518467	0.15564	0.185171	0.024	0.0301	0.425252	0.472918	0.025	0.016	0.11817	0.150337	Inf	NA	NA	NA
DGKA	30272	13974	16298	0.0117741	0.00670564	0.0791238	0.0982992	0.0983	0.0262	0.000175494	0.000679307	0.1126	0.0277	4.80362e-05	0.000183256	1.2755	0.5847	0.0291	0.0404713
DGKZ	30111	13903	16208	0.0147831	0.00478538	0.00200861	0.0030363	0.0117	0.0231	0.61251	0.652701	0.0449	0.0246	0.0679704	0.0926782	Inf	NA	NA	NA
DHODH	30272	13974	16298	-0.0130041	0.00570856	0.022733	0.0305469	-0.0245	0.0247	0.321245	0.367372	-0.0179	0.0161	0.266224	0.305473	Inf	NA	NA	NA
DHPS	30272	13974	16298	0.0343265	0.00497041	5.07734e-12	1.30026e-11	0.0304	0.0251	0.225836	0.268949	0.069	0.021	0.00101724	0.00240612	0.3652	0.5176	0.48	0.518635
DHRS4L2	30272	13974	16298	0.010632	0.00557636	0.0565783	0.071661	0.1317	0.0472	0.00526667	0.0114597	0.0524	0.0351	0.135469	0.170112	1.3252	5.797	0.819	0.835231
DIABLO	29941	13821	16120	-0.0930501	0.0154129	1.58714e-09	3.63166e-09	0.0681	0.0241	0.00471736	0.0104318	0.0969	0.027	0.00033209	0.000934547	1.5733	0.4845	0.00116	0.00208986
DIPK1C	30272	13974	16298	-0.0234335	0.00514958	5.37082e-06	9.97681e-06	0.044	0.0329	0.181097	0.22345	0.0184	0.0277	0.506524	0.543681	0.6952	0.2301	0.00252	0.00427794
DIPK2B	30272	13974	16298	-0.164844	0.00765588	4.60327e-102	5.27481e-101	0.2488	0.0415	2.03259e-09	5.09375e-08	0.1966	0.0401	9.45075e-07	6.95528e-06	0.7509	0.2669	0.0049	0.007926
DKK1	30059	13880	16179	-0.0136933	0.0120818	0.257061	0.29514	0.2626	0.0464	1.5183e-08	2.67497e-07	0.2572	0.0479	7.89466e-08	8.88229e-07	0.9917	0.184	7.04e-08	2.28199e-07
DKK3	30051	13876	16175	0.00210436	0.0082798	0.799377	0.819571	0.1862	0.0504	0.000220368	0.000820243	0.2593	0.0456	1.29743e-08	2.01691e-07	1.1055	0.1169	3.11e-21	3.86015e-20
DKK4	30004	13850	16154	0.0314181	0.0102305	0.00213524	0.00322105	0.2404	0.0577	3.09478e-05	0.00016298	0.2385	0.0516	3.79888e-06	2.24003e-05	0.9813	0.1627	1.61e-09	6.175e-09
DKKL1	30111	13903	16208	-0.28193	0.0130005	1.72782e-103	2.01143e-102	0.1697	0.1135	0.134874	0.173256	0.1963	0.125	0.116322	0.148376	1	0.7621	0.189	0.222937
DLG4	30272	13974	16298	0.0232197	0.00865382	0.00729681	0.0104311	0.0728	0.035	0.0375255	0.0582866	0.0929	0.0381	0.0147557	0.0241253	1.3257	0.4338	0.00224	0.00383423
DLGAP5	30272	13974	16298	-0.0284468	0.00616099	3.90466e-06	7.33725e-06	0.0304	0.0281	0.279319	0.325313	0.0352	0.0209	0.092141	0.121091	Inf	17.3651	NA	NA
DLK1	30051	13876	16175	0.0242331	0.010987	0.0274187	0.0365499	0.2742	0.1275	0.0315087	0.0505775	0.2884	0.1168	0.0135424	0.0223807	1.073	0.2394	7.37e-06	1.8923e-05
DLL1	30111	13903	16208	0.0611865	0.0114543	9.27021e-08	1.93759e-07	0.3371	0.049	6.00243e-12	5.28759e-10	0.2655	0.044	1.5986e-09	3.71771e-08	0.9306	0.15	5.49e-10	2.20135e-09
DLL4	30272	13974	16298	0.0713802	0.0100537	1.2758e-12	3.32847e-12	0.0173	0.0293	0.554893	0.598321	0.0121	0.0229	0.597233	0.628586	-Inf	NA	NA	NA
DMD	30272	13974	16298	0.0409759	0.00642415	1.81516e-10	4.34389e-10	0.0596	0.0235	0.0112072	0.0212659	0.0136	0.0225	0.545548	0.580494	1.6784	1.8529	0.365	0.407757
DMP1	30272	13974	16298	-0.227076	0.0142023	2.63513e-57	1.84207e-56	0.2888	0.0512	1.69434e-08	2.91447e-07	0.254	0.0513	7.37318e-07	5.73097e-06	0.8873	0.1662	9.41e-08	3.01071e-07
DNAJA1	30272	13974	16298	-0.0113067	0.00545539	0.0382201	0.0497014	0.0436	0.0305	0.152858	0.192697	-0.0062	0.0268	0.817048	0.83839	-Inf	NA	NA	NA
DNAJA2	30001	13848	16153	0.0943066	0.0136516	5.00954e-12	1.28403e-11	0.1097	0.0306	0.00033712	0.00115977	0.0968	0.0258	0.000175473	0.000546145	1.087	0.5588	0.0517	0.0683613
DNAJA4	30272	13974	16298	0.116071	0.0109341	2.80732e-26	1.11758e-25	-0.0252	0.0212	0.234566	0.278433	0.0081	0.0251	0.746916	0.771565	0.6221	0.1604	0.000105	0.000224157
DNAJB1	30111	13903	16208	0.190498	0.0152724	1.27861e-35	6.1856e-35	0.0826	0.0279	0.00307067	0.00726908	0.0906	0.025	0.000290082	0.000829391	0.6429	0.3503	0.0665	0.0856834
DNAJB14	30272	13974	16298	-0.0214989	0.00826582	0.00930142	0.0131425	0.0941	0.0338	0.00536891	0.011656	0.0941	0.0216	1.3217e-05	6.17714e-05	0.575	1.9264	0.765	0.785023
DNAJB2	30272	13974	16298	0.130647	0.0120925	3.69632e-27	1.50847e-26	0.1249	0.0287	1.34953e-05	8.25911e-05	0.019	0.0297	0.522348	0.557644	1.1041	0.2615	2.42e-05	5.81459e-05
DNAJB6	29979	13844	16135	0.0502667	0.0130132	0.000112354	0.000190649	0.1417	0.0334	2.21029e-05	0.000122855	0.0832	0.0267	0.00183257	0.00396375	1.139	0.2499	5.19e-06	1.35942e-05
DNAJB8	30051	13876	16175	-0.0201986	0.00719922	0.00502456	0.00730437	0.0091	0.0255	0.721195	0.75387	0.0027	0.0187	0.885196	0.898487	Inf	NA	NA	NA
DNAJC21	30272	13974	16298	0.0193027	0.0045975	2.69421e-05	4.77699e-05	0.0819	0.0313	0.00888069	0.0175381	0.1094	0.0258	2.23211e-05	9.7137e-05	1.7568	0.8253	0.0333	0.0457204
DNAJC6	30272	13974	16298	0.0799414	0.0155459	2.73104e-07	5.53405e-07	0.115	0.0302	0.000140125	0.000563408	0.1047	0.0238	1.08671e-05	5.2242e-05	1.0311	0.1942	1.1e-07	3.50581e-07
DNAJC9	30272	13974	16298	0.175261	0.0115825	1.55085e-51	1.01378e-50	0.0503	0.0293	0.0860297	0.118413	0.0193	0.022	0.380339	0.421037	Inf	NA	NA	NA
DNER	29884	13795	16089	0.0705412	0.0124809	1.60102e-08	3.48079e-08	0.2394	0.0498	1.53037e-06	1.30463e-05	0.2425	0.0534	5.59353e-06	3.04989e-05	1.2139	0.18	1.55e-11	7.22358e-11
DNLZ	30272	13974	16298	-0.0985645	0.0104735	5.26051e-21	1.82991e-20	0.0756	0.0285	0.0079867	0.0161739	0.002	0.0201	0.920739	0.930017	-0.5618	1.6907	0.74	0.762537
DNM1	30272	13974	16298	-0.0948967	0.0158788	2.30789e-09	5.25206e-09	0.172	0.0487	0.000412698	0.00137424	0.0796	0.0344	0.0206703	0.0323055	0.9589	0.176	5.08e-08	1.66635e-07
DNM3	30272	13974	16298	-0.0263646	0.00693286	0.000143322	0.000240959	0.1145	0.0306	0.000182685	0.000700614	0.1095	0.0278	8.18735e-05	0.000286065	1.3695	0.251	4.87e-08	1.60385e-07
DNMBP	30059	13880	16179	0.00664826	0.0133278	0.617904	0.655471	0.1254	0.0338	0.000207211	0.000780261	0.1139	0.0305	0.000188144	0.000577543	0.7975	0.3325	0.0164	0.0241406
DNPEP	30272	13974	16298	0.0524116	0.0102106	2.86865e-07	5.80887e-07	0.0649	0.0343	0.0584739	0.0847376	0.0665	0.0234	0.00448483	0.00853233	4.6409	3.8645	0.23	0.267341
DNPH1	30053	13870	16183	0.123234	0.0130041	2.81638e-21	9.87932e-21	0.0417	0.0408	0.306753	0.353441	0.058	0.0469	0.216208	0.25508	1.7812	0.5936	0.00269	0.00454466
DOC2B	30272	13974	16298	-0.000470226	0.00422571	0.911397	0.922127	0.0067	0.0235	0.775563	0.802213	-0.0036	0.0174	0.836091	0.855815	Inf	NA	NA	NA
DOCK9	30272	13974	16298	-0.0398913	0.0138759	0.00404486	0.0059602	0.1002	0.0525	0.0563174	0.0820214	0.0364	0.0224	0.104163	0.134758	Inf	NA	NA	NA
DOK1	30272	13974	16298	0.0470447	0.0176632	0.00773908	0.0110149	0.0744	0.0345	0.0310429	0.0499678	0.1035	0.0272	0.00014172	0.000453722	0.8794	0.2849	0.00202	0.00348179
DOK2	30051	13876	16175	0.109103	0.017061	1.63064e-10	3.91514e-10	0.0817	0.03	0.00646268	0.0135944	0.0665	0.0234	0.00448483	0.00853233	1.2762	0.4013	0.00147	0.0026028
DPEP1	30000	13854	16146	0.202126	0.0108208	2.00584e-77	1.79787e-76	0.5614	0.4408	0.202808	0.245446	0.4935	0.3533	0.162465	0.198773	0.9748	0.2424	5.78e-05	0.000130261
DPEP2	30111	13903	16208	-0.0679339	0.008379	5.35564e-16	1.58553e-15	0.1765	0.0694	0.0109834	0.0208684	0.1615	0.0722	0.0252967	0.0386632	0.9374	0.1478	2.27e-10	9.42336e-10
DPP10	30111	13903	16208	-0.122103	0.00615008	3.70119e-87	3.62916e-86	0.176	0.0525	0.000801197	0.00238302	0.2079	0.0555	0.000179715	0.000556964	1.138	0.3039	0.000181	0.00037443
DPP4	29316	13539	15777	-0.0578681	0.0111586	2.16318e-07	4.42944e-07	0.2655	0.0392	1.26175e-11	9.65235e-10	0.2387	0.0405	3.77352e-09	7.4119e-08	0.6611	0.1815	0.000269	0.00053713
DPP6	30111	13903	16208	-0.167736	0.0083043	3.99237e-90	4.0506e-89	0.1917	0.0396	1.29246e-06	1.13854e-05	0.2498	0.0389	1.34855e-10	4.45481e-09	1.1449	0.1316	3.32e-18	3.24126e-17
DPP7	29880	13806	16074	0.151855	0.0082073	5.25738e-76	4.62713e-75	0.2165	0.1062	0.0414893	0.0633121	0.3268	0.1269	0.0100166	0.017189	0.991	0.1707	6.44e-09	2.32216e-08
DPT	30051	13876	16175	-0.0200866	0.00981644	0.0407431	0.052631	0.2138	0.0536	6.64067e-05	0.000306907	0.2459	0.0502	9.66171e-07	7.0747e-06	1.0885	0.1209	2.2e-19	2.38333e-18
DPY30	30000	13856	16144	0.0719906	0.0100088	6.50103e-13	1.7129e-12	0.1174	0.0312	0.000168008	0.000655569	0.1531	0.0304	4.74904e-07	4.03668e-06	0.8118	0.2076	9.22e-05	0.000199068
DRAXIN	30059	13880	16179	-0.15371	0.0102923	2.97939e-50	1.89668e-49	0.1899	0.0518	0.000246352	0.000896301	0.216	0.0579	0.000191047	0.000582153	1.1722	0.1349	3.55e-18	3.45217e-17
DRG2	30111	13903	16208	0.0437554	0.007526	6.16521e-09	1.3689e-08	0.0808	0.0302	0.00746186	0.0153081	0.123	0.0255	1.4104e-06	9.78528e-06	0.5916	0.2669	0.0267	0.0374923
DSC2	29718	13715	16003	-0.0275311	0.00960509	0.00415591	0.00611458	0.2421	0.0439	3.49164e-08	5.51641e-07	0.3054	0.0508	1.83462e-09	4.1994e-08	1.0029	0.1409	1.12e-12	5.91111e-12
DSCAM	30272	13974	16298	-0.0221233	0.00435253	3.74007e-07	7.50067e-07	0.376	0.0625	1.7878e-09	4.61822e-08	0.2888	0.0415	3.42609e-12	1.99193e-10	0.9231	0.1212	2.57e-14	1.64453e-13
DSG2	30059	13880	16179	-0.15222	0.00988643	2.7468e-53	1.82412e-52	0.1827	0.0481	0.00014567	0.000583283	0.2572	0.0584	1.06219e-05	5.12922e-05	0.9843	0.1523	1.02e-10	4.37396e-10
DSG3	29990	13845	16145	0.238301	0.0113589	5.0788e-97	5.51683e-96	0.3746	0.0449	7.24387e-17	5.26448e-14	0.3818	0.053	5.85686e-13	4.60159e-11	0.8351	0.1032	5.99e-16	4.78812e-15
DSG4	30056	13879	16177	-0.0787839	0.00786786	1.44965e-23	5.40979e-23	0.3042	0.0594	3.03578e-07	3.35552e-06	0.4355	0.0481	1.37757e-19	4.00458e-16	0.8778	0.1184	1.24e-13	7.30979e-13
DTD1	30272	13974	16298	-0.0536634	0.0109627	9.87631e-07	1.92647e-06	0.1426	0.0338	2.45459e-05	0.000134632	0.0927	0.0299	0.00193302	0.00415321	1.2632	0.3199	7.85e-05	0.000172658
DTNB	30212	13943	16269	0.16314	0.00750205	4.75017e-104	5.57429e-103	0.0806	0.0339	0.0174266	0.0306283	0.0963	0.0277	0.000507939	0.00134113	0.7677	0.8323	0.356	0.399147
DTX2	30272	13974	16298	-0.102698	0.00741202	1.5986e-43	9.03503e-43	0.0325	0.0235	0.166671	0.207323	0.0584	0.0615	0.342319	0.381858	Inf	NA	NA	NA
DTX3	30111	13903	16208	0.0587378	0.00692452	2.30209e-17	7.20977e-17	0.1284	0.0404	0.00148183	0.00397388	0.0964	0.0392	0.0139253	0.0229484	1.2761	0.2556	5.95e-07	1.74958e-06
DTYMK	30272	13974	16298	0.14293	0.0101626	8.71739e-45	5.05401e-44	0.1179	0.0271	1.35794e-05	8.29315e-05	0.0914	0.0245	0.000191015	0.000582153	1.692	0.9141	0.0642	0.0830665
DUOX2	30051	13876	16175	-0.0421987	0.00908559	3.42225e-06	6.464e-06	-0.022	0.0197	0.264101	0.309698	0.0093	0.0202	0.645232	0.674466	Inf	NA	NA	NA
DUSP13	30272	13974	16298	0.136615	0.00502584	8.98796e-161	1.62116e-159	0.1304	0.0565	0.0210011	0.0360178	0.0677	0.0475	0.154081	0.189955	1.3862	1.3305	0.297	0.339154
DUSP29	30272	13974	16298	0.134257	0.00780032	4.4854e-66	3.49502e-65	0.01	0.0351	0.775721	0.802213	-0.0113	0.017	0.506239	0.543641	Inf	NA	NA	NA
DUSP3	30059	13880	16179	-0.0542343	0.0109002	6.54244e-07	1.28821e-06	0.0826	0.0341	0.0154231	0.0276589	0.0734	0.0266	0.00579079	0.0106589	0.6389	0.1731	0.000224	0.000452026
DUT	30272	13974	16298	0.184059	0.0138539	3.63414e-40	1.93072e-39	0.178	0.0407	1.2229e-05	7.54772e-05	0.1035	0.0246	2.5842e-05	0.000110313	0.9914	1.4517	0.495	0.532513
DXO	30272	13974	16298	0.0422658	0.00585621	5.42982e-13	1.43583e-12	0.2496	0.1421	0.0790015	0.110253	0.2606	0.1499	0.0821241	0.109061	1.6741	0.8494	0.0487	0.0647411
DYNC1H1	30272	13974	16298	-0.0119875	0.0056312	0.0332822	0.0436885	0.0413	0.0315	0.18982	0.232711	0.0479	0.0275	0.0815403	0.108476	0.6347	0.444	0.153	0.183451
DYNLT1	30272	13974	16298	-0.00873897	0.00979792	0.372442	0.414582	0.1761	0.1055	0.0950789	0.129338	0.1911	0.1104	0.0834556	0.110576	0.9679	0.2305	2.69e-05	6.41961e-05
DYNLT3	30272	13974	16298	-0.00508234	0.00520133	0.328516	0.370484	0.0209	0.0394	0.595795	0.637414	0.0942	0.0324	0.00364438	0.00711977	1.0063	0.3041	0.000938	0.00171874
EBAG9	30059	13880	16179	0.0146686	0.0147761	0.320849	0.363521	0.1435	0.035	4.1315e-05	0.00020779	0.0959	0.0236	4.833e-05	0.000183895	0.6735	0.5436	0.215	0.251206
EBI3_IL27	30056	13881	16175	-0.0594376	0.00916837	9.13734e-11	2.2268e-10	NA	NA	NA	NA	NA	NA	NA	NA	1.1104	0.1736	1.59e-10	6.72483e-10
ECE1	30059	13880	16179	0.00327958	0.00688576	0.633875	0.670352	0.0933	0.0518	0.0716779	0.100856	0.0828	0.0476	0.0819476	0.108926	1.2541	0.8693	0.149	0.17909
ECHDC3	30272	13974	16298	0.13759	0.00892286	1.92032e-53	1.27817e-52	0.2225	0.0884	0.0118369	0.0222431	0.2114	0.0591	0.000347576	0.000971542	1.007	0.1441	2.76e-12	1.39697e-11
ECHS1	30272	13974	16298	0.112302	0.0133449	4.08955e-17	1.26989e-16	0.1143	0.0308	0.00020641	0.000778255	0.1362	0.0304	7.45511e-06	3.82222e-05	0.9884	0.3748	0.00835	0.0129632
ECI2	30272	13974	16298	0.00521497	0.00731819	0.476097	0.518701	0.06	0.0425	0.158019	0.197916	0.069	0.043	0.108571	0.139714	1.5215	0.2514	1.44e-09	5.54019e-09
ECM1	29407	13584	15823	-0.0170229	0.00665388	0.0105221	0.0147673	0.3384	0.2413	0.160795	0.200786	0.28	0.2248	0.212929	0.251903	0.9395	1.1293	0.405	0.446784
ECSCR	30272	13974	16298	-0.00814992	0.00622351	0.190362	0.222852	0.019	0.0303	0.530618	0.574919	0.013	0.0333	0.696248	0.723113	Inf	NA	NA	NA
EDA2R	30111	13903	16208	0.0011479	0.00971587	0.905952	0.917571	0.0851	0.0369	0.0210976	0.036162	0.2116	0.0378	2.16984e-08	3.15387e-07	0.9043	0.114	2.2e-15	1.61726e-14
EDAR	30111	13903	16208	-0.0663661	0.0142912	3.43425e-06	6.4783e-06	0.2678	0.057	2.62406e-06	2.03417e-05	0.2217	0.0501	9.63754e-06	4.74853e-05	0.9891	0.1301	2.98e-14	1.8777e-13
EDDM3B	30272	13974	16298	1.40518	0.00640963	0	0	0.1169	0.0362	0.00124102	0.00342609	-0.0225	0.0257	0.381309	0.42163	Inf	NA	NA	NA
EDEM2	30272	13974	16298	-0.0196751	0.0043597	6.41711e-06	1.18376e-05	-0.0049	0.0257	0.848791	0.868815	0.0023	0.0178	0.897189	0.909706	-Inf	NA	NA	NA
EDF1	30272	13974	16298	-0.0127661	0.00866584	0.14072	0.168104	0.0518	0.0407	0.203115	0.245716	0.0551	0.0211	0.00901791	0.0156695	1.5607	0.6876	0.0232	0.0329902
EDIL3	30051	13876	16175	-0.0445966	0.0067157	3.17627e-11	7.90551e-11	0.1292	0.0358	0.000307452	0.00107295	0.1668	0.0315	1.18861e-07	1.26568e-06	0.9171	0.2764	0.000908	0.00166748
EDN1	30272	13974	16298	-0.0288173	0.00658661	1.21761e-05	2.21122e-05	0.1118	0.0277	5.43468e-05	0.000259419	0.0932	0.033	0.00473925	0.00896357	0.5764	0.8201	0.482	0.520568
EDNRB	30272	13974	16298	-0.0102	0.00536934	0.0574842	0.0726509	0.0264	0.0228	0.246907	0.291535	0.0116	0.0176	0.509837	0.546698	-0.9678	NA	NA	NA
EEF1D	30272	13974	16298	0.0356296	0.0118066	0.00254851	0.00381884	0.1171	0.0309	0.000150863	0.00059668	0.1595	0.0295	6.4168e-08	7.55208e-07	0.7792	0.1993	9.23e-05	0.00019911
EFCAB14	30272	13974	16298	0.0334824	0.00476259	2.10476e-12	5.44257e-12	0.1991	0.0374	1.01773e-07	1.34982e-06	0.2292	0.0373	8.00784e-10	2.05949e-08	0.8311	0.2126	9.28e-05	0.00019984
EFCAB2	30272	13974	16298	0.0119974	0.00407902	0.00327133	0.00486286	0.0579	0.0393	0.140675	0.179463	0.0833	0.0437	0.0566271	0.0789141	1.5966	1.6248	0.326	0.368353
EFEMP1	29937	13825	16112	-0.108266	0.0112316	5.86686e-22	2.10343e-21	0.2216	0.0478	3.55245e-06	2.62773e-05	0.1343	0.0454	0.00309492	0.00618345	1.0815	0.1535	1.84e-12	9.46833e-12
EFHD1	30272	13974	16298	0.0845431	0.00529564	3.8595e-57	2.69151e-56	0.1	0.0436	0.0218148	0.0371503	0.1415	0.0381	0.000204081	0.000615418	1.2678	0.397	0.00141	0.00250915
EFNA1	30005	13850	16155	-0.0592443	0.00697529	2.09722e-17	6.57519e-17	0.2091	0.059	0.000394004	0.00131803	0.195	0.0699	0.0052757	0.00983736	0.9393	0.1384	1.13e-11	5.38822e-11
EFNA4	30010	13857	16153	-0.000153216	0.0108351	0.988718	0.989734	0.0773	0.0347	0.0259028	0.0428568	0.1643	0.0398	3.65708e-05	0.000146839	0.857	0.2337	0.000245	0.000493597
EFNB2	30272	13974	16298	0.0384178	0.00690571	2.67122e-08	5.75189e-08	0.0478	0.0311	0.124299	0.161527	0.0883	0.024	0.000233997	0.000691291	1.3613	0.6761	0.0441	0.059039
EGF	29887	13794	16093	-0.000267214	0.0185339	0.988497	0.989734	0.1413	0.0426	0.000910217	0.00265721	0.1956	0.0379	2.457e-07	2.28963e-06	0.9803	0.1963	5.92e-07	1.74578e-06
EGFL7	30111	13903	16208	0.106932	0.0103571	6.01249e-25	2.31469e-24	0.132	0.0464	0.00444355	0.0099441	0.1848	0.0434	2.06204e-05	9.1517e-05	0.8437	0.1176	7.38e-13	3.98004e-12
EGFLAM	30272	13974	16298	-0.0647717	0.00485578	1.7852e-40	9.55375e-40	0.1084	0.07	0.121485	0.158651	0.1323	0.0728	0.06917	0.0940052	1.4114	0.632	0.0255	0.036012
EGFR	30051	13876	16175	-0.0351095	0.0066999	1.61399e-07	3.32353e-07	0.2312	0.0402	8.85893e-09	1.82645e-07	0.2174	0.0404	7.39958e-08	8.43552e-07	1.2203	0.1623	5.57e-14	3.36379e-13
EGLN1	30111	13903	16208	0.104548	0.00880834	2.02158e-32	9.22979e-32	0.1015	0.0308	0.000982626	0.00282541	0.2085	0.0288	4.50065e-13	3.80112e-11	0.8613	0.2499	0.000568	0.00107754
EHBP1	30272	13974	16298	0.0179392	0.00919457	0.0510588	0.0649799	0.1065	0.0328	0.00116648	0.00327947	0.13	0.0375	0.000526955	0.00138239	1.1975	0.4406	0.00657	0.0103892
EHD3	30272	13974	16298	0.057557	0.0179578	0.0013514	0.00207832	0.1172	0.0329	0.000367606	0.00125132	0.0926	0.0322	0.00403035	0.00778487	1.4929	0.667	0.0252	0.0356087
EIF1AX	30272	13974	16298	0.0695041	0.00659393	6.22619e-26	2.45188e-25	0.0758	0.0427	0.0758689	0.106187	0.099	0.0616	0.108023	0.139195	Inf	NA	NA	NA
EIF2AK2	30170	13929	16241	0.0604777	0.0139131	1.38578e-05	2.50882e-05	0.1037	0.0332	0.00178718	0.00468047	0.144	0.0285	4.35764e-07	3.73677e-06	0.7071	1.0936	0.518	0.554599
EIF2AK3	30272	13974	16298	-0.027247	0.00763852	0.000361581	0.000585665	0.0233	0.0262	0.373835	0.420077	0.055	0.0201	0.00621309	0.0113541	Inf	NA	NA	NA
EIF2S2	30272	13974	16298	0.0237998	0.00508075	2.8213e-06	5.36709e-06	0.0624	0.0317	0.0490158	0.0729964	0.113	0.0495	0.0224405	0.0347732	1.9828	2.3263	0.394	0.436208
EIF4B	30059	13880	16179	0.0702184	0.0125101	2.0067e-08	4.34017e-08	0.1041	0.0302	0.000566807	0.00180472	0.0554	0.0206	0.00715977	0.0127925	1.3378	0.3125	1.86e-05	4.55322e-05
EIF4E	30272	13974	16298	0.0505622	0.0132711	0.000139265	0.000234543	0.0971	0.0288	0.000747525	0.00224489	0.0567	0.028	0.0428674	0.0619361	1.5211	0.5038	0.00254	0.00430597
EIF4EBP1	30051	13876	16175	0.179474	0.0135815	9.34306e-40	4.92788e-39	0.0449	0.0268	0.093861	0.12804	0.0151	0.0198	0.445686	0.485975	Inf	NA	NA	NA
EIF4G1	30111	13903	16208	0.0592072	0.0148186	6.47198e-05	0.000112232	0.0918	0.0339	0.00676972	0.0141275	0.0998	0.0243	4.00838e-05	0.00015832	0.8484	0.2412	0.000437	0.000841958
EIF4G3	30272	13974	16298	-0.0153866	0.00780923	0.0488117	0.0623646	0.0902	0.0386	0.0194502	0.0336558	0.1249	0.0231	6.41155e-08	7.55208e-07	0.9348	0.3591	0.00924	0.0142376
EIF5	30272	13974	16298	0.000128942	0.00513427	0.979964	0.982317	0.0263	0.0252	0.296647	0.343157	-0.0003	0.0192	0.987534	0.989235	0.2946	0.6418	0.646	0.676684
EIF5A	30111	13903	16208	0.0171406	0.00371431	3.95218e-06	7.41699e-06	0.0499	0.0275	0.0695938	0.0986393	0.0138	0.0238	0.562028	0.595414	-0.526	0.7355	0.474	0.512825
ELAC1	30272	13974	16298	0.0582466	0.0113723	3.0453e-07	6.14953e-07	0.1186	0.0354	0.000807292	0.00239407	0.1135	0.0265	1.84375e-05	8.2458e-05	1.1559	0.3075	0.00017	0.000353154
ELAVL4	30272	13974	16298	0.00370481	0.00993994	0.709359	0.740193	0.0293	0.0228	0.198762	0.240951	0.0923	0.0278	0.000899711	0.00217231	0.1452	1.7642	0.934	0.938942
ELN	30272	13974	16298	-0.183344	0.00576496	2.34244e-218	6.27946e-217	0.201	0.0379	1.13647e-07	1.47811e-06	0.215	0.0428	5.07741e-07	4.21715e-06	0.8348	0.1427	4.89e-09	1.77884e-08
ELOA	30111	13903	16208	0.099483	0.0115142	5.89549e-18	1.87654e-17	0.0636	0.0301	0.0346045	0.0545823	0.1074	0.0318	0.000731856	0.00184359	0.7942	0.4919	0.106	0.131041
ELOB	30272	13974	16298	0.00694264	0.0044844	0.121591	0.146632	0.1055	0.0305	0.000542152	0.00174148	0.0855	0.0299	0.00424267	0.00814626	1.3088	0.5942	0.0276	0.0385806
ENAH	30111	13903	16208	0.0222014	0.00733274	0.00246625	0.00369748	0.0601	0.0305	0.048782	0.0727256	0.1376	0.0326	2.43373e-05	0.000104658	0.579	0.3441	0.0925	0.115508
ENDOU	28055	12943	15112	0.539608	0.00967117	0	0	0.4836	0.0732	3.9336e-11	2.5411e-09	0.3121	0.0526	2.96616e-09	6.34017e-08	0.9206	0.1099	5.52e-17	4.90446e-16
ENG	30051	13876	16175	0.0198883	0.00854577	0.0199576	0.0269607	0.3376	0.1412	0.0168055	0.029807	0.3272	0.1297	0.0116443	0.0196345	0.9886	0.2153	4.38e-06	1.15583e-05
ENO1	29712	13722	15990	0.00708513	0.0127571	0.578634	0.618197	0.1258	0.0354	0.000379892	0.00127966	0.0908	0.0278	0.00109006	0.00254115	0.5872	0.3132	0.0608	0.0792485
ENO2	30059	13880	16179	0.039053	0.0102575	0.000140784	0.000236965	0.1672	0.0372	6.96931e-06	4.62115e-05	0.1062	0.032	0.000904213	0.00217956	0.917	0.2298	6.61e-05	0.000147087
ENO3	30272	13974	16298	0.364886	0.0073409	0	0	0.2126	0.0452	2.55689e-06	1.99273e-05	0.1529	0.0304	4.91491e-07	4.12853e-06	0.9142	0.2106	1.42e-05	3.52857e-05
ENOPH1	30272	13974	16298	-0.0150459	0.0065881	0.0223898	0.0301072	0.0596	0.0346	0.0849711	0.117234	-0.0074	0.0245	0.762621	0.786149	Inf	NA	NA	NA
ENOX2	30272	13974	16298	0.00836592	0.00329748	0.0111838	0.0156134	0.0429	0.0262	0.101546	0.136664	0.0376	0.026	0.148134	0.183245	Inf	NA	NA	NA
ENPEP	30272	13974	16298	-0.0153685	0.00519857	0.00311601	0.00464067	0.0106	0.0206	0.606858	0.647865	-0.0184	0.0159	0.247177	0.286844	Inf	NA	NA	NA
ENPP2	30051	13876	16175	-0.435054	0.00507403	0	0	0.3112	0.1203	0.00968532	0.0188203	0.3361	0.0955	0.00043257	0.00116541	0.8712	0.092	2.68e-21	3.37735e-20
ENPP5	30111	13903	16208	0.276212	0.0100719	1.46609e-163	2.72861e-162	0.2852	0.1126	0.0113136	0.0214538	0.3332	0.1116	0.00282964	0.00572825	1.0867	0.6266	0.0829	0.104685
ENPP6	30272	13974	16298	-0.166214	0.0129051	7.36373e-38	3.74206e-37	0.4014	0.1178	0.00065568	0.002017	0.352	0.1225	0.0040599	0.00783675	0.7598	0.1126	1.53e-11	7.14386e-11
ENPP7	28962	13383	15579	0.0297468	0.0156638	0.0575648	0.0727213	0.2498	0.1056	0.0180043	0.0315102	0.1652	0.0979	0.0915195	0.120329	1.0653	0.2503	2.08e-05	5.04676e-05
ENSA	30272	13974	16298	-0.00289275	0.00619166	0.64036	0.67672	0.0186	0.0251	0.458672	0.506018	0.0625	0.0328	0.0567167	0.0790012	Inf	818.107	NA	NA
ENTPD2	30111	13903	16208	0.0610872	0.0066332	3.48923e-20	1.18278e-19	0.1405	0.051	0.00587097	0.0125492	0.0689	0.0393	0.079571	0.106342	1.1027	0.5423	0.042	0.0565033
ENTPD5	30051	13876	16175	-0.0534556	0.00830222	1.2231e-10	2.96344e-10	0.1973	0.085	0.0202773	0.0349207	0.1838	0.0837	0.0280964	0.0425175	1.1153	0.3382	0.000976	0.00178308
ENTPD6	30051	13876	16175	0.00934444	0.00620328	0.131983	0.158314	0.3044	0.1971	0.122493	0.159609	0.3128	0.1679	0.0624603	0.0859717	0.9976	0.6361	0.117	0.143419
ENTR1	30272	13974	16298	0.0935639	0.00842337	1.30802e-28	5.54722e-28	0.0784	0.0358	0.0285283	0.0465647	0.0798	0.0329	0.015286	0.0248943	0.8739	0.1828	1.75e-06	4.87867e-06
EP300	30272	13974	16298	0.00148462	0.00381405	0.697095	0.728769	0.0126	0.0256	0.622587	0.66174	0.0471	0.0211	0.0255999	0.0390651	Inf	NA	NA	NA
EPB41L5	30272	13974	16298	-0.00687495	0.00730602	0.346714	0.388905	-0.0083	0.0221	0.70724	0.740615	0.0296	0.0349	0.396361	0.435736	Inf	NA	NA	NA
EPCAM	29947	13819	16128	-0.361046	0.0182084	6.12574e-87	5.96647e-86	0.3368	0.0749	6.90285e-06	4.60243e-05	0.3326	0.0753	1.00081e-05	4.88146e-05	0.8963	0.1105	5.03e-16	4.10036e-15
EPGN	30272	13974	16298	-0.00775383	0.0056551	0.170347	0.201031	0.0135	0.0233	0.56232	0.605431	0.0301	0.0214	0.159563	0.195883	-Inf	NA	NA	NA
EPHA1	30053	13870	16183	0.24631	0.0113296	5.41899e-104	6.33372e-103	0.192	0.0559	0.0005932	0.00186563	0.1297	0.0415	0.00177623	0.00385912	1.0091	0.1556	8.91e-11	3.8475e-10
EPHA10	30059	13880	16179	-0.0142132	0.00817534	0.0821241	0.10181	-0.0096	0.0213	0.652203	0.688937	-0.0394	0.0351	0.261647	0.300635	-Inf	NA	NA	NA
EPHA2	29321	13535	15786	-0.00289746	0.00926889	0.754586	0.781603	0.2561	0.0389	4.59354e-11	2.72519e-09	0.27	0.0377	7.96224e-13	5.78656e-11	0.7203	0.2571	0.00509	0.00819042
EPHA4	30272	13974	16298	-0.0157857	0.0144139	0.27345	0.312973	0.27	0.1263	0.0325356	0.0517945	0.2841	0.1182	0.0162366	0.0262221	1.0086	0.1659	1.21e-09	4.69184e-09
EPHB4	30051	13876	16175	0.0471	0.0066783	1.79289e-12	4.65261e-12	0.3308	0.0798	3.39275e-05	0.00017612	0.3113	0.0637	1.024e-06	7.40487e-06	0.9644	0.091	2.88e-26	4.58942e-25
EPHB6	30000	13854	16146	-0.110705	0.0108957	3.26137e-24	1.23923e-23	0.1116	0.0317	0.000430726	0.00142287	0.2423	0.0447	5.94054e-08	7.13602e-07	1.0261	0.1616	2.18e-10	9.06498e-10
EPHX2	30051	13876	16175	0.0534808	0.00784344	9.3717e-12	2.38123e-11	-0.0015	0.0182	0.934315	0.944714	0.0702	0.0237	0.00305623	0.00612298	-Inf	NA	NA	NA
EPN1	30272	13974	16298	-0.0133349	0.00526306	0.0112919	0.0157494	0.0189	0.0307	0.538135	0.581763	0.0151	0.0176	0.390918	0.430454	Inf	NA	NA	NA
EPO	30111	13903	16208	-0.0967262	0.010037	6.00699e-22	2.15103e-21	0.193	0.0421	4.5546e-06	3.26114e-05	0.2029	0.0373	5.33769e-08	6.57485e-07	0.9006	0.1486	1.35e-09	5.21016e-09
EPPK1	30272	13974	16298	0.0514888	0.0115863	8.86423e-06	1.61984e-05	0.2162	0.0964	0.0249137	0.0414088	0.1424	0.0887	0.108403	0.139623	0.8304	0.3554	0.0195	0.0282991
EPS8L2	30055	13878	16177	0.0418384	0.0081734	3.09292e-07	6.23707e-07	0.1531	0.0576	0.00786091	0.015986	0.2341	0.0519	6.46453e-06	3.43268e-05	1.0624	0.2426	1.19e-05	2.97801e-05
ERBB2	30111	13903	16208	0.130784	0.0109572	9.11818e-33	4.1958e-32	0.2751	0.0512	7.74172e-08	1.10863e-06	0.2537	0.0564	6.85225e-06	3.58633e-05	1.1384	0.1678	1.15e-11	5.47303e-11
ERBB3	29826	13752	16074	-0.137601	0.0115586	1.32779e-32	6.09073e-32	0.2774	0.0473	4.49963e-09	1.02191e-07	0.2095	0.0472	9.0563e-06	4.50799e-05	0.8177	0.3226	0.0112	0.0170765
ERBB4	30111	13903	16208	-0.0729148	0.00984896	1.36324e-13	3.68831e-13	0.3535	0.0479	1.58339e-13	3.06861e-11	0.3591	0.0493	3.24124e-13	2.94446e-11	0.9007	0.0794	7.6e-30	1.42212e-28
ERBIN	30111	13903	16208	0.0178675	0.0149678	0.232593	0.26895	0.0737	0.0343	0.0316591	0.0507629	0.1074	0.0296	0.000285207	0.000819266	0.748	0.3084	0.0153	0.0226565
ERC2	30272	13974	16298	-0.0140872	0.00872359	0.106357	0.129706	0.0556	0.0314	0.0766105	0.107071	0.024	0.0233	0.30299	0.341524	Inf	NA	NA	NA
ERCC1	30272	13974	16298	-0.00499168	0.00410604	0.224111	0.260069	0.0133	0.0294	0.650995	0.688568	0.046	0.0268	0.0860856	0.113699	Inf	NA	NA	NA
EREG	30000	13854	16146	0.0353593	0.0111933	0.00158485	0.00241951	0.1616	0.0326	7.15696e-07	6.98164e-06	0.161	0.03	8.02051e-08	8.93319e-07	0.7851	0.9279	0.397	0.438547
ERI1	30272	13974	16298	0.0791714	0.00422603	7.20008e-78	6.49341e-77	0.012	0.0277	0.66486	0.700271	0.052	0.0226	0.0213981	0.0333357	1.9697	1.6603	0.235	0.272384
ERMAP	30272	13974	16298	0.18318	0.00825229	2.67052e-108	3.23787e-107	0.2522	0.0703	0.000333886	0.00115137	0.2137	0.0638	0.000809489	0.00200441	0.8767	0.09	1.91e-22	2.50921e-21
ERN1	30272	13974	16298	-0.112403	0.00524579	4.21495e-101	4.77368e-100	0.1038	0.0386	0.00716408	0.0148545	0.1653	0.0368	7.06079e-06	3.67186e-05	1.1624	0.3086	0.000165	0.000343345
ERP29	30272	13974	16298	-0.022212	0.0161616	0.169338	0.200002	0.1474	0.0323	5.03156e-06	3.48256e-05	0.0893	0.0255	0.000461848	0.00123513	1.1589	0.2351	8.2e-07	2.36612e-06
ERP44	30057	13878	16179	0.0163153	0.0105765	0.122941	0.148199	0.1224	0.0331	0.000217403	0.000814421	0.1322	0.0287	4.09953e-06	2.36925e-05	0.9565	0.25	0.000131	0.000276319
ERVV-1	30272	13974	16298	-0.023872	0.0052894	6.41061e-06	1.18331e-05	-0.0005	0.0249	0.983979	0.985335	-0.0135	0.0198	0.495354	0.534916	Inf	NA	NA	NA
ESAM	30051	13876	16175	0.0910761	0.00623973	4.34473e-48	2.63936e-47	0.1797	0.0345	1.90173e-07	2.25042e-06	0.2605	0.0418	4.60349e-10	1.29926e-08	1.1967	0.2327	2.72e-07	8.24344e-07
ESM1	29935	13814	16121	-0.0504221	0.0121466	3.31748e-05	5.85013e-05	0.3797	0.0423	2.79874e-19	8.13594e-16	0.3193	0.0447	9.11982e-13	6.31222e-11	0.887	0.1322	1.92e-11	8.84776e-11
ESPL1	30272	13974	16298	-0.0238978	0.00651916	0.000247016	0.000406408	-0.0537	0.0179	0.0026998	0.00656762	0.0069	0.0199	0.728791	0.754755	Inf	NA	NA	NA
ESR1	30272	13974	16298	-0.00789722	0.00690371	0.252671	0.290671	0.098	0.0391	0.012197	0.0228605	0.0465	0.0416	0.263657	0.302826	0.7754	0.4444	0.081	0.102547
ESYT2	30272	13974	16298	0.069393	0.0104176	2.76417e-11	6.89744e-11	0.0952	0.0397	0.0164855	0.029311	0.1182	0.0333	0.000385891	0.00106735	1.0206	0.4189	0.0148	0.0220084
EVI2B	30272	13974	16298	-0.00994122	0.00460826	0.0309932	0.0409969	0.0167	0.0261	0.522272	0.567568	0.0501	0.0212	0.0181175	0.0288432	Inf	NA	NA	NA
EVI5	30272	13974	16298	0.0100598	0.0111899	0.368659	0.411066	0.0818	0.0288	0.00450743	0.0100561	0.148	0.0323	4.60454e-06	2.57412e-05	0.8843	0.2593	0.000649	0.00121718
EVPL	30272	13974	16298	0.00150328	0.00393129	0.702175	0.733818	0.003	0.016	0.851269	0.870738	0.0474	0.0294	0.106909	0.13782	-0.3898	0.9851	0.692	0.719377
EXOSC10	30272	13974	16298	-0.0324153	0.00690801	2.71162e-06	5.16516e-06	0.0386	0.0221	0.0807056	0.112201	0.0159	0.0242	0.511165	0.547717	5.1772	5.3511	0.333	0.375404
EXTL1	30272	13974	16298	0.0180181	0.00574435	0.00171045	0.00260309	0.1251	0.0971	0.19762	0.239967	0.1424	0.1	0.154446	0.190325	1.1727	29.2091	0.968	0.969177
EZR	30059	13880	16179	-0.0121111	0.00358803	0.000737945	0.00116241	0.1629	0.0379	1.72227e-05	9.95357e-05	0.1378	0.0279	7.84968e-07	5.94245e-06	0.9022	0.1954	3.9e-06	1.03804e-05
F10	30272	13974	16298	-0.0078889	0.00523452	0.131798	0.158158	0.2048	0.0515	6.98785e-05	0.000319901	0.1382	0.042	0.00100018	0.00237349	0.9236	0.154	1.99e-09	7.57365e-09
F11	29814	13759	16055	-0.124757	0.00611556	7.12881e-92	7.38666e-91	0.2434	0.0866	0.00494456	0.01084	0.273	0.0841	0.00116983	0.00270326	1.0266	0.2509	4.3e-05	9.92617e-05
F11R	30059	13880	16179	0.033743	0.0130082	0.00949184	0.0133986	0.1563	0.0361	1.49353e-05	8.89693e-05	0.197	0.0358	3.73821e-08	4.96208e-07	0.9263	1.0765	0.39	0.432167
F12	30272	13974	16298	-0.0647677	0.00613547	5.27427e-26	2.07981e-25	0.3826	0.2268	0.0916132	0.125386	0.3187	0.2261	0.158672	0.19487	1.0303	0.8832	0.243	0.281261
F13B	30092	13895	16197	-0.0309803	0.00527334	4.27601e-09	9.54508e-09	0.1932	0.0953	0.0426336	0.0647184	0.2266	0.0975	0.02012	0.0315989	1.1225	0.4239	0.00809	0.0125912
F2	30272	13974	16298	-0.0239261	0.00184932	3.48206e-38	1.78189e-37	0.0857	0.0526	0.103254	0.138578	0.094	0.0437	0.0314739	0.0471378	0.9263	0.6725	0.168	0.199692
F2R	30055	13875	16180	-0.0106133	0.0121307	0.381629	0.424161	0.1445	0.0411	0.000438406	0.00144005	0.1897	0.0333	1.22151e-08	1.92985e-07	1.1212	0.2296	1.04e-06	2.96628e-06
F3	29887	13795	16092	-0.0136722	0.0103601	0.186947	0.219205	0.2172	0.0932	0.0197812	0.0341473	0.3352	0.107	0.001732	0.00378046	1.063	0.2866	0.000208	0.000423894
F7	29945	13824	16121	-0.0989804	0.00991021	1.8777e-23	6.98936e-23	0.4155	0.1282	0.00119099	0.00333224	0.3141	0.0787	6.5766e-05	0.000239276	0.9095	0.1099	1.3e-16	1.12667e-15
F9	29932	13826	16106	0.0313679	0.00962166	0.00111484	0.00172906	0.1467	0.0365	5.84015e-05	0.000276504	0.2601	0.0418	4.89332e-10	1.36778e-08	0.9611	0.2691	0.000355	0.00069426
FABP1	29935	13814	16121	0.2768	0.0194754	1.07559e-45	6.34924e-45	0.1562	0.0513	0.00232809	0.0058393	0.1485	0.0349	2.09036e-05	9.24911e-05	0.9614	0.4895	0.0495	0.0656985
FABP2	30051	13876	16175	0.0708616	0.013435	1.3411e-07	2.7812e-07	0.1183	0.0599	0.0482729	0.0721117	0.1762	0.059	0.00282246	0.00572167	1.0629	0.2958	0.000327	0.000643065
FABP3	30272	13974	16298	0.245507	0.0103655	6.78289e-123	9.05005e-122	0.2031	0.0404	4.97621e-07	5.12973e-06	0.2188	0.0394	2.80327e-08	3.91784e-07	0.9827	0.1471	2.36e-11	1.06958e-10
FABP4	30051	13876	16175	-0.558512	0.00900462	0	0	0.1801	0.0355	3.911e-07	4.15519e-06	0.1662	0.0354	2.66717e-06	1.68921e-05	0.8551	0.2004	1.99e-05	4.84744e-05
FABP5	29936	13825	16111	0.0175654	0.0118138	0.137061	0.163935	0.1158	0.0261	9.13139e-06	5.85981e-05	0.1203	0.0274	1.13085e-05	5.39798e-05	1.0038	0.2057	1.07e-06	3.04482e-06
FABP6	30051	13876	16175	-0.0265693	0.00733958	0.000295078	0.00048088	0.2286	0.1011	0.0237514	0.0396811	0.2629	0.0845	0.00186302	0.00401765	0.7896	0.4306	0.0667	0.0858962
FABP9	30111	13903	16208	0.117986	0.00895459	1.55272e-39	8.14548e-39	0.4373	0.1304	0.000797885	0.00237649	0.4466	0.114	8.94558e-05	0.000306365	0.8817	0.125	1.77e-12	9.16541e-12
FADD	30051	13876	16175	0.0158337	0.0111457	0.155442	0.185087	0.0718	0.0293	0.0142653	0.0259896	0.0731	0.0218	0.000798798	0.00198981	1.6246	0.697	0.0198	0.0287007
FAM13A	30272	13974	16298	0.0298204	0.00854705	0.000485574	0.000777025	0.162	0.0524	0.00199079	0.00511567	0.1319	0.0398	0.000919484	0.00220814	1.0814	0.2267	1.84e-06	5.11802e-06
FAM171A2	30272	13974	16298	-0.0420025	0.0190573	0.0275308	0.0366826	0.0404	0.0244	0.0977749	0.132401	0.0648	0.0318	0.0415764	0.0601905	Inf	NA	NA	NA
FAM171B	30272	13974	16298	-0.0369484	0.00337552	7.83377e-28	3.27941e-27	0.1564	0.0932	0.0933253	0.127369	0.1243	0.0957	0.193995	0.232124	0.9264	0.1383	2.13e-11	9.76085e-11
FAM172A	30272	13974	16298	-0.0458553	0.0087875	1.81824e-07	3.73622e-07	0.1491	0.0301	7.28947e-07	7.05382e-06	0.1091	0.0381	0.00418966	0.00805141	1.0645	0.3021	0.000425	0.000820117
FAM20A	30272	13974	16298	0.0285609	0.00480276	2.76496e-09	6.2436e-09	0.3174	0.057	2.57058e-08	4.21124e-07	0.2767	0.0482	9.43061e-09	1.53155e-07	0.8808	0.2155	4.38e-05	0.00010092
FAM3B	30111	13903	16208	0.0216701	0.00964013	0.0245895	0.0329438	0.2437	0.0862	0.00469649	0.0103981	0.2513	0.0866	0.00370969	0.00722793	1.0737	0.2554	2.63e-05	6.2825e-05
FAM3C	29987	13850	16137	0.0802728	0.0133207	1.69835e-09	3.88005e-09	0.1217	0.0345	0.000419446	0.00139512	0.0958	0.0391	0.0142805	0.0234143	1.2263	0.2605	2.51e-06	6.84294e-06
FAM3D	30272	13974	16298	0.0237264	0.0133478	0.075489	0.0941438	0.2453	0.1708	0.15095	0.190457	0.2928	0.1506	0.0518686	0.0730179	0.9872	0.0932	3.05e-26	4.79841e-25
FAP	30051	13876	16175	0.0462915	0.00509099	1.02276e-19	3.42327e-19	0.3956	0.0623	2.15427e-10	8.65911e-09	0.3123	0.0783	6.64908e-05	0.000241348	1.1092	0.1636	1.22e-11	5.7728e-11
FARSA	30272	13974	16298	0.0451231	0.00813151	2.89438e-08	6.22324e-08	0.1191	0.0265	6.97862e-06	4.62115e-05	0.1213	0.0378	0.001332	0.00302273	1.6943	0.5783	0.00339	0.005631
FAS	29941	13821	16120	0.0929175	0.0103423	2.75479e-19	9.1264e-19	0.1893	0.0505	0.000177885	0.000686735	0.2175	0.0441	8.14033e-07	6.13055e-06	1.0822	0.1801	1.87e-09	7.15e-09
FASLG	30111	13903	16208	-0.206727	0.0114626	2.49385e-72	2.13071e-71	0.4752	0.0818	6.2738e-09	1.35096e-07	0.4866	0.0847	9.19306e-09	1.50136e-07	0.9126	0.1523	2.06e-09	7.828e-09
FBLN2	30272	13974	16298	0.066469	0.00650011	1.66562e-24	6.35372e-24	0.2912	0.055	1.19313e-07	1.52794e-06	0.2258	0.0502	6.85931e-06	3.58633e-05	0.9351	0.2116	9.88e-06	2.50037e-05
FBN2	30272	13974	16298	-0.0402242	0.00719488	2.28135e-08	4.92327e-08	0.0235	0.0418	0.573979	0.616386	0.0505	0.0431	0.24132	0.280944	0.7462	1.4535	0.608	0.639864
FBP1	30051	13876	16175	0.0779731	0.009446	1.58581e-16	4.82179e-16	0.1273	0.0485	0.00867146	0.0172068	0.1259	0.0487	0.00973181	0.0167796	1.091	0.1799	1.32e-09	5.10235e-09
FCAMR	30272	13974	16298	-0.27852	0.00972208	4.08301e-178	8.34304e-177	0.2868	0.0579	7.29399e-07	7.05382e-06	0.2928	0.0544	7.35184e-08	8.43552e-07	0.8721	0.1367	1.79e-10	7.50645e-10
FCAR	30111	13903	16208	0.00771027	0.00783502	0.325085	0.36775	0.3631	0.0918	7.64266e-05	0.000346063	0.3491	0.0927	0.000165943	0.000519343	0.8758	0.085	7.12e-25	1.07892e-23
FCER1A	30272	13974	16298	-0.0244614	0.00313457	6.20264e-15	1.76476e-14	0.1095	0.0361	0.00241942	0.00602163	0.0913	0.0419	0.0293318	0.0441116	0.6111	0.6881	0.375	0.417418
FCER2	30059	13880	16179	-0.0583765	0.0116218	5.11572e-07	1.01688e-06	0.2572	0.0544	2.26808e-06	1.82017e-05	0.3288	0.0718	4.6634e-06	2.59703e-05	1.1012	0.1593	4.76e-12	2.36563e-11
FCGR2A	29708	13719	15989	-0.0850775	0.0132337	1.30506e-10	3.15416e-10	0.2449	0.1637	0.134646	0.17304	0.3114	0.1662	0.0609792	0.0842922	1.0726	0.6493	0.0985	0.12232
FCGR2B	30111	13903	16208	0.0617403	0.00848715	3.56018e-13	9.49164e-13	0.112	0.0552	0.0424598	0.0644883	0.1719	0.0674	0.0107585	0.0183002	0.8822	0.3649	0.0156	0.0230317
FCGR3B	29891	13801	16090	-0.155243	0.0105221	4.32227e-49	2.69289e-48	0.3043	0.1068	0.00438223	0.00985239	0.3013	0.1278	0.018394	0.0292353	1.0153	0.1298	5.08e-15	3.54452e-14
FCN1	30207	13945	16262	-0.0883474	0.0105983	8.00843e-17	2.45547e-16	0.2255	0.0691	0.00110089	0.00311616	0.2977	0.0582	3.13541e-07	2.83945e-06	0.9782	0.1043	6.88e-21	8.3302e-20
FCN2	29707	13714	15993	0.0199334	0.0130621	0.127007	0.15291	0.3446	0.1304	0.00822629	0.016493	0.3153	0.121	0.00916639	0.0159085	0.962	0.1227	4.43e-15	3.10855e-14
FCRL1	30051	13876	16175	-0.181611	0.0103172	5.21453e-69	4.26802e-68	0.3857	0.0709	5.32637e-08	8.02267e-07	0.3798	0.0772	8.66818e-07	6.42816e-06	0.8417	0.1052	1.26e-15	9.54663e-15
FCRL2	30050	13873	16177	-0.00656602	0.00926219	0.478389	0.520809	0.4955	0.1529	0.00119245	0.00333239	0.4893	0.1584	0.00200821	0.00428311	0.9854	0.2636	0.000185	0.000381746
FCRL3	30111	13903	16208	-0.0658459	0.00709443	1.78218e-20	6.09069e-20	0.2907	0.188	0.122038	0.159158	0.2463	0.189	0.192515	0.23059	1	1.4779	0.499	0.535883
FCRL5	30059	13880	16179	0.320357	0.0108718	3.68676e-188	8.22344e-187	0.4067	0.0891	5.00605e-06	3.47347e-05	0.3778	0.0853	9.46386e-06	4.67596e-05	1.0695	0.1369	5.49e-15	3.7984e-14
FCRL6	30111	13903	16208	-0.157785	0.0120998	9.20157e-39	4.75876e-38	0.3369	0.1026	0.00102481	0.00292932	0.2974	0.0979	0.00238317	0.00494848	1.0771	0.1255	9.21e-18	8.55214e-17
FCRLB	30111	13903	16208	0.182783	0.00910731	5.18312e-89	5.18667e-88	0.2104	0.1495	0.159321	0.199117	0.1622	0.1158	0.161307	0.197522	1.1138	1.4833	0.453	0.491397
FDX1	30272	13974	16298	-0.0234544	0.00728565	0.00128654	0.0019842	0.0687	0.0259	0.00798958	0.0161739	0.0461	0.0264	0.0807741	0.107662	0.7756	0.775	0.317	0.3595
FDX2	30272	13974	16298	0.0114437	0.00676287	0.0906299	0.111691	-0.0121	0.0274	0.658774	0.694365	0.0153	0.0171	0.370928	0.41156	Inf	NA	NA	NA
FEN1	30111	13903	16208	0.117857	0.00853973	3.40495e-43	1.90599e-42	0.027	0.0233	0.246538	0.291218	0.0333	0.0205	0.104293	0.134866	-0.205	1.12	0.855	0.866933
FES	30111	13903	16208	0.0154592	0.00794432	0.0516711	0.0657019	0.0421	0.0262	0.108083	0.143666	0.0463	0.0349	0.184625	0.22233	4.9782	4.1303	0.228	0.265391
FETUB	29932	13826	16106	-0.162975	0.0110641	6.13016e-49	3.78696e-48	0.1714	0.0421	4.67597e-05	0.000230782	0.1797	0.0453	7.28174e-05	0.000259652	0.8609	0.2893	0.00292	0.0048964
FGA	29549	13644	15905	-0.104337	0.00758118	5.8043e-43	3.23668e-42	0.2037	0.0414	8.64161e-07	8.0773e-06	0.1546	0.0337	4.48506e-06	2.52676e-05	1.0184	0.228	7.94e-06	2.03231e-05
FGD3	30272	13974	16298	0.0294673	0.0097703	0.00256342	0.00383725	0.1068	0.0354	0.00255333	0.00625845	0.1276	0.0271	2.49562e-06	1.61217e-05	0.6638	1.6907	0.695	0.722192
FGF12	30272	13974	16298	-0.0246833	0.00546815	6.38548e-06	1.17942e-05	0.008	0.025	0.748968	0.777848	0.0156	0.0209	0.455419	0.495844	Inf	NA	NA	NA
FGF16	30272	13974	16298	-0.00101311	0.00543529	0.852137	0.868484	0.0198	0.0216	0.359317	0.406276	-0.0284	0.0137	0.038173	0.0556793	Inf	NA	NA	NA
FGF19	30111	13903	16208	-0.103692	0.0138326	6.75164e-14	1.84549e-13	0.1163	0.0441	0.00835964	0.0167021	0.1157	0.0647	0.0737351	0.0994193	1.117	0.6399	0.0809	0.102473
FGF2	30111	13903	16208	0.0398839	0.00880116	5.87473e-06	1.08783e-05	0.2259	0.1049	0.031281	0.0502675	0.2282	0.1073	0.0334411	0.0496239	0.9361	0.253	0.000216	0.000438389
FGF20	30272	13974	16298	-0.00963068	0.00508907	0.058444	0.0738001	0.0583	0.0266	0.0283991	0.0464581	0.0269	0.0342	0.431546	0.471618	-0.5646	0.2098	0.00712	0.0111873
FGF21	30056	13881	16175	0.201799	0.0172065	1.0736e-31	4.85612e-31	0.1089	0.0431	0.0115146	0.0217356	0.2795	0.0499	2.1287e-08	3.10961e-07	1.0214	0.3694	0.0057	0.00911852
FGF23	30055	13875	16180	-0.229092	0.00954161	3.41669e-126	4.75408e-125	0.0854	0.0241	0.000394751	0.00131901	0.2074	0.0364	1.21362e-08	1.92786e-07	1.187	0.5117	0.0203	0.0293394
FGF3	30272	13974	16298	-0.00303433	0.00372513	0.415332	0.457962	-0.0013	0.0211	0.950872	0.958123	0.0377	0.0319	0.237278	0.276349	Inf	NA	NA	NA
FGF5	30111	13903	16208	-0.101766	0.00703635	2.99474e-47	1.7895e-46	0.1558	0.0596	0.00894644	0.0176112	0.1333	0.0483	0.00578307	0.0106536	1.134	0.1984	1.09e-08	3.80268e-08
FGF6	30272	13974	16298	-0.0147655	0.00511904	0.0039239	0.00579073	0.0157	0.0309	0.61139	0.651985	-0.0059	0.0183	0.747146	0.771565	-Inf	NA	NA	NA
FGF7	30272	13974	16298	-0.0353217	0.00906272	9.74116e-05	0.000166454	0.0339	0.0315	0.281842	0.327857	0.0415	0.0267	0.120111	0.152406	-Inf	NA	NA	NA
FGF9	30219	13948	16271	-0.0126949	0.00504819	0.0119172	0.0165741	0.0337	0.0247	0.17245	0.213962	-0.0152	0.0172	0.376847	0.417649	Inf	NA	NA	NA
FGFBP1	30111	13903	16208	-0.133824	0.00980295	2.64955e-42	1.44981e-41	0.2703	0.0409	3.87443e-11	2.5411e-09	0.2079	0.0377	3.49596e-08	4.66182e-07	1.0623	0.1066	2.24e-23	3.10831e-22
FGFBP2	30272	13974	16298	-0.0597455	0.00924187	1.03072e-10	2.50981e-10	0.2758	0.0901	0.00220567	0.00556588	0.3257	0.0988	0.000978772	0.00232839	1.126	0.2433	3.68e-06	9.84789e-06
FGFBP3	30272	13974	16298	-0.0445397	0.006258	1.12556e-12	2.94438e-12	0.3126	0.0966	0.00121207	0.00337416	0.2553	0.0833	0.00217797	0.00458461	0.9769	0.1133	6.66e-18	6.26422e-17
FGFR2	30111	13903	16208	0.0943918	0.00686526	6.94528e-43	3.84358e-42	0.163	0.0397	4.02929e-05	0.000204062	0.1511	0.0329	4.37537e-06	2.49886e-05	0.9443	0.124	2.62e-14	1.6722e-13
FGFR4	30272	13974	16298	-0.0853643	0.0141475	1.6193e-09	3.70235e-09	0.5294	0.2616	0.043001	0.0652421	0.5116	0.2321	0.0275087	0.0417151	1	0.3493	0.0042	0.00687475
FGL1	30272	13974	16298	-0.417523	0.00985594	0	0	0.371	0.2727	0.173681	0.21513	0.3408	0.258	0.186525	0.224246	0.816	0.084	2.57e-22	3.341e-21
FGR	30059	13880	16179	0.0863649	0.00795876	2.20442e-27	9.08505e-27	0.0848	0.0306	0.00558429	0.0120248	0.1178	0.0306	0.000118276	0.000390269	0.855	0.4783	0.0738	0.0944487
FH	30272	13974	16298	-0.0577001	0.00975141	3.31188e-09	7.44983e-09	0.0165	0.0282	0.558476	0.601738	-0.0244	0.0191	0.20143	0.239945	-Inf	NA	NA	NA
FHIP2A	30272	13974	16298	-0.0116978	0.0057442	0.0417135	0.0537657	-0.0318	0.0176	0.0707906	0.0999458	0.0219	0.0197	0.266278	0.305473	Inf	NA	NA	NA
FHIT	30059	13880	16179	0.0480726	0.0111089	1.51379e-05	2.73381e-05	0.1075	0.0269	6.43449e-05	0.000298327	0.0696	0.0319	0.029123	0.0438398	1.9118	0.8686	0.0277	0.0386985
FIS1	29943	13815	16128	0.0193306	0.0139988	0.167327	0.197867	0.1265	0.0349	0.000289362	0.00102208	0.1404	0.03	2.86875e-06	1.79177e-05	0.9033	0.2697	0.000809	0.00149568
FKBP14	30272	13974	16298	-0.0285634	0.0125465	0.0228171	0.0306395	0.1144	0.0434	0.00839034	0.0167519	0.1112	0.0282	8.03806e-05	0.000281526	1.066	0.255	2.9e-05	6.8875e-05
FKBP1B	29948	13827	16121	0.0839629	0.014273	4.08098e-09	9.13066e-09	0.1159	0.0484	0.0166372	0.0295626	0.1015	0.0418	0.0151727	0.0247376	1.5298	0.8545	0.0734	0.0939855
FKBP4	30059	13880	16179	0.0217488	0.0116293	0.0614694	0.0774693	0.0749	0.025	0.00273546	0.00663773	0.0954	0.0234	4.56356e-05	0.000175945	1.2491	0.5699	0.0284	0.0395869
FKBP5	30059	13880	16179	0.0458547	0.0163309	0.00499059	0.00726221	0.1497	0.0355	2.47682e-05	0.000135341	0.1344	0.0369	0.000270238	0.000780657	0.9568	0.2132	7.17e-06	1.84478e-05
FKBP7	30000	13854	16146	-0.00992654	0.00607963	0.102531	0.125511	0.0514	0.0329	0.118215	0.155215	0.0791	0.0266	0.00294248	0.00592367	1.5904	0.6696	0.0175	0.0256072
FKBPL	30272	13974	16298	0.0645916	0.00759672	1.93866e-17	6.0846e-17	0.1199	0.0323	0.000205568	0.000777094	0.115	0.0321	0.000340251	0.000954738	1.3673	0.7971	0.0863	0.108479
FLI1	30111	13903	16208	0.11327	0.0147233	1.4787e-14	4.14262e-14	0.1206	0.0297	4.89455e-05	0.00023994	0.099	0.0306	0.00121517	0.00279029	1.1275	0.2678	2.55e-05	6.09729e-05
FLRT2	30059	13880	16179	-0.0795809	0.00813687	1.47881e-22	5.39461e-22	0.2763	0.0887	0.00183948	0.00479156	0.3258	0.0759	1.7668e-05	7.96295e-05	0.9131	0.1131	7.02e-16	5.57537e-15
FLT1	30060	13875	16185	0.0360319	0.00777708	3.61768e-06	6.81113e-06	0.1186	0.0369	0.00130858	0.00357499	0.1018	0.0335	0.00237518	0.00493541	1.2468	0.293	2.09e-05	5.06108e-05
FLT3	30111	13903	16208	-0.0394611	0.00411971	1.05627e-21	3.75935e-21	0.1401	0.0384	0.00026384	0.000948063	0.1272	0.0382	0.00086895	0.00211561	1.2023	0.3262	0.000228	0.000459722
FLT3LG	30111	13903	16208	-0.0910838	0.0111648	3.53304e-16	1.05774e-15	0.2217	0.0391	1.42734e-08	2.56837e-07	0.3386	0.0403	4.38994e-17	4.25385e-14	1.0891	0.1431	2.72e-14	1.7271e-13
FLT4	30111	13903	16208	-0.0204033	0.0075652	0.00700074	0.0100275	0.5434	0.2322	0.0192722	0.0333676	0.5557	0.1736	0.00136934	0.00308819	0.9007	0.0721	8.62e-36	1.75962e-34
FMNL1	30059	13880	16179	0.100347	0.00931291	5.06103e-27	2.05393e-26	0.0512	0.0311	0.0997015	0.134616	0.1112	0.0265	2.71399e-05	0.000114508	1.8039	1.2734	0.157	0.187519
FMR1	30111	13903	16208	0.0101015	0.00449867	0.0247471	0.0331246	-0.0196	0.0274	0.474406	0.521596	0.063	0.0228	0.00572451	0.0105725	Inf	NA	NA	NA
FN1	30272	13974	16298	0.0490482	0.00464349	4.92135e-26	1.94327e-25	0.1538	0.0424	0.000286336	0.00101386	0.1005	0.0345	0.00357925	0.00700665	0.7742	0.2732	0.00459	0.0074735
FNDC1	30272	13974	16298	-0.0117144	0.00706425	0.0972747	0.119277	0.2039	0.0979	0.0372752	0.058008	0.2671	0.102	0.00882843	0.0154047	1.0368	0.1893	4.3e-08	1.41992e-07
FNTA	30272	13974	16298	0.0347011	0.00440428	3.4117e-15	9.7735e-15	0.0995	0.0307	0.00119093	0.00333224	0.0878	0.0318	0.00576236	0.0106289	1.5358	0.4726	0.00116	0.00208986
FOLH1	30272	13974	16298	0.0287072	0.0126806	0.0235892	0.0316618	0.3193	0.0681	2.74955e-06	2.11454e-05	0.1769	0.0586	0.00253802	0.0052438	0.8264	0.4157	0.0468	0.0624168
FOLR1	30004	13859	16145	-0.148371	0.01174	1.61436e-36	7.98167e-36	0.2441	0.0449	5.43295e-08	8.14103e-07	0.2129	0.0411	2.21828e-07	2.1005e-06	1.0264	0.1556	4.2e-11	1.86919e-10
FOLR2	30059	13880	16179	-0.165399	0.00992833	4.9264e-62	3.63509e-61	0.373	0.0481	8.85681e-15	2.86075e-12	0.3123	0.0419	9.09231e-14	9.78939e-12	1.0917	0.1413	1.09e-14	7.35601e-14
FOLR3	30053	13872	16181	-0.133088	0.0261712	3.6924e-07	7.41015e-07	0.3103	0.1269	0.0144759	0.026268	0.2807	0.1115	0.0118195	0.0199184	1.0424	0.4495	0.0204	0.0294494
FOS	30219	13948	16271	0.0205557	0.00464045	9.47016e-06	1.72733e-05	-0.0138	0.02	0.490194	0.536721	0.0367	0.0231	0.112118	0.143517	Inf	0	NA	NA
FOSB	30059	13880	16179	0.0164789	0.00498525	0.000949059	0.00148138	0.0111	0.0418	0.790586	0.816714	-0.0282	0.0188	0.133614	0.168146	Inf	NA	NA	NA
FOXJ3	30272	13974	16298	0.00622816	0.00543425	0.251765	0.289743	0.0938	0.0268	0.000465258	0.00151626	0.0954	0.023	3.35647e-05	0.000137486	0.8691	0.3044	0.00431	0.00704081
FOXO1	30111	13903	16208	0.055161	0.0122537	6.77048e-06	1.24502e-05	0.1439	0.0397	0.000289314	0.00102208	0.1048	0.0253	3.43851e-05	0.000139997	0.7846	0.7561	0.299	0.341122
FOXO3	30111	13903	16208	0.0892379	0.0122937	3.99826e-13	1.06016e-12	0.0899	0.0293	0.0021531	0.00546165	0.0756	0.0385	0.0495723	0.0702959	1.2484	0.3183	8.78e-05	0.00019124
FRMD4B	30272	13974	16298	-0.0112556	0.00804479	0.161787	0.1916	0.0439	0.0234	0.0606459	0.0874926	0.0307	0.0199	0.1229	0.155809	Inf	NA	NA	NA
FRMD7	30272	13974	16298	-0.0141216	0.00394473	0.000344298	0.0005586	0.0095	0.0289	0.742368	0.772115	0.0331	0.025	0.185503	0.22311	-Inf	NA	NA	NA
FRZB	29954	13836	16118	0.0745419	0.0129154	7.93217e-09	1.75191e-08	0.428	0.1102	0.000102816	0.000438895	0.3124	0.1033	0.0024929	0.00516527	0.8862	0.1422	4.55e-10	1.83636e-09
FSHB	30272	13974	16298	-1.43521	0.00772041	0	0	0.0466	0.0242	0.0541519	0.0794646	0.15	0.0385	9.77525e-05	0.000330042	0.3558	0.306	0.245	0.28331
FST	30055	13875	16180	-0.148441	0.0127772	3.90799e-31	1.74072e-30	0.0637	0.0301	0.0343211	0.0542531	0.1905	0.0461	3.59118e-05	0.000144786	1.3701	0.4703	0.00358	0.00591478
FSTL1	30272	13974	16298	-0.0171897	0.00938282	0.0669555	0.0840035	0.1783	0.0422	2.38815e-05	0.000131484	0.1536	0.0356	1.59887e-05	7.26238e-05	0.674	0.1801	0.000183	0.000377935
FSTL3	29880	13793	16087	-0.043677	0.00998565	1.22414e-05	2.2217e-05	0.261	0.0441	3.25153e-09	7.87683e-08	0.1657	0.0352	2.50913e-06	1.6173e-05	0.9592	0.1759	4.98e-08	1.6379e-07
FTCD	30212	13943	16269	0.271301	0.0106612	2.33831e-141	3.73364e-140	0.1877	0.037	3.91648e-07	4.15519e-06	0.168	0.0291	7.77819e-09	1.29949e-07	0.5963	0.3245	0.0661	0.0852124
FUCA1	29939	13819	16120	0.116895	0.0129668	2.08457e-19	6.92172e-19	0.3403	0.1982	0.0859878	0.118411	0.3379	0.227	0.136607	0.171318	1	0.3161	0.00156	0.00275425
FUOM	30272	13974	16298	0.208069	0.0130642	7.05978e-57	4.89993e-56	0.216	0.0411	1.47643e-07	1.84206e-06	0.1845	0.0331	2.4893e-08	3.52995e-07	0.7165	0.1769	5.12e-05	0.000116664
FURIN	30111	13903	16208	-0.0426302	0.00812681	1.56804e-07	3.23347e-07	0.1248	0.031	5.67804e-05	0.000269707	0.2402	0.0492	1.04955e-06	7.5708e-06	1.0502	0.1943	6.51e-08	2.11575e-07
FUS	30055	13875	16180	0.0639589	0.00598201	1.24069e-26	4.99354e-26	-0.0178	0.0199	0.371069	0.417453	0.0369	0.0185	0.0460871	0.0658355	1.8713	1.1783	0.112	0.137563
FUT1	30219	13957	16262	0.0183209	0.00739795	0.013274	0.0183475	0.0921	0.0602	0.126041	0.163354	0.0316	0.0409	0.43975	0.479862	2.5526	1.0693	0.017	0.0249495
FUT3_FUT5	30059	13880	16179	0.162529	0.00953361	7.31451e-65	5.60971e-64	NA	NA	NA	NA	NA	NA	NA	NA	0.931	0.0724	7.19e-38	1.55783e-36
FUT8	30059	13880	16179	-0.0281066	0.0114332	0.0139641	0.0192376	0.3339	0.1561	0.0324346	0.0516643	0.2918	0.1516	0.0542541	0.0760081	1.0956	0.2342	2.89e-06	7.81851e-06
FXN	30111	13903	16208	0.0341347	0.0106541	0.00135712	0.00208492	0.0848	0.0336	0.0116091	0.0218856	0.097	0.0274	0.000399906	0.00109672	0.92	0.2912	0.00158	0.00278558
FXYD5	30111	13903	16208	-0.0153687	0.00830062	0.0641054	0.0806354	0.0876	0.0341	0.0102017	0.0196919	0.0996	0.0342	0.003588	0.00701906	1.3432	0.3139	1.88e-05	4.59762e-05
FYB1	30002	13852	16150	0.0407398	0.017305	0.018568	0.025247	0.1232	0.0384	0.00133507	0.00363393	0.1444	0.0317	5.23345e-06	2.87592e-05	0.7822	0.1854	2.45e-05	5.88095e-05
FZD10	30272	13974	16298	-0.028439	0.00700788	4.959e-05	8.64055e-05	-0.0046	0.0189	0.807706	0.832035	-0.0031	0.0298	0.917148	0.927356	Inf	NA	NA	NA
FZD8	30272	13974	16298	-0.0228262	0.00504926	6.18701e-06	1.1442e-05	-0.0191	0.0264	0.469382	0.516658	0.012	0.0194	0.536208	0.571602	Inf	NA	NA	NA
GABARAP	30272	13974	16298	0.0414105	0.0057862	8.44849e-13	2.21801e-12	0.2222	0.0756	0.0032911	0.00770308	0.1476	0.0931	0.112877	0.144425	0.604	0.3866	0.118	0.144502
GABARAPL1	30272	13974	16298	0.00485833	0.00775511	0.531013	0.571499	0.1114	0.0385	0.00380966	0.00873399	0.0778	0.0356	0.02886	0.0435146	1.4596	1.8152	0.421	0.461959
GABRA4	30272	13974	16298	-0.0287465	0.00786368	0.000257007	0.000422133	-0.0012	0.0334	0.97134	0.975703	-0.0004	0.0171	0.981338	0.983706	-Inf	NA	NA	NA
GAD1	30272	13974	16298	-0.00819555	0.00340594	0.0161229	0.0220765	0.0242	0.0246	0.325243	0.371214	0.0184	0.0215	0.392101	0.431429	Inf	NA	NA	NA
GAD2	30272	13974	16298	-0.00984202	0.00559911	0.0787947	0.0979319	-0.0598	0.0168	0.000371528	0.00126025	-0.001	0.0208	0.961655	0.965975	-Inf	NA	NA	NA
GADD45B	30272	13974	16298	-0.0150677	0.00570353	0.00825032	0.0117311	0.0121	0.0212	0.568166	0.611046	0.0111	0.0241	0.645099	0.674466	Inf	420.79	NA	NA
GADD45GIP1	30272	13974	16298	0.00885126	0.00645723	0.170462	0.201086	0.1158	0.0365	0.00151079	0.00403294	0.0991	0.0321	0.00202033	0.00430264	0.7759	0.883	0.38	0.422032
GAGE2A	30272	13974	16298	-0.00763451	0.00728327	0.294543	0.335669	0.1005	0.0501	0.0448575	0.06763	0.0451	0.0247	0.0678637	0.0926196	Inf	NA	NA	NA
GAL	30111	13903	16208	0.335787	0.0139288	3.37556e-127	4.76492e-126	0.388	0.0559	3.89428e-12	4.04309e-10	0.3531	0.0518	9.32188e-12	4.75416e-10	0.9711	0.0773	3.38e-36	7.01563e-35
GALNT10	30111	13903	16208	0.0395582	0.00884402	7.74575e-06	1.419e-05	0.1094	0.0688	0.111809	0.147826	0.1656	0.0721	0.0216296	0.0336422	1.1156	0.2681	3.16e-05	7.45482e-05
GALNT2	30111	13903	16208	0.124536	0.00990084	3.42764e-36	1.68896e-35	0.3228	0.0703	4.39545e-06	3.16277e-05	0.2484	0.0672	0.000218654	0.000655285	0.9952	0.1328	6.72e-14	4.04839e-13
GALNT3	30111	13903	16208	-0.0192671	0.00604022	0.00142512	0.00218448	0.3378	0.1218	0.00554741	0.0119543	0.304	0.1293	0.0187169	0.0296513	0.9286	0.1181	3.67e-15	2.60486e-14
GALNT5	30272	13974	16298	0.042445	0.00335727	1.51958e-36	7.53856e-36	0.1345	0.0393	0.000620728	0.00192784	0.1125	0.0427	0.00842215	0.0147667	1.537	0.3068	5.43e-07	1.60432e-06
GALNT7	30111	13903	16208	-0.0602742	0.0090417	2.66957e-11	6.67056e-11	0.1949	0.0454	1.76313e-05	0.000101093	0.1384	0.045	0.00210111	0.00444536	1.2971	0.5252	0.0135	0.0202213
GAMT	30272	13974	16298	-0.024644	0.00441575	2.41274e-08	5.20298e-08	0.0291	0.0245	0.23493	0.278544	-0.003	0.0351	0.931888	0.940298	Inf	NA	NA	NA
GAPDH	29569	13663	15906	0.0619223	0.018114	0.000630561	0.000999186	0.0701	0.0261	0.00723512	0.0149698	0.0609	0.021	0.00373163	0.00725608	1.1741	0.5828	0.0439	0.0588031
GART	30272	13974	16298	0.0354321	0.00316417	4.76347e-29	2.04991e-28	0.0987	0.0317	0.00184842	0.00481053	0.0791	0.0451	0.079451	0.106239	1.9951	1.0819	0.0652	0.084184
GAS2	30272	13974	16298	0.0372125	0.00621273	2.12579e-09	4.8452e-09	0.0828	0.0264	0.00171057	0.00449605	0.0141	0.0189	0.455648	0.495908	1.1356	1.3927	0.415	0.455983
GAS6	29839	13782	16057	-0.128034	0.0114599	6.35755e-29	2.71988e-28	0.4016	0.0588	8.49549e-12	7.05611e-10	0.3831	0.059	8.40207e-11	3.09175e-09	1.1392	0.1889	1.62e-09	6.20372e-09
GASK1A	30272	13974	16298	0.000431668	0.00511794	0.932783	0.94246	0.1928	0.1633	0.237742	0.281514	0.2006	0.1493	0.179077	0.216007	1.0488	0.0921	4.62e-30	8.71099e-29
GAST	30272	13974	16298	-0.280848	0.0152029	8.85503e-76	7.77009e-75	0.1589	0.0412	0.000114883	0.000479834	0.207	0.0491	2.48799e-05	0.000106676	0.8645	0.1705	3.99e-07	1.19603e-06
GATA3	30272	13974	16298	-0.00426349	0.00362771	0.239901	0.276634	0.0218	0.0222	0.326109	0.37191	0.0196	0.0172	0.25448	0.294262	Inf	NA	NA	NA
GATD3	30272	13974	16298	0.0538967	0.0110403	1.05663e-06	2.05421e-06	0.074	0.0328	0.0240645	0.0401351	0.0472	0.0317	0.136498	0.171256	0.9637	0.3085	0.00178	0.00309402
GBA	30272	13974	16298	0.0110485	0.00637938	0.0833002	0.103137	0.0506	0.0238	0.0334991	0.0530691	0.0534	0.0341	0.117353	0.149494	0.5482	0.46	0.233	0.270446
GBP1	30214	13947	16267	-0.0775148	0.0125431	6.49799e-10	1.52262e-09	0.0601	0.056	0.283175	0.329276	0.2065	0.0725	0.00439568	0.00839569	1.099	0.5505	0.0459	0.0612827
GBP2	30111	13903	16208	-0.0570888	0.0077699	2.07194e-13	5.56964e-13	0.0481	0.0267	0.0716244	0.100856	0.042	0.0259	0.104884	0.135511	0.6822	0.8637	0.43	0.469956
GBP4	30059	13880	16179	-0.0214366	0.00609647	0.000438369	0.00070496	0.2185	0.1786	0.221177	0.264376	0.1315	0.1527	0.389147	0.428991	0.9731	0.0539	5.58e-73	1.39218e-71
GBP6	30272	13974	16298	-0.000771415	0.0054572	0.887589	0.900845	0.0292	0.0284	0.30387	0.350397	0.019	0.022	0.387788	0.427817	-Inf	NA	NA	NA
GC	30272	13974	16298	-0.049714	0.00396322	5.28227e-36	2.58107e-35	0.274	0.1828	0.133898	0.172231	0.2626	0.1919	0.17118	0.207949	1	0.7099	0.159	0.189816
GCC1	30272	13974	16298	0.0568866	0.0145424	9.18233e-05	0.000157365	0.0919	0.0338	0.00654925	0.0137265	0.1222	0.0294	3.23213e-05	0.000133653	0.8906	0.833	0.285	0.326811
GCG	30111	13903	16208	0.261184	0.0176603	2.55878e-49	1.60102e-48	0.0371	0.0263	0.158349	0.198243	0.0981	0.0285	0.000577206	0.00150218	0.7868	0.2181	0.00031	0.000611093
GCHFR	29531	13617	15914	0.198011	0.0132542	2.78841e-50	1.77898e-49	0.0987	0.0299	0.000963397	0.00278389	0.1317	0.0375	0.000444748	0.00119485	0.6915	0.1681	3.9e-05	9.05357e-05
GCLM	30272	13974	16298	0.0468927	0.00562807	8.28606e-17	2.53527e-16	0.0276	0.0213	0.195053	0.237445	0.016	0.0264	0.544475	0.579776	Inf	283.43	NA	NA
GCNT1	30111	13903	16208	0.0728985	0.00930247	4.78656e-15	1.36452e-14	0.2447	0.077	0.00148335	0.00397427	0.2161	0.0766	0.0047852	0.00903284	1.0672	0.1878	1.32e-08	4.57279e-08
GDF15	30051	13876	16175	0.118969	0.00740408	7.46128e-58	5.26615e-57	0.1562	0.0407	0.000124122	0.000511807	0.1435	0.0423	0.000692744	0.00176186	0.9354	0.1397	2.14e-11	9.78852e-11
GDF2	30051	13876	16175	-0.280429	0.00884096	3.2886e-217	8.73572e-216	0.2789	0.0635	1.12248e-05	7.00223e-05	0.2708	0.0518	1.7154e-07	1.70186e-06	0.8012	0.1532	1.7e-07	5.25532e-07
GDNF	30059	13880	16179	0.170602	0.00585768	6.38829e-184	1.37254e-182	0.0966	0.0356	0.006658	0.0139243	0.0794	0.0289	0.00600689	0.0110171	1.2895	0.332	0.000103	0.000220459
GET3	30272	13974	16298	0.00325404	0.00665445	0.624843	0.661519	0.1557	0.047	0.000923782	0.00268275	0.095	0.0242	8.65067e-05	0.000297956	3.3053	3.6344	0.363	0.405706
GFAP	30051	13874	16177	-0.141866	0.00608636	4.13396e-119	5.41678e-118	0.1352	0.0344	8.48637e-05	0.000378373	0.0363	0.029	0.21067	0.249891	1.4474	0.2379	1.18e-09	4.5827e-09
GFER	30111	13903	16208	0.145831	0.0104885	8.2066e-44	4.66531e-43	0.0703	0.0249	0.00475331	0.0104919	0.1005	0.0256	8.64487e-05	0.000297956	1.1589	0.4699	0.0137	0.0204837
GFOD2	30111	13903	16208	-0.027722	0.0155817	0.075227	0.0938972	0.0356	0.025	0.154446	0.19411	0.0669	0.0249	0.00721516	0.0128757	0.7233	0.5805	0.213	0.249105
GFRA1	30056	13881	16175	-0.0643437	0.0100313	1.43557e-10	3.46385e-10	0.1956	0.0412	2.05872e-06	1.68583e-05	0.1881	0.0374	4.91987e-07	4.12853e-06	1.0952	0.1535	9.58e-13	5.12177e-12
GFRA2	30111	13903	16208	-0.0277479	0.00546808	3.90781e-07	7.82634e-07	0.1674	0.051	0.00102945	0.00293969	0.1818	0.0421	1.57243e-05	7.16466e-05	1.0174	0.1475	5.22e-12	2.57868e-11
GFRA3	29952	13831	16121	-0.120455	0.00969137	2.22326e-35	1.07024e-34	0.3005	0.0395	2.79243e-14	6.76467e-12	0.3697	0.0443	7.09898e-17	5.15918e-14	1.0071	0.1012	2.61e-23	3.60151e-22
GFRAL	29370	13569	15801	-0.127612	0.00878471	1.2045e-47	7.25683e-47	0.4251	0.1047	4.90366e-05	0.000239982	0.2996	0.0978	0.00218841	0.00459994	1.0165	0.1473	5.25e-12	2.58832e-11
GGA1	30059	13880	16179	-0.05056	0.00876859	8.19548e-09	1.8087e-08	0.0056	0.0238	0.81398	0.837608	0.0622	0.0251	0.0132089	0.0219031	-Inf	NA	NA	NA
GGACT	30272	13974	16298	0.0486173	0.00897898	6.1906e-08	1.30418e-07	0.1389	0.0759	0.067244	0.0955766	0.1575	0.0629	0.0122807	0.0206358	1.2073	0.5077	0.0174	0.025476
GGCT	30212	13949	16263	0.0395105	0.0061328	1.1929e-10	2.89507e-10	0.0575	0.0276	0.0372209	0.0579545	0.0784	0.0283	0.00560016	0.0103758	1.7224	0.8937	0.0539	0.0709664
GGH	29363	13552	15811	-0.0198916	0.00860105	0.0207463	0.0279615	0.3915	0.1008	0.000102782	0.000438895	0.4013	0.1017	7.94944e-05	0.000279432	0.8786	0.1327	3.52e-11	1.57507e-10
GGT1	30005	13850	16155	0.37004	0.00969025	1.39643669680624e-311	5.03751608403434e-310	0.1981	0.0434	5.00648e-06	3.47347e-05	0.2262	0.0371	1.08054e-09	2.63136e-08	0.852	0.3151	0.00686	0.0108131
GGT5	30059	13880	16179	-0.0216548	0.00851894	0.0110285	0.0154213	0.0544	0.043	0.20583	0.248483	0.0955	0.0472	0.0430417	0.0620954	1.5302	0.3134	1.05e-06	2.99135e-06
GH1	29987	13850	16137	-1.27854	0.0245377	0	0	0.0678	0.0339	0.0455003	0.0683916	0.0159	0.0242	0.511165	0.547717	2.2824	1.7505	0.192	0.226152
GH2	30111	13903	16208	-0.26147	0.0211246	4.21172e-35	2.02412e-34	0.0983	0.0313	0.00168616	0.00443993	0.0015	0.0211	0.943326	0.949929	Inf	NA	NA	NA
GHR	30272	13974	16298	-0.0461522	0.00515425	3.61355e-19	1.19308e-18	0.3446	0.1495	0.0211656	0.0362572	0.2269	0.1385	0.101366	0.131667	0.9757	0.1589	8.27e-10	3.24752e-09
GHRHR	30059	13880	16179	-0.0198737	0.00690959	0.00402721	0.00594018	-0.0356	0.0237	0.133069	0.17124	0.0321	0.0257	0.211655	0.250726	Inf	NA	NA	NA
GHRL	30051	13876	16175	-0.476066	0.0132791	1.19144e-275	3.7841e-274	0.1578	0.0309	3.27667e-07	3.56752e-06	0.1699	0.0292	5.93805e-09	1.03365e-07	1.6685	0.2079	1.03e-15	7.92555e-15
GID8	30272	13974	16298	-0.00151301	0.0040193	0.706596	0.73791	0.0343	0.0268	0.200598	0.242974	0.0104	0.0265	0.694724	0.722046	-Inf	NA	NA	NA
GIGYF2	30272	13974	16298	-0.0176317	0.00966547	0.0681326	0.0854435	0.1518	0.0354	1.80179e-05	0.000102904	0.1118	0.0397	0.00486074	0.00915759	1.0683	0.6956	0.125	0.152544
GIMAP7	30272	13974	16298	-0.0603746	0.006069	2.79343e-23	1.03452e-22	0.2539	0.1225	0.0382046	0.0591063	0.1587	0.0845	0.0603666	0.0835646	1.0414	0.7413	0.16	0.190826
GIMAP8	30272	13974	16298	0.0620905	0.00611161	3.28985e-24	1.24843e-23	0.0605	0.0378	0.109481	0.145392	0.0517	0.0241	0.0319346	0.0477295	0.969	0.5816	0.0957	0.119143
GIP	30272	13974	16298	-0.0212353	0.00631327	0.000770312	0.00121144	0.0158	0.0212	0.456101	0.503756	0.044	0.0272	0.105739	0.136493	1.0428	1.7462	0.55	0.586066
GIPC2	30272	13974	16298	0.0573387	0.00407449	7.75618e-45	4.50568e-44	0.041	0.0501	0.41315	0.460693	0.1494	0.0552	0.00679921	0.0122766	1.4068	0.9731	0.148	0.177975
GIPC3	30272	13974	16298	-0.00502197	0.0128703	0.696394	0.728558	0.074	0.0306	0.0155932	0.0279122	0.0926	0.0251	0.000224922	0.000670614	1.0198	0.488	0.0366	0.0497808
GIPR	30272	13974	16298	-0.0276922	0.00553779	5.74731e-07	1.13932e-06	0.0091	0.0212	0.667745	0.702546	-0.02	0.0184	0.277056	0.315968	Inf	NA	NA	NA
GIT1	30272	13974	16298	0.0088413	0.013909	0.525008	0.565869	0.1005	0.0291	0.00055314	0.00177481	0.1008	0.0308	0.00106515	0.00249107	1.052	0.3881	0.00672	0.0106196
GJA8	30272	13974	16298	-0.00730478	0.00754413	0.332916	0.375239	0.0363	0.0382	0.341979	0.388182	0.0816	0.0362	0.0241871	0.0371824	Inf	NA	NA	NA
GKN1	29955	13842	16113	-0.0329589	0.00587035	1.9891e-08	4.30848e-08	0.0521	0.0267	0.0510201	0.075517	0.0448	0.0217	0.0389688	0.0567547	1.8299	1.3035	0.16	0.190826
GLA	30214	13951	16263	0.147255	0.00995326	2.36378e-49	1.48218e-48	0.1076	0.0336	0.00136297	0.00369603	0.1215	0.0362	0.000789775	0.00197545	1.2329	0.3526	0.000471	0.000904642
GLB1	30059	13880	16179	0.203023	0.00647829	3.64087e-212	9.17122e-211	0.2582	0.0634	4.65002e-05	0.000229891	0.2259	0.0698	0.00121052	0.0027818	1.0141	0.1017	2.08e-23	2.9026e-22
GLI2	30272	13974	16298	-0.00147174	0.00430593	0.732508	0.761975	0.0868	0.0343	0.0113864	0.0215496	0.0376	0.0191	0.0490006	0.0696551	0.2489	0.5427	0.647	0.677444
GLO1	30051	13876	16175	0.157972	0.0191942	1.94398e-16	5.89855e-16	0.0418	0.0586	0.475654	0.522374	0.0816	0.0466	0.0799333	0.106688	1.5098	0.5662	0.00767	0.0119602
GLOD4	29887	13787	16100	0.0512416	0.0128726	6.88809e-05	0.000119236	0.0461	0.0238	0.0527484	0.0776865	0.0721	0.0246	0.00337988	0.00667027	Inf	NA	NA	NA
GLP1R	30272	13974	16298	-0.0150315	0.00455644	0.000971546	0.00151406	0.0293	0.0298	0.325498	0.371359	-0.0019	0.0164	0.907769	0.919151	-Inf	NA	NA	NA
GLRX	29892	13808	16084	0.125299	0.0117229	1.28848e-26	5.17875e-26	0.0699	0.0835	0.402522	0.449877	0.0813	0.0832	0.328488	0.368096	2.4577	1.3281	0.0642	0.0830665
GLRX5	30272	13974	16298	0.0363331	0.0113575	0.00138028	0.00211938	0.1504	0.0307	9.63145e-07	8.74957e-06	0.08	0.0297	0.00706844	0.0126904	1.0212	0.437	0.0195	0.0282991
GLT8D2	30059	13880	16179	-0.0331133	0.00590551	2.07443e-08	4.48334e-08	-0.0004	0.021	0.984803	0.98582	-0.0124	0.023	0.589797	0.622337	-Inf	NA	NA	NA
GLYR1	30272	13974	16298	0.0130943	0.007362	0.0753107	0.0939615	0.0691	0.026	0.00786777	0.015986	0.078	0.0252	0.00196655	0.00420969	-0.0802	0.697	0.908	0.915039
GM2A	29520	13637	15883	0.0294423	0.00688804	1.9225e-05	3.44634e-05	0.1958	0.1449	0.176607	0.218281	0.2744	0.1573	0.0810829	0.108024	0.9886	0.24	3.8e-05	8.85472e-05
GMFG	30272	13974	16298	-0.0231328	0.00902874	0.010408	0.0146213	0.1253	0.0336	0.000192114	0.000730033	0.1368	0.0294	3.27043e-06	1.98065e-05	0.956	0.4882	0.0502	0.0665204
GMPR	30111	13903	16208	0.207075	0.00908637	5.38354e-114	6.78048e-113	0.0636	0.0368	0.0839415	0.115923	0.045	0.026	0.0834929	0.110576	1.3741	0.7921	0.0828	0.104612
GMPR2	30272	13974	16298	0.0955265	0.0124337	1.60296e-14	4.48644e-14	0.1666	0.0295	1.62838e-08	2.81768e-07	0.0586	0.0249	0.0186019	0.0295013	0.9915	0.9779	0.311	0.353507
GNAS	30272	13974	16298	0.0864649	0.0105166	2.08461e-16	6.29909e-16	0.2033	0.0467	1.34092e-05	8.22373e-05	0.148	0.0677	0.0288072	0.0434574	0.7508	0.3999	0.0605	0.0789408
GNE	30111	13903	16208	0.0518038	0.00852355	1.23371e-09	2.8385e-09	0.0849	0.0281	0.00251648	0.00619951	0.1008	0.0375	0.00718814	0.0128353	0.8776	0.3062	0.00416	0.00681831
GNGT1	30272	13974	16298	-0.017277	0.00621376	0.00543179	0.00786116	0.033	0.0217	0.128326	0.165871	0.0432	0.0227	0.0570296	0.079361	Inf	NA	NA	NA
GNLY	30059	13880	16179	-0.106053	0.0104408	3.35469e-24	1.27139e-23	0.287	0.0918	0.00176984	0.00463924	0.324	0.0879	0.0002278	0.000677112	0.8751	0.181	1.33e-06	3.77164e-06
GNPDA1	30272	13974	16298	0.0335401	0.00401374	6.74359e-17	2.07201e-16	0.0571	0.0316	0.0707682	0.0999458	0.0387	0.0265	0.144186	0.1792	-0.4986	0.4983	0.317	0.3595
GNPDA2	30272	13974	16298	0.0109664	0.00696008	0.115125	0.139352	0.1655	0.0424	9.48892e-05	0.000411092	0.1132	0.0399	0.00455264	0.00865001	0.9791	0.1594	8.17e-10	3.21848e-09
GOLGA3	30272	13974	16298	0.020591	0.00965636	0.0329843	0.0433558	0.0791	0.0311	0.0109777	0.0208684	0.076	0.0279	0.00644937	0.0117031	2.0946	0.9359	0.0252	0.0356087
GOLM2	30059	13880	16179	-0.0445178	0.00723225	7.58106e-10	1.7679e-09	0.2844	0.0603	2.40033e-06	1.90649e-05	0.3382	0.0715	2.24443e-06	1.48285e-05	0.9516	0.191	6.31e-07	1.84446e-06
GOPC	30111	13903	16208	0.0563667	0.0145391	0.000106017	0.00018042	0.0834	0.0367	0.0230576	0.0387223	0.1125	0.0272	3.53367e-05	0.00014287	1.1402	0.2871	7.15e-05	0.000158107
GORASP2	30272	13974	16298	0.0417916	0.00558416	7.40787e-14	2.02297e-13	0.106	0.0335	0.00155521	0.00412876	0.1165	0.0316	0.000227173	0.000675939	1.165	0.2999	0.000103	0.000220459
GOT1	30272	13974	16298	0.170521	0.0064243	1.78219e-153	3.1183e-152	0.1504	0.041	0.000244176	0.000892853	0.1223	0.0277	1.00934e-05	4.91483e-05	1.2426	0.2755	6.45e-06	1.66997e-05
GP1BA	29710	13722	15988	0.0197185	0.0123837	0.111328	0.135035	0.2677	0.0461	6.36244e-09	1.35997e-07	0.2628	0.0528	6.44864e-07	5.10796e-06	1.1478	0.143	9.98e-16	7.70331e-15
GP1BB	30272	13974	16298	0.0423648	0.00838932	4.44729e-07	8.86425e-07	0.2853	0.0703	4.94267e-05	0.000241485	0.1996	0.0857	0.0198562	0.0312517	1.4569	0.7134	0.0411	0.0554132
GP2	29608	13672	15936	0.388202	0.0141696	3.28246e-163	6.07047e-162	0.3264	0.1552	0.0354577	0.0556262	0.2148	0.1235	0.0819871	0.108929	0.8942	0.1291	4.36e-12	2.1756e-11
GP5	30272	13974	16298	0.0109487	0.0111462	0.32597	0.368466	0.1141	0.0403	0.00463642	0.0102965	0.0776	0.0251	0.00199058	0.00424863	1.5475	0.365	2.24e-05	5.40841e-05
GP6	30002	13852	16150	-0.0325533	0.015093	0.0310252	0.0410207	0.16	0.0549	0.00356385	0.00824193	0.1426	0.0498	0.0041905	0.00805141	1.1017	0.2	3.64e-08	1.2117e-07
GPA33	30111	13903	16208	-0.507503	0.021389	2.57102e-123	3.47801e-122	0.2924	0.072	4.88397e-05	0.000239826	0.3048	0.0652	2.94173e-06	1.81949e-05	1.0887	0.2645	3.85e-05	8.94591e-05
GPC1	30111	13903	16208	0.132815	0.00965908	6.84553e-43	3.79557e-42	0.3435	0.062	3.01915e-08	4.87593e-07	0.3627	0.0539	1.70683e-11	7.63346e-10	1.0755	0.1238	3.8e-18	3.66641e-17
GPC5	30059	13880	16179	-0.107706	0.0120694	4.75256e-19	1.56033e-18	0.2845	0.0874	0.00113333	0.00319553	0.2889	0.0988	0.00345466	0.00679479	0.971	0.0831	1.64e-31	3.16469e-30
GPD1	30272	13974	16298	-0.0364173	0.00687274	1.17385e-07	2.44998e-07	0.1019	0.0296	0.00057622	0.00182281	0.0667	0.0398	0.0937618	0.122943	0.7836	0.2707	0.00379	0.00624087
GPHA2	30272	13974	16298	-0.0979645	0.0056703	1.47069e-66	1.15832e-65	0.155	0.045	0.000572234	0.00181405	0.126	0.0331	0.000140864	0.000451977	0.9308	0.4609	0.0434	0.0581965
GPI	30272	13974	16298	0.0253772	0.0060647	2.86718e-05	5.0683e-05	0.132	0.0357	0.000217751	0.000814675	0.1129	0.0246	4.44456e-06	2.51706e-05	0.8795	0.235	0.000182	0.000376184
GPIHBP1	30272	13974	16298	-0.0330399	0.00845389	9.31699e-05	0.000159486	0.1148	0.0626	0.0666739	0.0949993	0.2176	0.0725	0.0026876	0.00547501	0.7784	0.2659	0.00342	0.00567702
GPKOW	30059	13880	16179	0.0363126	0.00384214	3.58718e-21	1.2538e-20	0.0151	0.0275	0.582943	0.624685	0.0748	0.0321	0.0197946	0.0311886	Inf	42.71	NA	NA
GPNMB	29204	13476	15728	-0.0263968	0.00836262	0.00159826	0.00243743	0.1067	0.0544	0.0498327	0.0740234	0.2136	0.0571	0.000183431	0.000566436	1.0836	0.19	1.17e-08	4.06456e-08
GPR101	30272	13974	16298	-0.0452109	0.0070664	1.59715e-10	3.83789e-10	0.0137	0.027	0.611869	0.652256	-0.0079	0.0182	0.664241	0.693338	-Inf	NA	NA	NA
GPR158	30272	13974	16298	-0.0841372	0.0042806	1.77741e-85	1.69725e-84	0.1075	0.0313	0.000593638	0.00186563	0.0566	0.0213	0.00787747	0.0139124	0.7801	2.1919	0.722	0.746792
GPR15L	30272	13974	16298	0.340369	0.00902617	3.98619e-304	1.42045e-302	0.114	0.0379	0.00263046	0.00642584	0.1039	0.0307	0.000713431	0.00180186	1.0191	0.9628	0.29	0.331928
GPR37	30051	13876	16175	0.273617	0.0117831	3.08636e-118	3.97284e-117	0.2224	0.1458	0.127165	0.164663	0.2699	0.1343	0.0444651	0.0638321	1.0477	0.2774	0.000159	0.000331978
GPRC5C	30272	13974	16298	0.0167052	0.00666128	0.0121537	0.0168628	0.2233	0.0415	7.41873e-08	1.07295e-06	0.1119	0.04	0.00514998	0.00963384	0.81	0.3828	0.0343	0.0469889
GRAP2	30051	13876	16175	0.0347278	0.0195955	0.0763667	0.0951571	0.0906	0.03	0.00252775	0.00621672	0.0669	0.0228	0.00334397	0.00660838	1.1325	1.6894	0.503	0.539709
GRHPR	30272	13974	16298	0.0909571	0.00941233	4.63285e-22	1.66714e-21	0.1169	0.0334	0.000465258	0.00151626	0.1079	0.0294	0.000242486	0.000711308	1.1819	0.2659	8.81e-06	2.24337e-05
GRIK2	30272	13974	16298	-0.0481948	0.00500795	6.83057e-22	2.44295e-21	0.0387	0.0462	0.40222	0.449713	0.0739	0.0353	0.0363059	0.053438	0.9166	0.4273	0.0319	0.0439939
GRIN2B	30272	13974	16298	-0.0245673	0.00664115	0.000216621	0.000358013	0.0669	0.0368	0.0690741	0.0979504	0.0185	0.0255	0.468151	0.508754	-0.3141	0.4136	0.448	0.487042
GRK5	30051	13876	16175	0.012436	0.00639397	0.0517902	0.0658247	0.0776	0.0362	0.0320612	0.051238	0.0285	0.0234	0.223243	0.262048	Inf	223.821	NA	NA
GRN	29901	13795	16106	-0.054086	0.0112581	1.56153e-06	2.99986e-06	0.3184	0.095	0.000803521	0.00238594	0.3244	0.0989	0.00103777	0.00243862	0.9245	0.1979	2.99e-06	8.06255e-06
GRP	30272	13974	16298	-0.0261467	0.0127096	0.0396718	0.0513834	0.1423	0.0422	0.000746142	0.00224305	0.1808	0.0411	1.08737e-05	5.2242e-05	0.7601	0.1175	9.73e-11	4.17967e-10
GRPEL1	30111	13903	16208	0.0812454	0.012432	6.45536e-11	1.5891e-10	0.0707	0.0322	0.0281168	0.0460223	0.1121	0.0295	0.000144696	0.000461725	1.3521	0.4812	0.00495	0.0079964
GRSF1	30119	13902	16217	0.0525326	0.00947311	2.95662e-08	6.35238e-08	0.1155	0.0329	0.000447032	0.00146178	0.1165	0.0433	0.00713384	0.0127619	2.4952	0.8044	0.00192	0.00331868
GSAP	30111	13903	16208	-0.00280842	0.0107403	0.79372	0.814559	0.0117	0.0259	0.651458	0.68865	0.0036	0.0214	0.866407	0.88157	Inf	NA	NA	NA
GSN	30169	13917	16252	0.035149	0.00784	7.3772e-06	1.35318e-05	0.2764	0.0487	1.38232e-08	2.54329e-07	0.0942	0.0378	0.0127003	0.021255	1.0547	0.3804	0.00555	0.0089132
GSR	30081	13885	16196	0.0267173	0.00818107	0.00109295	0.00169692	0.2275	0.0381	2.35618e-09	5.8542e-08	0.1002	0.0386	0.00943559	0.0163172	0.8902	0.3139	0.00457	0.00744584
GSTA1	30051	13876	16175	0.276376	0.0146108	2.44459e-79	2.23922e-78	0.2271	0.048	2.23142e-06	1.79898e-05	0.1726	0.0384	6.96381e-06	3.62792e-05	0.9988	0.1706	4.79e-09	1.74503e-08
GSTA3	30111	13903	16208	0.165042	0.00983049	5.71665e-63	4.26124e-62	0.1478	0.0467	0.00155146	0.00412634	0.2095	0.0412	3.6772e-07	3.27903e-06	0.7882	0.219	0.000319	0.000627833
GSTM4	30272	13974	16298	0.0101006	0.00830219	0.223757	0.259761	0.0123	0.026	0.636158	0.674193	0.0113	0.0231	0.624716	0.656562	0.8191	7.7571	0.916	0.922348
GSTP1	29956	13833	16123	0.0057769	0.00851973	0.497738	0.540063	0.0549	0.0507	0.278879	0.325061	0.0366	0.0469	0.435165	0.475394	1.1816	1.1204	0.292	0.334062
GSTT2B	30272	13974	16298	-0.0492277	0.0293131	0.0930892	0.114337	0.1626	0.1622	0.316119	0.362079	0.1303	0.1189	0.273132	0.312105	1	0	0	0
GTF2IRD1	30272	13974	16298	-0.0418966	0.00838229	5.81836e-07	1.15263e-06	0.0064	0.0185	0.729383	0.761882	0.0144	0.0206	0.484534	0.52401	Inf	23.4594	NA	NA
GTPBP2	30272	13974	16298	0.0401493	0.00985521	4.63469e-05	8.08995e-05	0.095	0.0348	0.00633564	0.0134044	0.0974	0.0291	0.000816679	0.00201364	0.9958	1.4547	0.494	0.531669
GUCA2A	29897	13802	16095	-0.0435792	0.0142514	0.00223107	0.00335694	0.1709	0.0476	0.000330252	0.00114019	0.2385	0.0415	9.08472e-09	1.49205e-07	1.0065	0.1859	6.16e-08	2.00728e-07
GUCY2C	30272	13974	16298	-0.0509835	0.00993272	2.87102e-07	5.80964e-07	0.0341	0.026	0.189676	0.232653	-0.028	0.0164	0.0877631	0.115757	2.8867	5.1155	0.573	0.607951
GUK1	30272	13974	16298	-0.00451632	0.00507085	0.373127	0.415027	0.0266	0.0223	0.232938	0.276614	0.0183	0.0272	0.501078	0.539295	-Inf	NA	NA	NA
GUSB	29885	13793	16092	0.4178	0.00951466	0	0	0.3245	0.0736	1.03865e-05	6.5781e-05	0.3056	0.0673	5.60247e-06	3.04989e-05	1.1158	0.1777	3.39e-10	1.37946e-09
GYS1	30051	13876	16175	0.0752788	0.0145134	2.15265e-07	4.41097e-07	0.3003	0.2207	0.173618	0.21513	0.2239	0.1513	0.138916	0.173764	1.0992	4.7791	0.818	0.834556
GZMA	30111	13903	16208	-0.0932142	0.0106079	1.6122e-18	5.22847e-18	0.4537	0.1597	0.00449791	0.0100426	0.4632	0.1336	0.000526173	0.00138239	0.794	0.0901	1.21e-18	1.21988e-17
GZMB	30111	13903	16208	0.274107	0.0136743	8.43526e-89	8.38361e-88	0.2721	0.057	1.80886e-06	1.49811e-05	0.2578	0.0788	0.00106951	0.00249724	1.2234	0.2198	2.59e-08	8.70381e-08
GZMH	30051	13876	16175	0.233062	0.0127734	5.60742e-74	4.8476e-73	0.2049	0.0988	0.0380898	0.0589602	0.2007	0.0832	0.015854	0.0257472	1.3798	0.5688	0.0153	0.0226565
H2AP	30272	13974	16298	-0.0157916	0.00612592	0.00994669	0.0140136	-0.0369	0.0187	0.0484657	0.0723254	0.0104	0.0217	0.631752	0.662997	-Inf	NA	NA	NA
HADH	30272	13974	16298	-0.0146806	0.00771628	0.0571092	0.0722394	0.106	0.0366	0.00377742	0.00866689	0.016	0.0201	0.42602	0.46593	0.1081	0.5657	0.848	0.860542
HAGH	30002	13856	16146	0.359192	0.0128628	1.97866e-169	3.82891e-168	-0.0008	0.0253	0.974775	0.978815	0.0609	0.0282	0.0308056	0.0462084	Inf	NA	NA	NA
HAO1	30111	13903	16208	0.665769	0.0185549	4.09718e-276	1.3156e-274	0.2272	0.0407	2.37345e-08	3.94265e-07	0.1124	0.0314	0.000344097	0.0009646	1.0629	0.2346	5.85e-06	1.52582e-05
HARS1	30059	13880	16179	0.0307776	0.0122487	0.0119857	0.0166455	0.0777	0.029	0.0073774	0.0151912	0.0902	0.0241	0.000182026	0.000562924	1.1289	0.3401	0.000901	0.00165709
HAVCR1	30057	13878	16179	-0.00145432	0.0120308	0.903784	0.915692	0.3368	0.1289	0.00897833	0.0176351	0.2785	0.1019	0.00627467	0.0114432	1.0232	0.2271	6.59e-06	1.70265e-05
HAVCR2	30059	13880	16179	-0.0603905	0.0098315	8.22267e-10	1.91143e-09	0.2867	0.0445	1.17369e-10	5.5031e-09	0.2427	0.0377	1.21325e-10	4.10106e-09	0.769	0.2589	0.00297	0.00497349
HBEGF	30002	13856	16146	0.0682	0.0149087	4.7925e-06	8.93093e-06	0.3763	0.0444	2.34625e-17	2.27352e-14	0.3287	0.0472	3.30784e-12	1.96243e-10	1.0081	0.1513	2.66e-11	1.20113e-10
HBQ1	30111	13903	16208	0.24168	0.00894939	1.01149e-158	1.79126e-157	0.0713	0.0573	0.213379	0.256107	0.0277	0.048	0.563883	0.597162	1.3339	0.9561	0.163	0.194122
HBZ	30272	13974	16298	0.0299915	0.012531	0.0166997	0.0228128	0.3161	0.242	0.191485	0.234082	0.3343	0.2386	0.161187	0.197459	1.0267	0.7632	0.179	0.212053
HCG22	30272	13974	16298	-0.0105516	0.00640575	0.0995244	0.121933	0.3048	0.2255	0.176483	0.218221	0.359	0.2303	0.119035	0.151239	-Inf	NA	NA	NA
HCLS1	30111	13903	16208	0.0525154	0.0100616	1.80693e-07	3.71558e-07	0.1141	0.0361	0.0015741	0.00416369	0.0867	0.0265	0.00106904	0.00249724	1.1656	0.2878	5.12e-05	0.000116664
HDAC8	30272	13974	16298	-0.0114712	0.00808935	0.156183	0.185741	0.1045	0.037	0.00473804	0.0104662	0.0551	0.0316	0.0812165	0.108152	3.6977	4.1384	0.372	0.414826
HDAC9	30272	13974	16298	0.00225745	0.0076102	0.766748	0.791953	-0.004	0.0235	0.864843	0.883069	0.0098	0.0173	0.571072	0.604484	-Inf	NA	NA	NA
HDDC2	30272	13974	16298	0.0689983	0.00560309	9.19114e-35	4.36691e-34	0.1366	0.1314	0.298538	0.34507	0.0838	0.1023	0.412696	0.45289	1.0466	0.0896	1.49e-31	2.89787e-30
HDGF	30054	13875	16179	0.12918	0.0153187	3.52192e-17	1.09596e-16	0.1913	0.1627	0.239681	0.283579	0.1711	0.1347	0.204003	0.24265	1	2.8434	0.725	0.748954
HDGFL2	30272	13974	16298	0.0668605	0.00857545	6.55662e-15	1.86366e-14	0.1107	0.0302	0.000246795	0.000896792	0.1353	0.03	6.48276e-06	3.43268e-05	1.0197	0.4414	0.0209	0.0301184
HEBP1	30051	13876	16175	0.0340042	0.00682574	6.3357e-07	1.25003e-06	0.022	0.0217	0.310666	0.356818	-0.0369	0.0148	0.0126582	0.0212089	-Inf	NA	NA	NA
HEG1	30272	13974	16298	0.0939764	0.0133998	2.37725e-12	6.1309e-12	0.2576	0.0697	0.000219162	0.000817847	0.254	0.0692	0.000242057	0.000710768	1.0133	0.1409	6.32e-13	3.43086e-12
HEPACAM2	30272	13974	16298	-0.0461315	0.00696732	3.62419e-11	9.00499e-11	0.4072	0.1047	0.000100572	0.00043249	0.3892	0.1014	0.000123907	0.000405475	0.9785	0.2164	6.11e-06	1.5886e-05
HEPH	30272	13974	16298	-0.00129901	0.00769952	0.866024	0.881101	0.1992	0.0446	7.95588e-06	5.21416e-05	0.2535	0.062	4.33779e-05	0.000169034	0.9106	0.0903	6.41e-24	9.36846e-23
HEXIM1	30111	13903	16208	0.101889	0.0135905	6.70348e-14	1.83404e-13	0.1393	0.037	0.000166639	0.000651979	0.136	0.0302	6.69028e-06	3.5233e-05	1.0114	0.385	0.00861	0.0133417
HGF	30111	13903	16208	0.0999913	0.0119131	4.92815e-17	1.52382e-16	0.1475	0.0341	1.52177e-05	9.02814e-05	0.2191	0.0338	9.03656e-11	3.20357e-09	1.043	0.2068	4.59e-07	1.36924e-06
HGFAC	29991	13845	16146	-0.0497033	0.00977937	3.74812e-07	7.51167e-07	0.287	0.1073	0.00747864	0.0153209	0.2326	0.0914	0.0109322	0.0185631	1.0551	0.148	1.02e-12	5.41806e-12
HGS	30111	13903	16208	0.0528534	0.0110055	1.57498e-06	3.02371e-06	0.0986	0.0258	0.000132532	0.000539594	0.0501	0.0241	0.0376322	0.0550286	0.4912	1.5834	0.756	0.776432
HHEX	30272	13974	16298	0.12968	0.0107904	3.39794e-33	1.576e-32	0.122	0.0345	0.000405878	0.00135464	0.1461	0.0279	1.63598e-07	1.62869e-06	1.1804	0.3447	0.000616	0.00115881
HIF1A	30272	13974	16298	-0.022864	0.00760221	0.00263584	0.00394162	0.0334	0.0264	0.205817	0.248483	0.0112	0.0237	0.636517	0.667516	0.4635	0.2987	0.121	0.147955
HIP1	30272	13974	16298	-0.00262779	0.00400067	0.511291	0.552921	0.0602	0.0295	0.0412828	0.0630632	0.0418	0.0295	0.156498	0.192363	2.424	2.6149	0.354	0.397265
HIP1R	30215	13944	16271	0.0920305	0.00621714	2.09849e-49	1.31867e-48	0.0647	0.0283	0.0222414	0.0377002	0.1024	0.0303	0.000726078	0.00183062	1.2744	0.3302	0.000114	0.000242324
HJV	30272	13974	16298	0.00401009	0.00555051	0.470009	0.512259	0.0924	0.0411	0.024565	0.0408761	0.1827	0.04	4.93576e-06	2.7278e-05	0.9436	0.1572	1.93e-09	7.36801e-09
HK2	30051	13876	16175	0.003635	0.00379457	0.338096	0.380701	-0.0015	0.0178	0.932842	0.943882	0.0259	0.0187	0.166044	0.202471	-0.5685	4.7211	0.904	0.91138
HLA-A	30272	13974	16298	0.000327955	0.00452646	0.942242	0.950209	0.7302	0.58	0.208043	0.250738	0.6486	0.5113	0.204608	0.243271	0.7905	0.4298	0.0659	0.084999
HLA-DRA	30111	13903	16208	-0.00491982	0.00459855	0.28469	0.325074	0.5708	0.3962	0.149673	0.189174	0.5056	0.3717	0.173755	0.210636	0.8545	0.2423	0.000421	0.000813034
HLA-E	30111	13903	16208	0.0277731	0.004188	3.3772e-11	8.39844e-11	0.5541	0.2519	0.0278294	0.0456547	0.5276	0.256	0.039309	0.0571532	0.8265	0.1401	3.63e-09	1.34424e-08
HMBS	30111	13903	16208	0.183044	0.00873354	7.70438e-97	8.33785e-96	0.0084	0.0275	0.76002	0.788219	0.0197	0.0246	0.42324	0.463586	Inf	78.4948	NA	NA
HMCN2	30215	13948	16267	0.132781	0.0124474	1.61424e-26	6.47026e-26	0.2397	0.0769	0.0018268	0.00476278	0.1026	0.0692	0.138165	0.1729	1.2581	0.8282	0.129	0.157038
HMGCL	30272	13974	16298	0.0206121	0.00595476	0.000538027	0.000855806	0.0806	0.0305	0.00822666	0.016493	0.0462	0.033	0.161513	0.197692	3.5919	2.0815	0.0844	0.106307
HMGCS1	30272	13974	16298	-0.0142431	0.00518633	0.00603124	0.00868569	-0.0115	0.0251	0.646832	0.684756	-0.0109	0.0242	0.652413	0.681482	Inf	NA	NA	NA
HMMR	30212	13943	16269	-0.0131682	0.00562997	0.0193448	0.0262056	0.0328	0.0223	0.141331	0.180039	0.0179	0.0207	0.387185	0.427446	Inf	NA	NA	NA
HMOX1	29654	13698	15956	0.188632	0.0141423	1.81797e-40	9.71132e-40	0.293	0.0542	6.44823e-08	9.46718e-07	0.2662	0.0452	3.87646e-09	7.563e-08	0.9499	0.1432	3.26e-11	1.46404e-10
HMOX2	30059	13880	16179	0.0847978	0.00679945	1.31275e-35	6.34026e-35	0.0891	0.0302	0.00317434	0.00747795	0.0936	0.0292	0.00134838	0.00305513	1.3743	0.3497	8.5e-05	0.000185632
HNF1A	30272	13974	16298	-0.0136563	0.00849392	0.107895	0.131527	-0.0056	0.0219	0.798177	0.823402	-0.0449	0.0174	0.00986689	0.0169722	-Inf	NA	NA	NA
HNMT	29897	13808	16089	0.0710124	0.0133213	9.85331e-08	2.058e-07	0.1107	0.0602	0.0659342	0.0941872	0.1747	0.0771	0.0234582	0.0361959	0.9783	0.1224	1.31e-15	9.86494e-15
HNRNPK	29940	13822	16118	0.117234	0.0101694	1.10514e-30	4.9002e-30	0.0921	0.0288	0.00138424	0.00374325	0.1194	0.0436	0.00617141	0.011295	1.5227	0.494	0.00206	0.00354578
HNRNPUL1	30272	13974	16298	0.110889	0.00642207	1.74204e-66	1.36467e-65	0.1362	0.0332	4.0887e-05	0.000206351	0.1287	0.0279	3.97083e-06	2.30403e-05	0.7791	0.5061	0.124	0.151474
HPCAL1	30111	13903	16208	0.0291557	0.0134852	0.0306216	0.0405236	0.0891	0.0385	0.0206521	0.035524	0.0859	0.027	0.00146524	0.00327902	0.8183	1.0416	0.432	0.471724
HPGDS	30111	13903	16208	-0.0125659	0.00599198	0.0359911	0.046991	0.235	0.0999	0.0186551	0.032415	0.2084	0.1003	0.0377309	0.0551174	0.9988	0.2702	0.000219	0.000443385
HPSE	29854	13788	16066	-0.0479243	0.0147234	0.00113529	0.00175799	0.1495	0.0444	0.000759584	0.00227875	0.152	0.0331	4.38713e-06	2.49894e-05	0.8792	0.2887	0.00233	0.00398277
HRAS	30221	13954	16267	-0.00532908	0.0114169	0.640668	0.676801	0.0389	0.0254	0.125647	0.162988	0.0091	0.0154	0.554581	0.588168	Inf	12.3602	NA	NA
HRC	30272	13974	16298	0.0193343	0.00734206	0.00845879	0.012007	0.2371	0.0424	2.24493e-08	3.75059e-07	0.2045	0.0477	1.8093e-05	8.11671e-05	0.8909	0.1108	8.74e-16	6.85327e-15
HRG	30092	13895	16197	-0.0627344	0.00835541	6.15903e-14	1.68825e-13	0.1305	0.0611	0.0326922	0.0519608	0.1265	0.0555	0.0226505	0.0350425	1.0472	0.1761	2.76e-09	1.03763e-08
HS1BP3	30272	13974	16298	0.0134339	0.0142626	0.346255	0.38854	0.1137	0.0281	5.20417e-05	0.000251304	0.0972	0.0301	0.00124121	0.00283888	0.7557	0.3865	0.0506	0.0670145
HS3ST3B1	30111	13903	16208	-0.0574875	0.00790896	3.71931e-13	9.87983e-13	0.1404	0.0368	0.000136063	0.000550119	0.1263	0.032	7.91779e-05	0.000278656	1.0788	0.2182	7.69e-07	2.22676e-06
HS6ST1	30111	13903	16208	-0.119048	0.00777863	1.12888e-52	7.46287e-52	0.2666	0.0557	1.69837e-06	1.42693e-05	0.2355	0.0397	2.99285e-09	6.35052e-08	1.2254	0.2024	1.4e-09	5.3947e-09
HS6ST2	30272	13974	16298	0.207962	0.00669587	1.68299e-208	4.16755e-207	0.2539	0.0477	1.02153e-07	1.34982e-06	0.1883	0.0401	2.65616e-06	1.68905e-05	0.6994	0.2784	0.012	0.0181395
HSBP1	30272	13974	16298	-0.0940415	0.012739	1.59739e-13	4.30985e-13	0.2236	0.0532	2.63392e-05	0.000142851	0.1641	0.0532	0.00203835	0.00433784	1.2306	0.208	3.31e-09	1.23687e-08
HSD11B1	30111	13903	16208	0.0534012	0.00866064	7.09419e-10	1.65701e-09	0.2839	0.0533	1.00149e-07	1.34162e-06	0.3034	0.0557	5.12156e-08	6.44519e-07	0.9423	0.1067	1.01e-18	1.02663e-17
HSD17B14	30272	13974	16298	0.0432362	0.00760388	1.31196e-08	2.86728e-08	0.2641	0.1657	0.110971	0.146967	0.2148	0.1201	0.0736938	0.0994097	0.9642	0.2034	2.13e-06	5.87832e-06
HSD17B3	30272	13974	16298	-0.00747966	0.00563844	0.184668	0.216794	0.0324	0.0282	0.250582	0.295394	0.0409	0.0219	0.0618206	0.0852122	Inf	NA	NA	NA
HSDL2	30272	13974	16298	0.0891282	0.00645126	2.77858e-43	1.55835e-42	0.2632	0.1127	0.0195223	0.0337605	0.1934	0.1008	0.0550285	0.0769447	0.8561	0.3185	0.00719	0.0112829
HSP90B1	29908	13821	16087	-0.0170834	0.00838103	0.041525	0.0535464	0.0887	0.0255	0.000504358	0.00162907	0.0093	0.0249	0.708781	0.735079	Inf	4.7299	NA	NA
HSPA1A	30053	13870	16183	0.0231967	0.0115277	0.0442013	0.0567719	0.1487	0.0454	0.00105538	0.00300196	0.1441	0.0402	0.000337625	0.000948285	1.4932	0.6599	0.0237	0.0336238
HSPA2	30272	13974	16298	0.106267	0.00408965	3.10279e-147	5.27113e-146	0.0214	0.0332	0.5192	0.564864	0.0528	0.0209	0.0115266	0.0194586	1.3605	0.4158	0.00107	0.00194046
HSPB1	29554	13651	15903	-0.0692885	0.017034	4.76101e-05	8.30052e-05	0.1843	0.0861	0.0323116	0.0515532	0.1801	0.074	0.0149419	0.0244023	1.1171	0.3561	0.00171	0.00298073
HSPB6	30111	13903	16208	0.266804	0.008498	6.33317e-213	1.60918e-211	0.1406	0.0351	6.18346e-05	0.000288992	0.2742	0.0404	1.14387e-11	5.4512e-10	1.0054	0.2221	5.96e-06	1.55287e-05
HSPG2	29601	13674	15927	0.0506	0.0104913	1.42095e-06	2.7388e-06	0.1612	0.0479	0.000764482	0.00229108	0.1761	0.0393	7.43234e-06	3.82222e-05	0.9602	0.1218	3.17e-15	2.26954e-14
HTR1A	30272	13974	16298	-0.0846295	0.00885092	1.2435e-21	4.40959e-21	0.0399	0.0323	0.216721	0.260012	-0.0081	0.0152	0.594106	0.625976	Inf	NA	NA	NA
HTR1B	30272	13974	16298	-0.0103404	0.00511603	0.0432698	0.055649	0.0506	0.038	0.182999	0.225509	0.0611	0.0341	0.0731668	0.0987446	-Inf	NA	NA	NA
HTRA2	30111	13903	16208	0.0792718	0.0104199	2.87162e-14	7.94589e-14	0.1126	0.0272	3.47751e-05	0.00017991	0.1393	0.0295	2.33498e-06	1.53223e-05	1.0721	0.6059	0.0768	0.0977311
HYAL1	29768	13748	16020	-0.0182389	0.00680551	0.00736577	0.0105194	0.206	0.0665	0.00195	0.00503431	0.2299	0.0627	0.000245733	0.000719381	0.7159	0.1495	1.68e-06	4.69943e-06
HYOU1	30051	13876	16175	-0.00854684	0.00664741	0.198544	0.231873	0.2267	0.04	1.44896e-08	2.56837e-07	0.2457	0.0421	5.34354e-09	9.45356e-08	0.9551	0.1459	5.92e-11	2.60185e-10
ICA1	30111	13903	16208	0.0228238	0.0103867	0.0279987	0.0372634	0.0983	0.0401	0.0142313	0.0259685	0.1161	0.0317	0.000249804	0.000728366	1.2057	0.3297	0.000255	0.000512073
ICAM1	29713	13718	15995	-0.0425339	0.0125619	0.000710232	0.00112118	0.2593	0.09	0.00396276	0.00900683	0.3451	0.1058	0.00110701	0.00257329	0.9491	0.1035	4.86e-20	5.5575e-19
ICAM2	30051	13876	16175	-0.0117951	0.0073775	0.109878	0.133554	0.5923	0.2929	0.0431565	0.0654439	0.6316	0.2577	0.0142495	0.0233957	1	0.1679	2.58e-09	9.75896e-09
ICAM3	30051	13876	16175	-0.0179471	0.00851492	0.0350627	0.0458609	0.5493	0.089	6.74699e-10	2.22881e-08	0.536	0.097	3.28038e-08	4.43282e-07	1.039	0.1274	3.5e-16	2.87209e-15
ICAM4	30111	13903	16208	0.0486832	0.0114917	2.27831e-05	4.06673e-05	0.4314	0.1325	0.00113054	0.00319385	0.4084	0.1392	0.00334723	0.00661033	1.0047	0.2012	5.93e-07	1.74578e-06
ICAM5	30051	13876	16175	-0.0848076	0.00980218	5.31255e-18	1.69468e-17	0.3831	0.1499	0.0105973	0.0203075	0.3616	0.1496	0.0156442	0.0254207	0.9588	0.1491	1.25e-10	5.30498e-10
ICOSLG	30111	13903	16208	-0.0291617	0.0102499	0.00444314	0.0065175	0.1546	0.0721	0.0320133	0.0512024	0.1583	0.0728	0.0296713	0.044599	1.1975	0.2883	3.27e-05	7.69962e-05
ID4	30272	13974	16298	-0.022628	0.00523975	1.57581e-05	2.83879e-05	0.045	0.0271	0.0968106	0.131447	0.0524	0.0267	0.0496989	0.0703382	-Inf	NA	NA	NA
IDI2	30059	13880	16179	0.184122	0.0060494	2.02824e-200	4.77945e-199	0.168	0.1106	0.128766	0.166279	0.1015	0.0783	0.194873	0.232935	0.832	0.3442	0.0156	0.0230317
IDO1	30272	13974	16298	-0.00687461	0.0139752	0.622784	0.659578	0.2342	0.0588	6.80527e-05	0.000312526	0.2092	0.0498	2.6597e-05	0.000112573	0.8524	0.1388	8.25e-10	3.24482e-09
IDS	30111	13903	16208	-0.0195977	0.00279258	2.30202e-12	5.94215e-12	0.12	0.0373	0.00129467	0.00355612	0.0964	0.0301	0.00136166	0.00307324	0.944	0.3345	0.00477	0.00774106
IDUA	30111	13903	16208	-0.0667395	0.00938573	1.17993e-12	3.08385e-12	0.3546	0.1558	0.0228463	0.0384564	0.3468	0.1298	0.0075445	0.013414	1.0005	0.2184	4.65e-06	1.22447e-05
IFI30	29535	13661	15874	0.0509805	0.00791976	1.23629e-10	2.99292e-10	0.1985	0.0616	0.0012712	0.00349942	0.3206	0.0589	5.23542e-08	6.504e-07	0.9177	0.1228	7.88e-14	4.70135e-13
IFIT1	30272	13974	16298	-0.00204609	0.00622439	0.742368	0.770039	0.0831	0.0377	0.0275072	0.0452026	0.0205	0.0195	0.293129	0.332213	Inf	NA	NA	NA
IFIT3	30272	13974	16298	0.0202655	0.00444142	5.06621e-06	9.42296e-06	0.0532	0.0411	0.195526	0.237822	0.1194	0.034	0.000445142	0.00119485	0.8415	1.3507	0.533	0.568687
IFNAR1	30272	13974	16298	-0.0366587	0.00611789	2.09567e-09	4.78028e-09	0.1903	0.0729	0.00904297	0.0177501	0.101	0.0559	0.0707938	0.0959877	0.8767	0.3996	0.0282	0.0393303
IFNG	30111	13903	16208	-0.150445	0.014869	5.0199e-24	1.89023e-23	0.0863	0.0365	0.0180601	0.0315509	0.0859	0.0289	0.0029556	0.00594597	0.7772	0.2936	0.00812	0.01263
IFNGR1	30111	13903	16208	0.00542931	0.00660044	0.41076	0.453264	0.3072	0.0444	4.55103e-12	4.56202e-10	0.3091	0.0415	9.46275e-14	9.82436e-12	0.9289	0.1402	3.49e-11	1.56448e-10
IFNGR2	30059	13880	16179	-0.00136927	0.010837	0.899455	0.911939	0.4021	0.2476	0.104378	0.139635	0.3803	0.2382	0.110364	0.141834	0.9664	0.0419	1.52e-117	3.87052e-116
IFNL1	30059	13880	16179	0.051264	0.00577376	7.12679e-19	2.33197e-18	0.1374	0.0489	0.00495698	0.010859	0.1275	0.0315	5.17413e-05	0.00019408	0.2782	0.2855	0.33	0.372192
IFNL2	30272	13974	16298	-0.017654	0.00724766	0.0148637	0.0204577	0.037	0.0366	0.31205	0.358125	0.0257	0.0195	0.187521	0.225164	Inf	NA	NA	NA
IFNLR1	30111	13903	16208	0.0898222	0.00773737	4.32835e-31	1.92503e-30	0.0748	0.033	0.0234106	0.039202	0.1637	0.0334	9.52542e-07	6.99252e-06	0.5998	0.6069	0.323	0.36513
IFNW1	30272	13974	16298	-0.0103775	0.00421494	0.0138194	0.0190564	0.0321	0.0243	0.186505	0.229248	-0.022	0.0179	0.219053	0.257704	-Inf	NA	NA	NA
IFT20	30272	13974	16298	0.00425722	0.00514313	0.407819	0.450358	0.051	0.0331	0.123369	0.160606	0.0822	0.0332	0.0132899	0.0219967	Inf	500.127	NA	NA
IGBP1	30272	13974	16298	0.112536	0.0082407	2.47779e-42	1.35837e-41	0.0594	0.0272	0.0289752	0.0472411	0.0552	0.023	0.0163951	0.0264633	1.9887	0.913	0.0294	0.0407508
IGDCC3	30272	13974	16298	-0.010736	0.00716891	0.134253	0.160905	0.0148	0.025	0.553851	0.597419	-0.0118	0.0169	0.485037	0.524359	-Inf	NA	NA	NA
IGDCC4	30272	13974	16298	0.09665	0.00587966	1.8717e-60	1.36727e-59	0.3286	0.0612	7.90511e-08	1.11554e-06	0.2319	0.0513	6.17031e-06	3.31554e-05	1.149	0.1322	3.65e-18	3.53549e-17
IGF1R	30111	13903	16208	0.0213521	0.00843658	0.0113822	0.0158677	0.2998	0.0933	0.00131224	0.00357849	0.2865	0.0844	0.000687415	0.00174984	1.0991	0.25	1.1e-05	2.76118e-05
IGF2BP3	30272	13974	16298	-0.0100095	0.00566378	0.0771895	0.0961005	0.0928	0.0339	0.00619151	0.013109	0.1085	0.0505	0.0316729	0.0473871	-Inf	37.8113	NA	NA
IGF2R	30059	13880	16179	0.0230746	0.00880567	0.00878649	0.0124511	0.2937	0.0703	2.9433e-05	0.000156389	0.3161	0.0728	1.4117e-05	6.514e-05	0.8121	0.115	1.64e-12	8.528e-12
IGFBP1	29996	13856	16140	-0.590343	0.0176246	1.62753e-241	4.80367e-240	0.0793	0.0293	0.00679997	0.0141703	0.0895	0.0277	0.00123338	0.00282762	1.0543	1.6781	0.53	0.56573
IGFBP2	29998	13855	16143	-0.127658	0.0126715	7.82337e-24	2.93452e-23	0.2286	0.0403	1.40764e-08	2.56837e-07	0.2614	0.0445	4.25e-09	8.022e-08	0.8398	0.3211	0.00891	0.013772
IGFBP3	29996	13852	16144	-0.159616	0.0127247	5.2969e-36	2.5839e-35	0.2767	0.0711	9.95435e-05	0.000428701	0.3553	0.0858	3.45756e-05	0.000140575	0.7588	0.152	6.02e-07	1.76806e-06
IGFBP4	29736	13736	16000	0.0574505	0.0121824	2.41769e-06	4.6143e-06	0.1412	0.0496	0.00441647	0.00991403	0.1245	0.0416	0.00276441	0.00561968	0.9857	0.1082	8.25e-20	9.30479e-19
IGFBP6	29706	13718	15988	0.31799	0.0127312	2.77451e-136	4.35866e-135	0.2177	0.0473	4.17375e-06	3.04088e-05	0.1592	0.0384	3.3858e-05	0.000138432	0.8381	0.1311	1.6e-10	6.75556e-10
IGFBP7	30051	13876	16175	0.11255	0.00671729	1.00043e-62	7.43834e-62	0.2439	0.0617	7.7178e-05	0.000348124	0.2748	0.0583	2.43437e-06	1.58807e-05	1.0365	0.1594	7.91e-11	3.4458e-10
IGFBPL1	30051	13876	16175	-0.064261	0.00730768	1.52381e-18	4.94729e-18	0.24	0.065	0.000222228	0.000825055	0.1846	0.0651	0.00457343	0.00868385	1.1769	0.2595	5.75e-06	1.50291e-05
IGFL4	30272	13974	16298	-0.0318966	0.00865951	0.000230524	0.000380131	0.0595	0.0273	0.0292955	0.0477098	-0.023	0.0147	0.117671	0.149833	Inf	NA	NA	NA
IGHMBP2	30272	13974	16298	-0.0131013	0.00670106	0.0505789	0.0644253	0.0839	0.0291	0.00393706	0.00896243	0.1284	0.0453	0.00459065	0.00870517	1.242	0.6085	0.0412	0.0554875
IGLC2	30214	13953	16261	0.0296727	0.00294844	8.70129e-24	3.25964e-23	0.1998	0.0401	6.27538e-07	6.3123e-06	0.162	0.0458	0.000404519	0.00110729	0.83	0.2629	0.00159	0.00279722
IGLON5	30272	13974	16298	0.00683393	0.0108358	0.528256	0.56916	0.0183	0.0252	0.467722	0.515221	0.0159	0.0185	0.390087	0.429702	Inf	57.0729	NA	NA
IGSF21	30272	13974	16298	0.188858	0.0076433	1.8152e-133	2.70613e-132	0.2356	0.0427	3.4373e-08	5.49024e-07	0.0927	0.0378	0.0141914	0.0233208	0.9994	0.3418	0.00345	0.00571913
IGSF3	30111	13903	16208	-0.00641493	0.00885912	0.469007	0.511549	0.1513	0.0425	0.000370855	0.00126001	0.1738	0.0343	4.04017e-07	3.53003e-06	0.9354	0.1975	2.16e-06	5.95446e-06
IGSF8	30051	13876	16175	-0.0748516	0.00906721	1.57801e-16	4.80306e-16	0.1434	0.0273	1.49847e-07	1.86156e-06	0.1653	0.0308	8.01089e-08	8.93319e-07	1.4423	0.3489	3.57e-05	8.35028e-05
IGSF9	30272	13974	16298	0.0990448	0.0105728	7.89602e-21	2.72077e-20	0.1603	0.0384	2.98669e-05	0.00015786	0.2211	0.0409	6.44953e-08	7.55999e-07	1.1792	0.2741	1.69e-05	4.15767e-05
IKBKG	30111	13903	16208	0.106355	0.0147516	5.73871e-13	1.51614e-12	0.0934	0.0351	0.00779162	0.0158951	0.1013	0.0218	3.37142e-06	2.03757e-05	1.1674	0.5197	0.0247	0.0349622
IKZF2	30111	13903	16208	-0.0404433	0.0116201	0.000501265	0.000799071	0.1588	0.0494	0.00130638	0.00357499	0.0804	0.0546	0.140878	0.175841	0.2828	0.5331	0.596	0.628842
IL10	30111	13903	16208	-0.0234129	0.010698	0.0286388	0.038003	0.2121	0.0645	0.00100769	0.00288634	0.208	0.0855	0.0149847	0.0244585	0.6028	0.2487	0.0153	0.0226565
IL10RA	30111	13903	16208	-0.0154233	0.0074774	0.0391539	0.0508027	0.0892	0.0413	0.0307877	0.0496669	-0.0108	0.0201	0.591051	0.623435	-0.2473	1.2606	0.844	0.858246
IL10RB	30111	13903	16208	0.0399293	0.00925452	1.60426e-05	2.88826e-05	0.206	0.0714	0.00391222	0.0089409	0.2848	0.074	0.000118771	0.00039146	0.9978	0.102	1.37e-22	1.83908e-21
IL11	30111	13903	16208	-0.0152986	0.00798658	0.0554326	0.0703012	-0.0119	0.0347	0.731644	0.763938	-0.005	0.0207	0.809132	0.830693	Inf	NA	NA	NA
IL12A_IL12B	30111	13903	16208	-0.309756	0.0143921	5.62273e-102	6.39285e-101	NA	NA	NA	NA	NA	NA	NA	NA	1.0861	0.207	1.54e-07	4.77864e-07
IL12B	30111	13903	16208	-0.223202	0.0120871	1.01587e-75	8.88732e-75	0.4254	0.0898	2.16698e-06	1.76454e-05	0.4253	0.0957	8.82621e-06	4.41607e-05	1.1408	0.2171	1.49e-07	4.64098e-07
IL12RB1	30111	13903	16208	0.0072251	0.00476043	0.12909	0.155163	0.272	0.1195	0.022837	0.0384564	0.2303	0.1075	0.0321673	0.0479294	0.9109	0.11	1.2e-16	1.04366e-15
IL12RB2	30272	13974	16298	-0.0269557	0.00499979	7.04451e-08	1.47768e-07	0.1631	0.0647	0.0117067	0.0220553	0.1346	0.0701	0.0548435	0.0767598	4.4977	4.926	0.361	0.403836
IL13	30111	13903	16208	0.00522632	0.0060519	0.387823	0.430555	0.0875	0.0294	0.00291854	0.00700015	-0.0094	0.0169	0.578065	0.610623	-Inf	NA	NA	NA
IL13RA1	29779	13763	16016	-0.0232826	0.00747831	0.00185155	0.00281051	0.0441	0.0315	0.161513	0.201338	0.1329	0.0314	2.31124e-05	0.000100131	0.9523	0.0676	4.29e-45	1.02877e-43
IL13RA2	30272	13974	16298	-0.00553251	0.00372439	0.137427	0.164306	0.0615	0.0293	0.035819	0.0561325	-0.002	0.0168	0.905238	0.916908	-Inf	NA	NA	NA
IL15	30111	13903	16208	0.0281441	0.00751514	0.000180742	0.000301099	0.3091	0.0887	0.000492542	0.00159801	0.3037	0.0744	4.46519e-05	0.000173071	1.2551	0.2216	1.48e-08	5.08428e-08
IL15RA	30111	13903	16208	0.0569681	0.00435815	6.11039e-39	3.17697e-38	0.1645	0.0535	0.00210668	0.00535792	0.1526	0.05	0.00227322	0.0047439	1.12	0.3831	0.00346	0.00572802
IL16	30111	13903	16208	0.0478301	0.00905042	1.26681e-07	2.63835e-07	0.1277	0.0432	0.00311638	0.00736531	0.1634	0.0447	0.0002567	0.000745482	0.8454	0.1789	2.3e-06	6.29823e-06
IL17A	30111	13903	16208	-0.000948846	0.00530657	0.858091	0.873334	0.0405	0.0229	0.0769675	0.107466	0.0759	0.0311	0.0146664	0.0240063	0.876	0.6601	0.185	0.218636
IL17C	30111	13903	16208	0.233545	0.00944005	8.71179e-134	1.30543e-132	0.1332	0.0348	0.000129406	0.000530583	0.0405	0.0276	0.14227	0.177273	0.685	1.8308	0.708	0.734773
IL17D	30111	13903	16208	-0.048161	0.00759722	2.34095e-10	5.57933e-10	0.1779	0.0672	0.00811322	0.0163332	0.065	0.0538	0.226979	0.265631	1.2659	0.7852	0.107	0.132145
IL17F	30111	13903	16208	-0.00700217	0.00956763	0.464259	0.506938	0.0793	0.0291	0.00642848	0.0135614	0.0124	0.0229	0.588174	0.62085	1.4634	1.0225	0.152	0.18243
IL17RA	30059	13880	16179	-0.00584985	0.00798236	0.463658	0.50647	0.1093	0.0664	0.0997464	0.134616	0.0946	0.0652	0.146802	0.181916	0.8176	0.3943	0.0381	0.0515655
IL17RB	29771	13748	16023	0.16438	0.0101256	5.19661e-59	3.74002e-58	0.5047	0.2058	0.0141914	0.0259299	0.4446	0.1913	0.0201202	0.0315989	0.9102	0.0615	1.6e-49	3.952e-48
IL18	29816	13757	16059	0.193071	0.0131552	1.3503e-48	8.27164e-48	0.3893	0.0665	4.79498e-09	1.08054e-07	0.2501	0.0661	0.000154538	0.000489371	0.8922	0.113	2.94e-15	2.12956e-14
IL18BP	29996	13852	16144	0.0595924	0.00694292	9.666e-18	3.05341e-17	0.3562	0.055	9.39595e-11	4.62949e-09	0.261	0.0422	6.21678e-10	1.658e-08	0.8241	0.2091	8.13e-05	0.000178182
IL18R1	30111	13903	16208	0.0366414	0.0110363	0.000900974	0.00140934	0.4195	0.2361	0.0756029	0.105917	0.3775	0.2105	0.0729171	0.0984533	1	0.3626	0.00582	0.00928643
IL18RAP	29888	13800	16088	-0.41121	0.0230872	1.34462e-70	1.11619e-69	0.1029	0.0389	0.0081632	0.0164111	0.1137	0.0347	0.00105044	0.0024626	2.9607	3.8076	0.437	0.476342
IL19	29323	13547	15776	0.252199	0.0104049	1.61814e-128	2.29524e-127	0.2357	0.0825	0.00427707	0.00963832	0.2733	0.1538	0.075571	0.101612	1.1024	1.0292	0.284	0.325815
IL1A	30111	13903	16208	0.00601282	0.00742438	0.418019	0.460577	0.0533	0.0493	0.279637	0.325422	0.024	0.0361	0.506166	0.543641	Inf	5.6869	NA	NA
IL1B	29927	13811	16116	-0.024126	0.00719873	0.000804961	0.00126321	-0.0019	0.0311	0.951285	0.958207	0.017	0.0231	0.461773	0.502197	2.0429	0.8783	0.02	0.0289566
IL1R1	30005	13850	16155	0.0452407	0.00986488	4.53564e-06	8.47387e-06	0.2992	0.073	4.15603e-05	0.000208663	0.3584	0.0707	3.99267e-07	3.50655e-06	1.114	0.1932	8.15e-09	2.90065e-08
IL1R2	29884	13786	16098	0.0528954	0.0142596	0.000208092	0.000344501	0.3279	0.1135	0.00386485	0.00884656	0.3607	0.1266	0.00438388	0.00838417	1.1209	0.3572	0.0017	0.0029654
IL1RAP	30059	13880	16179	-0.202939	0.012028	1.41676e-63	1.06971e-62	0.1483	0.0682	0.0296686	0.0481018	0.1978	0.0798	0.0131863	0.0218919	1.1833	0.8064	0.142	0.171763
IL1RL1	29941	13821	16120	0.40601	0.00736636	0	0	0.5092	0.2341	0.0296197	0.0480494	0.4529	0.2146	0.0348206	0.0514871	0.9925	0.21	2.28e-06	6.25039e-06
IL1RL2	30111	13903	16208	-0.209347	0.0102612	6.76259e-92	7.03213e-91	0.3604	0.0938	0.000121928	0.000504188	0.2449	0.0943	0.00940335	0.0162712	1.0427	0.1699	8.42e-10	3.30117e-09
IL1RN	29888	13793	16095	-0.136858	0.0099926	1.44512e-42	7.95222e-42	0.1567	0.0464	0.000732397	0.00221088	0.1923	0.0539	0.000360104	0.00100366	0.8356	0.364	0.0217	0.0311441
IL2	30111	13903	16208	-0.00690408	0.00430038	0.108404	0.132036	0.0717	0.0326	0.0278505	0.0456634	-0.0361	0.0148	0.0147203	0.0240809	-Inf	NA	NA	NA
IL20	30111	13903	16208	0.0378544	0.0063441	2.44569e-09	5.55701e-09	-1.1929e-05	0.0184	0.999483	0.999483	0.0199	0.0176	0.258189	0.297603	Inf	NA	NA	NA
IL20RA	30111	13903	16208	0.00526138	0.00569667	0.355708	0.39766	-0.0114	0.0285	0.689157	0.723502	0.0513	0.0216	0.017549	0.0281228	-Inf	NA	NA	NA
IL20RB	30272	13974	16298	0.00286464	0.00561827	0.610139	0.649245	0.0553	0.0324	0.0878611	0.120534	0.1338	0.0327	4.28143e-05	0.000167964	0.9418	0.5775	0.103	0.127588
IL21R	30272	13974	16298	-0.0104961	0.00644824	0.103589	0.126542	0.0035	0.0242	0.885005	0.901755	0.0059	0.0298	0.843056	0.861731	Inf	182.688	NA	NA
IL22	30272	13974	16298	0.356291	0.00830602	0	0	0.1921	0.0419	4.54583e-06	3.26114e-05	0.1751	0.0323	5.92491e-08	7.13602e-07	1.2267	0.3784	0.00119	0.00213612
IL22RA1	30111	13903	16208	-0.0657563	0.00552303	1.30635e-32	6.00182e-32	0.063	0.0353	0.0743096	0.104306	0.0583	0.0337	0.0836356	0.110674	1.1415	0.5691	0.0449	0.0600124
IL24	30111	13903	16208	-0.00998227	0.00631661	0.114044	0.138158	-0.0058	0.0195	0.766134	0.79371	0.0691	0.0305	0.0234775	0.0362064	Inf	NA	NA	NA
IL25	30170	13925	16245	0.00659585	0.00410562	0.108166	0.131801	0.0246	0.0226	0.276376	0.322791	-0.0044	0.0194	0.820576	0.841416	Inf	NA	NA	NA
IL2RA	29442	13604	15838	0.0546883	0.00905568	1.56817e-09	3.59106e-09	0.4783	0.0914	1.66743e-07	2.05391e-06	0.4348	0.1219	0.000361287	0.001006	1.0211	0.2536	5.68e-05	0.000128241
IL2RB	30111	13903	16208	-0.0390542	0.00481039	4.88957e-16	1.45196e-15	0.0231	0.0305	0.448824	0.496473	-0.0206	0.0199	0.300587	0.339342	Inf	NA	NA	NA
IL2RG	30272	13974	16298	-0.0614198	0.00447871	1.12799e-42	6.21884e-42	-0.0187	0.0206	0.364001	0.411092	0.0171	0.0257	0.505814	0.543587	Inf	NA	NA	NA
IL3	30272	13974	16298	-0.00952385	0.00780622	0.222462	0.258462	0.0163	0.0307	0.595457	0.637332	0.017	0.0219	0.437598	0.477873	Inf	NA	NA	NA
IL31	30272	13974	16298	-0.0377915	0.00669426	1.66313e-08	3.61314e-08	0.0297	0.0193	0.123838	0.161145	0.0537	0.032	0.0933227	0.122439	-Inf	NA	NA	NA
IL31RA	30146	13917	16229	-0.00161092	0.00472849	0.733345	0.762574	0.1971	0.1041	0.0583084	0.08454	0.1763	0.0962	0.0668561	0.0913731	0.8489	0.1833	3.64e-06	9.75141e-06
IL32	30111	13903	16208	-0.137989	0.0104181	6.23159e-40	3.29272e-39	0.2072	0.0489	2.26306e-05	0.00012507	0.2066	0.0315	5.42679e-11	2.13185e-09	0.8144	0.2741	0.00296	0.00496011
IL33	30111	13903	16208	-0.0147222	0.00503317	0.0034468	0.00511766	-0.0233	0.0173	0.178038	0.219956	-0.0094	0.0166	0.571214	0.604484	-0.8665	0.9073	0.34	0.382946
IL34	30012	13860	16152	-0.014118	0.00460199	0.00215835	0.00325256	0.217	0.2138	0.310121	0.356474	0.285	0.2106	0.175967	0.212963	1.1207	0.1023	6.04e-28	1.04327e-26
IL36A	30272	13974	16298	-0.0281923	0.0068298	3.67176e-05	6.45541e-05	0.0613	0.0252	0.0149933	0.0270047	0.0536	0.0273	0.0496032	0.0702964	-0.1806	0.7594	0.812	0.829119
IL36G	30137	13920	16217	0.136713	0.00786605	2.48859e-67	1.97599e-66	0.1339	0.0419	0.0013949	0.00376857	0.0543	0.0232	0.019257	0.030424	2.6449	3.5158	0.452	0.490527
IL3RA	30111	13903	16208	0.183485	0.00414224	0	0	0.2051	0.1463	0.160941	0.200883	0.2188	0.126	0.0824741	0.109414	0.9824	0.6251	0.116	0.142264
IL4	30111	13903	16208	0.0155116	0.0116423	0.182758	0.214724	0.0443	0.021	0.0348994	0.054958	0.0133	0.0223	0.5509	0.585117	Inf	NA	NA	NA
IL4R	30111	13903	16208	0.0615594	0.0084594	3.49573e-13	9.32834e-13	0.2198	0.0448	9.28342e-07	8.51322e-06	0.1242	0.0413	0.00263611	0.0054004	0.9432	0.1752	7.35e-08	2.37624e-07
IL5	30111	13903	16208	-0.210455	0.0180847	3.11228e-31	1.39694e-30	0.0467	0.0268	0.0814145	0.11297	0.0396	0.0261	0.129206	0.163234	4.3997	5.183	0.396	0.437833
IL5RA	30111	13903	16208	0.0698045	0.011118	3.46427e-10	8.2164e-10	0.4833	0.0925	1.74282e-07	2.11983e-06	0.403	0.0667	1.52235e-09	3.59795e-08	0.9226	0.1923	1.61e-06	4.52927e-06
IL6	30111	13903	16208	-0.0222981	0.0105357	0.0343157	0.0449643	0.1061	0.0478	0.0264415	0.0436487	0.1739	0.0457	0.00014166	0.000453722	1.19	0.3262	0.000264	0.000529286
IL6R	29658	13696	15962	-0.0294387	0.0123941	0.0175445	0.0239109	0.3549	0.2107	0.0921072	0.125884	0.3054	0.1848	0.0984128	0.128232	1	0.1243	8.58e-16	6.74924e-15
IL6ST	30051	13876	16175	0.00875742	0.00739865	0.23656	0.273213	0.1777	0.0457	0.000100906	0.000433285	0.1999	0.0498	5.96841e-05	0.000219622	0.9945	0.1693	4.29e-09	1.57215e-08
IL7	30111	13903	16208	0.023333	0.00912334	0.0105474	0.0147958	0.1481	0.0348	2.08352e-05	0.000116477	0.1326	0.0322	3.82154e-05	0.000151973	0.8422	0.5283	0.111	0.136607
IL7R	30059	13880	16179	-0.103342	0.0131333	3.70393e-15	1.05899e-14	0.5132	0.201	0.0106728	0.0204386	0.5727	0.1866	0.00214682	0.00452923	1	0.2265	1.01e-05	2.55082e-05
IL9	30272	13974	16298	-0.0170482	0.00667833	0.010692	0.0149771	0.0199	0.0276	0.470901	0.518133	-0.003	0.0239	0.90011	0.912349	Inf	NA	NA	NA
ILKAP	30006	13854	16152	0.0389338	0.00752977	2.34774e-07	4.79058e-07	0.0431	0.0316	0.172591	0.214046	0.0502	0.0259	0.0525959	0.0739344	2.6191	0.7743	0.000718	0.00134048
IMMT	30272	13974	16298	0.130254	0.00569841	1.14365e-114	1.45294e-113	0.0684	0.0268	0.0107033	0.0204701	0.1136	0.0325	0.000473379	0.00126333	0.8341	0.9395	0.375	0.417418
IMPA1	30059	13880	16179	-0.0105981	0.00816644	0.194379	0.227372	0.124	0.0312	7.05691e-05	0.000322433	0.1115	0.0263	2.23975e-05	9.73235e-05	0.9657	0.2562	0.000163	0.000339469
IMPACT	30272	13974	16298	0.0789544	0.00922087	1.15528e-17	3.64549e-17	0.0336	0.0268	0.20994	0.252501	0.0125	0.0178	0.482525	0.522421	3.0883	2.1815	0.157	0.187519
IMPG1	30272	13974	16298	-0.0149551	0.00350363	1.97429e-05	3.53702e-05	0.0403	0.0272	0.138442	0.177213	0.0354	0.029	0.222204	0.261094	Inf	0	NA	NA
ING1	30000	13854	16146	0.0441749	0.00606322	3.27848e-13	8.7646e-13	0.0493	0.024	0.0399596	0.0612994	0.0885	0.0328	0.00697217	0.0125499	2.0548	1.3129	0.118	0.144502
INHBB	30272	13974	16298	0.163937	0.0068396	8.79944e-126	1.20713e-124	0.2057	0.0451	5.09165e-06	3.51578e-05	0.1721	0.0481	0.000346283	0.000969793	0.9176	0.1266	4.17e-13	2.29908e-12
INHBC	30059	13880	16179	0.0298931	0.0101063	0.00310023	0.00461951	0.3233	0.1304	0.0131643	0.0242666	0.3189	0.1323	0.0159337	0.0258334	1.0121	0.4354	0.0201	0.0290844
INPP1	30111	13903	16208	0.0559742	0.00985828	1.37623e-08	3.00099e-08	0.0269	0.0402	0.503397	0.550348	0.0921	0.027	0.000646987	0.00165709	0.9732	0.4266	0.0225	0.0320872
INPP5D	30272	13974	16298	0.142313	0.00951968	2.37973e-50	1.52157e-49	0.1129	0.0364	0.00192446	0.00497282	0.1112	0.0249	7.97465e-06	4.05995e-05	1.3912	1.0867	0.2	0.234903
INPP5J	30272	13974	16298	0.123112	0.00512503	2.52314e-126	3.52756e-125	0.0904	0.0325	0.00541019	0.0117281	0.0734	0.0285	0.0100113	0.017189	2.7846	1.5252	0.0679	0.0873505
INPPL1	30111	13903	16208	0.0770872	0.0141585	5.23327e-08	1.11212e-07	0.0641	0.0361	0.075795	0.106135	0.0957	0.0237	5.39147e-05	0.000200166	0.6222	0.2085	0.00284	0.00477847
INSL3	30272	13974	16298	2.54092	0.00937788	0	0	0.1591	0.0308	2.39689e-07	2.74321e-06	0.0566	0.0278	0.0417532	0.0604165	0.6622	0.5566	0.234	0.271352
INSL4	30272	13974	16298	0.0734118	0.00573658	2.12774e-37	1.07194e-36	0.0936	0.0361	0.00951987	0.0185484	0.1081	0.037	0.00348214	0.00683959	0.7147	0.2522	0.0046	0.00747992
INSL5	30272	13974	16298	0.529625	0.0121764	0	0	0.0918	0.0355	0.00971207	0.0188471	0.1534	0.0295	1.99289e-07	1.93111e-06	1.397	0.2441	1.05e-08	3.66832e-08
INSR	30272	13974	16298	-0.0135422	0.00211043	1.41213e-10	3.41011e-10	0.1122	0.0321	0.000473481	0.00154133	0.0988	0.0291	0.000685812	0.00174729	1.0203	0.3162	0.00125	0.00223732
IPCEF1	30010	13857	16153	0.154204	0.0161782	1.66165e-21	5.87813e-21	0.1094	0.0302	0.000291751	0.00102872	0.107	0.0259	3.60758e-05	0.000145052	0.8593	0.3011	0.00432	0.00705248
IQGAP2	30111	13903	16208	0.0586252	0.00759173	1.17844e-14	3.32054e-14	0.0256	0.0197	0.193775	0.236285	0.0362	0.023	0.115508	0.147401	1.0788	0.6153	0.0796	0.10093
IRAG2	30051	13876	16175	-0.00350234	0.0119536	0.769528	0.793983	0.0542	0.0343	0.114067	0.150518	0.037	0.026	0.154714	0.190493	Inf	NA	NA	NA
IRAK1	30111	13903	16208	0.0917376	0.0103623	8.97441e-19	2.93325e-18	0.0764	0.0257	0.00295133	0.00705551	0.0845	0.0227	0.000197286	0.000598029	0.9443	0.5808	0.104	0.128697
IRAK4	30111	13903	16208	0.0374682	0.0170554	0.0280386	0.0372743	0.1513	0.0411	0.000232079	0.000854558	0.0925	0.0234	7.71802e-05	0.000273613	0.8002	0.2113	0.000152	0.000318439
ISLR2	29951	13832	16119	-0.0242876	0.00624081	9.97445e-05	0.000170242	0.2702	0.1492	0.0701421	0.0991791	0.2523	0.1388	0.0691064	0.0939628	1.0597	0.468	0.0236	0.0335011
ISM1	30111	13903	16208	-0.125756	0.0103687	8.96216e-34	4.2102e-33	0.1876	0.0374	5.27466e-07	5.41817e-06	0.1929	0.0367	1.47118e-07	1.49584e-06	0.8653	0.4065	0.0333	0.0457204
ISM2	30272	13974	16298	-0.00328754	0.00506805	0.51655	0.557576	0.0297	0.0227	0.190748	0.233672	0.0015	0.0173	0.930906	0.939633	-Inf	NA	NA	NA
IST1	30058	13870	16188	0.0509898	0.0136445	0.000186548	0.000310241	0.1073	0.0318	0.000740268	0.00223001	0.0877	0.0248	0.000405788	0.00110834	1.2019	0.2602	3.84e-06	1.02317e-05
ITGA11	30111	13903	16208	-0.067279	0.00776663	4.83923e-18	1.55387e-17	0.2193	0.0606	0.000295959	0.00104033	0.1397	0.0386	0.000295548	0.000843139	1.2131	0.1589	2.23e-14	1.43815e-13
ITGA2	30272	13974	16298	-0.159684	0.00918341	2.15608e-67	1.71664e-66	0.3103	0.1557	0.0462686	0.0694028	0.2873	0.1219	0.0184307	0.0292751	0.953	0.1495	1.81e-10	7.57746e-10
ITGA5	30059	13880	16179	-0.0395415	0.00914288	1.53131e-05	2.76203e-05	0.2203	0.0449	9.27355e-07	8.51322e-06	0.28	0.0429	6.71867e-11	2.57489e-09	0.9194	0.2032	6.08e-06	1.58247e-05
ITGA6	30111	13903	16208	-0.018677	0.00709912	0.00852066	0.0120861	0.2231	0.0488	4.83734e-06	3.39665e-05	0.1832	0.0442	3.40116e-05	0.000138865	0.8719	0.125	3.04e-12	1.53241e-11
ITGAL	30272	13974	16298	-0.0723206	0.00992001	3.16655e-13	8.4809e-13	0.0972	0.0555	0.0798854	0.111167	0.1167	0.0506	0.0210925	0.0328772	1.0092	0.3579	0.00481	0.00779062
ITGAM	30059	13880	16179	-0.120724	0.00601988	7.10243e-89	7.08304e-88	0.1816	0.0495	0.000243799	0.000892601	0.2049	0.0494	3.35725e-05	0.000137486	1.1216	0.1164	5.46e-22	7.02406e-21
ITGAV	30111	13903	16208	-0.0488772	0.00562741	3.95605e-18	1.27448e-17	0.2227	0.0574	0.000104546	0.000445625	0.1787	0.0363	8.52863e-07	6.37345e-06	1.5672	0.3548	1e-05	2.52815e-05
ITGAX	30272	13974	16298	-0.0300993	0.00617024	1.07635e-06	2.09116e-06	0.0648	0.0293	0.026994	0.0444347	0.0404	0.0305	0.185307	0.222967	-Inf	NA	NA	NA
ITGB1	29831	13773	16058	-0.0707525	0.00958645	1.61855e-13	4.36292e-13	0.1203	0.0397	0.0024437	0.00606648	0.2069	0.0366	1.57666e-08	2.33845e-07	1.0945	0.2377	4.13e-06	1.09454e-05
ITGB1BP1	30111	13903	16208	0.0144026	0.00509074	0.00466993	0.00681595	0.0672	0.0274	0.0141846	0.0259299	-0.0021	0.0145	0.884847	0.898487	Inf	206.673	NA	NA
ITGB1BP2	30051	13876	16175	-0.0356072	0.0174237	0.0410006	0.0529169	0.052	0.0376	0.166671	0.207323	0.0925	0.0275	0.000769228	0.00192938	1.3036	0.3217	5.08e-05	0.000115967
ITGB2	29426	13589	15837	-0.143198	0.00969753	3.62246e-49	2.26172e-48	0.281	0.0565	6.57713e-07	6.57035e-06	0.2471	0.0586	2.47878e-05	0.000106437	1.1139	0.2398	3.4e-06	9.14815e-06
ITGB5	30111	13903	16208	-0.0745274	0.0108687	7.16332e-12	1.82487e-11	0.1819	0.0419	1.41649e-05	8.56081e-05	0.1683	0.0336	5.47339e-07	4.46942e-06	0.9251	0.4186	0.0271	0.0379677
ITGB6	30111	13903	16208	0.241812	0.00611854	0	0	0.2703	0.0566	1.79156e-06	1.48802e-05	0.2401	0.0605	7.22976e-05	0.000258193	0.9093	0.1316	4.88e-12	2.41555e-11
ITGB7	30111	13903	16208	-0.0576542	0.009468	1.14723e-09	2.6437e-09	0.3613	0.1225	0.00318404	0.00749475	0.3703	0.1194	0.00192647	0.00414219	1.0677	0.2761	0.00011	0.000234224
ITGBL1	30272	13974	16298	-0.0275796	0.00625747	1.04949e-05	1.91065e-05	0.2631	0.0747	0.000428161	0.00141761	0.2397	0.0967	0.0131825	0.0218919	0.9521	0.1707	2.43e-08	8.1884e-08
ITIH1	30272	13974	16298	-0.0127594	0.00224522	1.33637e-08	2.91844e-08	0.0111	0.0328	0.735051	0.765551	0.0431	0.0355	0.224715	0.263513	0.7794	0.9975	0.435	0.47479
ITIH3	29996	13852	16144	-0.272204	0.00749255	7.62057e-283	2.50195e-281	0.3527	0.1367	0.0098771	0.0191418	0.3214	0.1348	0.0171129	0.0275455	0.8392	0.2449	0.00061	0.00114928
ITIH4	30272	13974	16298	-0.161569	0.00401142	0	0	0.2882	0.1259	0.0220725	0.0374794	0.2346	0.0943	0.0128534	0.0214371	0.9797	0.5192	0.0592	0.0774492
ITIH5	30272	13974	16298	-0.0428311	0.00539138	2.01911e-15	5.83565e-15	0.0008	0.0205	0.968871	0.973896	-0.0194	0.0167	0.245367	0.284971	Inf	NA	NA	NA
ITM2A	30111	13903	16208	0.0314992	0.00870729	0.000297878	0.000484902	0.1457	0.061	0.0169162	0.0299302	0.0742	0.0357	0.0376696	0.0550556	1.5844	1.2193	0.194	0.228181
ITPA	30272	13974	16298	0.12088	0.00780459	6.70614e-54	4.49434e-53	0.2284	0.1824	0.2105	0.25307	0.2255	0.1495	0.131462	0.165724	1.0824	0.0823	1.63e-39	3.69367e-38
ITPR1	30272	13974	16298	0.0261098	0.00857828	0.00233878	0.00351358	0.1622	0.0332	1.03145e-06	9.34085e-06	0.1678	0.0344	1.07217e-06	7.69583e-06	0.6754	0.1766	0.000132	0.000278191
ITPRIP	30272	13974	16298	-0.0439642	0.00549715	1.31324e-15	3.82963e-15	0.061	0.0222	0.00600062	0.0127448	0.062	0.0297	0.0368392	0.0540593	-0.0257	0.6381	0.968	0.969177
IVD	30059	13880	16179	-2.70917e-05	0.0061832	0.996504	0.996504	0.0018	0.0239	0.939965	0.948155	0.0344	0.0268	0.199288	0.237625	8.9473	25.332	0.724	0.748234
IZUMO1	30272	13974	16298	0.116596	0.00558423	3.93189e-96	4.23947e-95	0.022	0.0218	0.312891	0.358806	-0.0062	0.0157	0.692913	0.720937	-Inf	NA	NA	NA
JAM2	30059	13880	16179	0.0497075	0.00810418	8.70064e-10	2.01612e-09	0.2386	0.0482	7.41344e-07	7.06586e-06	0.2018	0.0442	4.98042e-06	2.74726e-05	1.0436	0.1174	6.09e-19	6.34696e-18
JAM3	30272	13974	16298	0.0240704	0.0074152	0.00117128	0.00181179	0.1647	0.0401	4.00429e-05	0.00020315	0.128	0.0321	6.67622e-05	0.000241992	1.0718	0.2705	7.41e-05	0.000163417
JCHAIN	30111	13903	16208	-0.155729	0.00790814	8.74727e-86	8.38018e-85	0.2749	0.0479	9.52149e-09	1.89582e-07	0.2657	0.0522	3.57991e-07	3.20209e-06	1.2106	0.1719	1.91e-12	9.76749e-12
JMJD1C	30272	13974	16298	0.000301701	0.00658807	0.963474	0.96778	0.0309	0.0413	0.454349	0.502012	0.017	0.0225	0.449916	0.490403	1.8879	2.2905	0.41	0.451896
JPT2	30272	13974	16298	0.0165137	0.0120253	0.169688	0.200335	0.0986	0.034	0.00373163	0.00856859	0.0797	0.0253	0.0016316	0.00360141	1.0751	0.3013	0.00036	0.00070237
JUN	30111	13903	16208	0.00215262	0.00634033	0.734226	0.763193	0.021	0.0231	0.363302	0.410462	0.0551	0.028	0.0490845	0.0697403	3.2981	4.1373	0.425	0.465109
KAZALD1	30111	13903	16208	0.109934	0.0100293	6.6205e-28	2.77548e-27	0.2622	0.0709	0.000217162	0.000814421	0.2066	0.0685	0.00256084	0.00527221	0.9182	0.0872	6.44e-26	1.00043e-24
KAZN	30272	13974	16298	0.0379988	0.0131389	0.00382975	0.0056575	0.0792	0.0305	0.00941183	0.0183625	0.124	0.0277	7.58645e-06	3.88271e-05	1.285	0.4055	0.00153	0.00270709
KCNC4	30272	13974	16298	-0.0450112	0.00655003	6.45727e-12	1.64787e-11	-0.0489	0.0232	0.0350519	0.0551384	0.0065	0.0213	0.760241	0.783973	Inf	NA	NA	NA
KCNH2	30272	13974	16298	-0.0466591	0.0089473	1.8515e-07	3.80188e-07	0.0405	0.0274	0.13938	0.178179	0.0148	0.0211	0.48304	0.522784	0.248	0.7857	0.752	0.772646
KCNIP4	30059	13880	16179	-0.0365489	0.00639255	1.09176e-08	2.39678e-08	0.0147	0.0261	0.573286	0.616097	-0.0338	0.0149	0.0233014	0.0360113	Inf	NA	NA	NA
KCTD5	29689	13703	15986	0.0872175	0.00673303	2.84535e-38	1.46118e-37	0.1174	0.0415	0.0046706	0.0103487	0.1347	0.0261	2.4574e-07	2.28963e-06	0.5503	0.229	0.0163	0.0240221
KDM3A	30272	13974	16298	-0.0174187	0.010748	0.105106	0.128233	0.1846	0.0524	0.000426851	0.00141489	0.1445	0.0562	0.0101354	0.0173418	1.7586	0.6455	0.00644	0.0101967
KDR	30111	13903	16208	0.00551979	0.0114541	0.629876	0.666364	0.3503	0.0978	0.000341236	0.00117254	0.4337	0.0968	7.45131e-06	3.82222e-05	0.8199	0.1295	2.43e-10	1.0037e-09
KEL	30059	13880	16179	0.191082	0.0076583	5.08979e-136	7.91083e-135	0.237	0.0832	0.00439179	0.00986625	0.1591	0.0802	0.0472792	0.0675052	1.1119	0.1938	9.59e-09	3.37426e-08
KHDC3L	30272	13974	16298	-0.0203331	0.00775102	0.00871302	0.012353	0.068	0.0317	0.031944	0.0511632	-0.0694	0.0208	0.000848287	0.00207573	-Inf	NA	NA	NA
KHK	30272	13974	16298	0.159991	0.0150183	1.88029e-26	7.51602e-26	0.2055	0.1281	0.108667	0.144376	0.2271	0.1425	0.111007	0.142488	0.8401	0.0583	4.03e-47	9.85554e-46
KIAA0319	30272	13974	16298	-0.0574365	0.00525558	9.47532e-28	3.96093e-27	0.2231	0.0588	0.00014811	0.000588994	0.118	0.0509	0.0204346	0.0320234	0.9965	0.142	2.24e-12	1.14314e-11
KIAA1549	30272	13974	16298	-0.00523859	0.00833959	0.529905	0.570516	-0.0229	0.0239	0.337983	0.384245	0.0306	0.0262	0.242831	0.282364	Inf	NA	NA	NA
KIAA1549L	30272	13974	16298	-0.014842	0.00383868	0.000110665	0.000188111	0.0547	0.025	0.0286696	0.0467691	0.0106	0.0176	0.546993	0.581605	Inf	NA	NA	NA
KIAA2013	30272	13974	16298	-0.0279052	0.00664182	2.65983e-05	4.7189e-05	0.0476	0.0359	0.184871	0.227431	0.141	0.0596	0.0179925	0.0287386	0.1945	1.8556	0.917	0.922979
KIF1C	30272	13974	16298	-0.0200279	0.00435755	4.32127e-06	8.0837e-06	0.0137	0.0273	0.615786	0.655951	-0.001	0.0199	0.959922	0.964567	Inf	NA	NA	NA
KIF20B	30272	13974	16298	-0.0364505	0.00906489	5.80772e-05	0.000100893	0.0198	0.0196	0.312398	0.358382	-0.0044	0.0208	0.832467	0.852707	-Inf	NA	NA	NA
KIF22	30272	13974	16298	0.0456373	0.0150258	0.00238934	0.0035877	0.1452	0.0323	6.94536e-06	4.62018e-05	0.1518	0.0344	1.02047e-05	4.95241e-05	1.3223	0.4606	0.00409	0.00671249
KIFBP	30111	13903	16208	-0.0183853	0.0122852	0.134522	0.161161	0.0881	0.037	0.0172619	0.0303939	0.0979	0.0257	0.000139339	0.000447579	0.7623	0.2006	0.000145	0.000304809
KIR2DL2	30272	13974	16298	0.0365639	0.0113124	0.00122973	0.0018992	0.582	0.3568	0.102855	0.138106	0.528	0.3299	0.109491	0.140836	2.0353	0.8102	0.012	0.0181395
KIR2DL3	30111	13903	16208	0.0241773	0.0112411	0.0315	0.0416107	0.5764	0.3356	0.085884	0.118381	0.4917	0.3089	0.111435	0.142894	1.2767	1.2903	0.322	0.3645
KIR2DS4	30272	13974	16298	0.00578626	0.0205683	0.778468	0.802074	0.245	0.1623	0.131158	0.168856	0.2624	0.1592	0.0993032	0.129103	1	1.29	0.438	0.477011
KIR3DL1	30111	13903	16208	0.0843986	0.0155655	5.93374e-08	1.25459e-07	0.4159	0.1899	0.028517	0.0465647	0.4179	0.1938	0.0310566	0.0465609	1.0618	2.9954	0.723	0.747514
KIR3DL2	30272	13974	16298	-0.0269192	0.00975319	0.00578293	0.00834867	0.084	0.0356	0.0182971	0.0318692	0.058	0.0227	0.0106168	0.0181014	-Inf	91.5097	NA	NA
KIRREL1	30272	13974	16298	-0.0171138	0.00679206	0.0117515	0.016367	-0.0167	0.0268	0.533196	0.577282	0.0335	0.0272	0.218092	0.256781	Inf	NA	NA	NA
KIRREL2	30059	13880	16179	-0.124677	0.00608132	8.99593e-93	9.45543e-92	0.1274	0.0475	0.00731604	0.0151049	0.1884	0.0494	0.000136866	0.000440228	1.0506	0.1318	1.59e-15	1.17937e-14
KIT	29932	13826	16106	-0.0960828	0.00923513	2.62481e-25	1.01991e-24	0.3171	0.0476	2.70559e-11	1.96629e-09	0.4138	0.0502	1.67906e-16	7.7805e-14	1.1815	0.2688	1.1e-05	2.76118e-05
KITLG	30051	13876	16175	-0.0235775	0.0100556	0.019049	0.0258345	0.3954	0.0655	1.57355e-09	4.31539e-08	0.3311	0.0703	2.47942e-06	1.60527e-05	0.9495	0.1298	2.62e-13	1.50148e-12
KLB	30059	13880	16179	0.0757756	0.00954815	2.15768e-15	6.22383e-15	0.379	0.1517	0.0124772	0.0232359	0.2408	0.1443	0.0951678	0.124506	0.9708	0.2025	1.63e-06	4.56992e-06
KLF4	30272	13974	16298	0.0545887	0.00502115	1.76697e-27	7.30282e-27	0.0497	0.0273	0.0686809	0.097488	0.1119	0.0324	0.000552945	0.00144681	0.5752	0.2581	0.0258	0.0363941
KLHL41	30272	13974	16298	0.202735	0.0059594	5.80448e-249	1.74852e-247	0.0419	0.0262	0.109768	0.145706	0.0404	0.0196	0.0392816	0.057153	Inf	NA	NA	NA
KLK1	29770	13761	16009	-0.0709233	0.0189036	0.000175877	0.000293497	0.3864	0.2058	0.0604426	0.0872426	0.2738	0.195	0.160288	0.196441	1	0.8818	0.257	0.296492
KLK10	30051	13875	16176	-0.0227803	0.00865091	0.00846077	0.012007	0.1991	0.0782	0.0108954	0.0207419	0.2449	0.0778	0.00164496	0.00361717	1.0489	0.1598	5.31e-11	2.33791e-10
KLK11	29895	13795	16100	0.0628874	0.00761113	1.48422e-16	4.52231e-16	0.2385	0.0463	2.58842e-07	2.90522e-06	0.1561	0.0454	0.000585323	0.00152058	0.8607	0.3565	0.0157	0.0231655
KLK12	30111	13903	16208	-0.108232	0.0174221	5.28879e-10	1.24527e-09	0.0977	0.0451	0.0302885	0.0489564	0.071	0.0426	0.0955807	0.124878	1.5574	0.8016	0.052	0.0687212
KLK13	29495	13606	15889	0.174456	0.0114696	4.7663e-52	3.14382e-51	0.2524	0.0589	1.82551e-05	0.000103648	0.2329	0.0515	6.11626e-06	3.29259e-05	1.2651	0.1646	1.52e-14	1.00654e-13
KLK14	30111	13903	16208	-0.200991	0.0117961	8.54517e-65	6.53638e-64	0.3398	0.088	0.000112756	0.000472308	0.2648	0.0769	0.000574379	0.00149751	1.3162	0.1648	1.41e-15	1.05536e-14
KLK15	30213	13943	16270	0.00205429	0.00683055	0.763607	0.789827	0.2178	0.1367	0.1111	0.14707	0.234	0.132	0.0762739	0.102368	1.0523	0.3558	0.0031	0.00517715
KLK3	30272	13974	16298	2.58035	0.0108951	0	0	0.1439	0.0379	0.000146556	0.000585217	-0.0062	0.0206	0.763437	0.786499	Inf	NA	NA	NA
KLK4	30111	13903	16208	-0.229701	0.0113424	1.38609e-90	1.42111e-89	0.1479	0.0535	0.00570126	0.0122224	0.1093	0.0407	0.00724206	0.0129157	0.9729	0.387	0.0119	0.0180215
KLK6	30049	13869	16180	0.0833459	0.0139544	2.35923e-09	5.36472e-09	0.1669	0.0342	1.06023e-06	9.54207e-06	0.1142	0.0318	0.000329165	0.000928112	1.2543	0.2645	2.12e-06	5.85727e-06
KLK7	29487	13627	15860	0.0459659	0.00840416	4.55174e-08	9.69402e-08	0.2919	0.0515	1.44507e-08	2.56837e-07	0.1364	0.046	0.00302469	0.00606398	1.099	0.1287	1.35e-17	1.24422e-16
KLK8	29117	13437	15680	0.184577	0.00983034	3.43428e-78	3.11645e-77	0.1964	0.055	0.000355744	0.00121522	0.132	0.0414	0.0014306	0.00321138	1.235	0.1912	1.04e-10	4.45199e-10
KLKB1	29656	13681	15975	-0.128352	0.00473469	6.94832e-160	1.24558e-158	0.2672	0.0784	0.000654018	0.00201401	0.2072	0.062	0.000831964	0.00204267	1.1144	0.1956	1.21e-08	4.19761e-08
KLRB1	30111	13903	16208	0.0570034	0.0112488	4.05423e-07	8.10846e-07	0.4108	0.0603	9.5848e-12	7.73972e-10	0.3599	0.0632	1.23647e-08	1.93248e-07	0.8994	0.1478	1.17e-09	4.55102e-09
KLRC1	30272	13974	16298	-0.00906315	0.00701713	0.196514	0.229686	0.0223	0.0302	0.460265	0.507584	0.0399	0.0211	0.058625	0.0813474	Inf	NA	NA	NA
KLRD1	30111	13903	16208	-0.0504195	0.0104854	1.52754e-06	2.9365e-06	0.4992	0.1154	1.51963e-05	9.02814e-05	0.4226	0.1038	4.67533e-05	0.00017905	0.8144	0.1169	3.2e-12	1.60325e-11
KLRF1	30272	13974	16298	0.080355	0.00634736	1.22687e-36	6.10718e-36	0.3239	0.0694	3.05411e-06	2.30605e-05	0.319	0.0631	4.29338e-07	3.70352e-06	0.8887	0.1718	2.3e-07	7.02225e-07
KLRK1	30272	13974	16298	-0.018375	0.006971	0.00839516	0.0119255	0.3421	0.1366	0.0122662	0.0229311	0.2528	0.0864	0.00343433	0.00675937	1.0651	0.3111	0.000618	0.00116169
KRT14	29037	13418	15619	0.0316246	0.00391219	6.53039e-16	1.92745e-15	-0.0046	0.0199	0.817194	0.840319	-0.0003	0.0206	0.988381	0.989402	-1.4546	0.8568	0.0895	0.112216
KRT17	30272	13974	16298	0.0180222	0.00477969	0.000163179	0.000272774	0.0125	0.0188	0.506119	0.552492	0.0202	0.0179	0.259112	0.298431	Inf	NA	NA	NA
KRT18	30111	13903	16208	0.452809	0.0172246	1.31371e-150	2.2714e-149	0.1484	0.0356	3.06558e-05	0.000161736	0.0803	0.0348	0.0210286	0.0328127	0.7223	0.4288	0.0921	0.1153
KRT19	30055	13876	16179	0.0345983	0.0099652	0.000517501	0.000824054	0.0731	0.0285	0.0103202	0.0198549	0.1044	0.0317	0.000989922	0.00235106	3.2354	1.4747	0.0282	0.0393303
KRT5	30059	13880	16179	0.324926	0.00650622	0	0	0.1419	0.0395	0.00032764	0.00113522	0.0838	0.033	0.0111045	0.0188116	0.6545	0.9675	0.499	0.535883
KRT6C	30272	13974	16298	0.0655942	0.00522862	5.19289e-36	2.54164e-35	0.0391	0.0372	0.293224	0.339873	0.0065	0.0228	0.775577	0.797857	Inf	NA	NA	NA
KRT8	30272	13974	16298	0.0934634	0.00814747	2.12166e-30	9.37896e-30	0.0938	0.0281	0.0008436	0.00247721	0.0419	0.0213	0.0491675	0.0698241	1.0859	0.3405	0.00143	0.00254108
KYAT1	29992	13849	16143	0.0623873	0.0118739	1.49738e-07	3.09431e-07	0.0938	0.0277	0.000708466	0.00215656	0.0742	0.0229	0.00119456	0.00274949	3.3252	1.6781	0.0475	0.063248
KYNU	30111	13903	16208	0.178457	0.0122829	1.15416e-47	6.96788e-47	0.1984	0.0448	9.48593e-06	6.07392e-05	0.2662	0.045	3.30757e-09	6.67716e-08	1.2005	0.1665	5.58e-13	3.04252e-12
L1CAM	30111	13903	16208	0.0687326	0.00779169	1.19161e-18	3.88605e-18	0.4258	0.1068	6.69447e-05	0.000308412	0.3896	0.0849	4.45528e-06	2.51706e-05	0.9682	0.1033	6.95e-21	8.3739e-20
L3HYPDH	30272	13974	16298	0.0107756	0.0115461	0.350691	0.392763	0.1362	0.0376	0.00029195	0.00102872	0.0974	0.0315	0.0019877	0.00424559	1.0702	0.2757	0.000104	0.000222407
LACRT	30217	13946	16271	-0.110908	0.00580297	6.00351e-81	5.56897e-80	0.1805	0.0439	3.92897e-05	0.000200135	0.1741	0.0414	2.6072e-05	0.000110806	0.7714	0.1708	6.29e-06	1.63196e-05
LACTB2	30051	13876	16175	0.0272575	0.00958639	0.00446715	0.00654942	0.0969	0.0321	0.00253869	0.00623427	0.0572	0.0232	0.0136816	0.0225851	1.7886	0.5462	0.00106	0.00192515
LAG3	30111	13903	16208	-0.0785848	0.00863989	9.97194e-20	3.34535e-19	0.3083	0.0547	1.73846e-08	2.97277e-07	0.3014	0.0549	4.01975e-08	5.2401e-07	0.7788	0.1429	4.99e-08	1.639e-07
LAIR1	29935	13814	16121	-0.0572937	0.0124985	4.57939e-06	8.55014e-06	0.2499	0.048	1.92695e-07	2.26787e-06	0.1938	0.037	1.62469e-07	1.62301e-06	0.8916	0.2836	0.00167	0.00291719
LAIR2	30059	13880	16179	-0.14549	0.0153846	3.39564e-21	1.18827e-20	0.1167	0.0906	0.197718	0.239986	0.2163	0.1027	0.0351927	0.0519843	1.834	0.9754	0.0601	0.0784604
LAMA1	30272	13974	16298	-0.0316241	0.00650183	1.15686e-06	2.24459e-06	0.0283	0.0336	0.399641	0.447002	0.0303	0.0224	0.176158	0.213105	Inf	96.209	NA	NA
LAMA4	30111	13903	16208	-0.0909776	0.0128131	1.27214e-12	3.32189e-12	0.23	0.04	8.92434e-09	1.82698e-07	0.2966	0.0423	2.35237e-12	1.45497e-10	0.9185	0.1673	4.05e-08	1.34275e-07
LAMB1	30272	13974	16298	-0.0710135	0.00946679	6.49087e-14	1.77754e-13	0.2586	0.1044	0.0132488	0.0244069	0.2856	0.1029	0.00551152	0.0102377	0.8804	0.1441	9.92e-10	3.87084e-09
LAMP1	29411	13589	15822	0.0314636	0.00487218	1.07892e-10	2.62498e-10	0.1482	0.0462	0.00133758	0.00363737	0.1706	0.0329	2.1554e-07	2.05434e-06	1.4159	0.5632	0.0119	0.0180215
LAMP2	29071	13431	15640	-0.105626	0.00814479	2.36001e-38	1.21622e-37	0.2068	0.0362	1.11193e-08	2.09895e-07	0.1397	0.0302	3.73105e-06	2.209e-05	1.0903	0.1249	2.49e-18	2.46012e-17
LAMP3	30055	13876	16179	0.119016	0.0110016	3.17241e-27	1.30011e-26	0.3069	0.0572	8.07769e-08	1.12353e-06	0.34	0.0574	3.15458e-09	6.45801e-08	0.919	0.1588	7.17e-09	2.55923e-08
LAMTOR5	30272	13974	16298	0.0310522	0.0050281	6.66992e-10	1.56041e-09	0.0975	0.0292	0.000840681	0.00247354	0.0449	0.0296	0.129294	0.163274	Inf	NA	NA	NA
LAP3	30111	13903	16208	0.0263611	0.00643165	4.16653e-05	7.28582e-05	0.0321	0.0244	0.188317	0.231279	0.0834	0.0229	0.000270611	0.000780657	1.3877	0.4045	0.000602	0.00113507
LARP1	30272	13974	16298	0.00339387	0.00749377	0.650629	0.686084	0.0753	0.0227	0.000909308	0.00265721	0.0649	0.0237	0.00617396	0.011295	0.4913	0.5985	0.412	0.453494
LAT	30111	13903	16208	0.0610188	0.0126051	1.29949e-06	2.51132e-06	0.1395	0.0413	0.000730884	0.00220966	0.1195	0.0331	0.000305876	0.000868342	1.0563	0.3962	0.00767	0.0119602
LAT2	30111	13903	16208	0.153112	0.0177231	5.94089e-18	1.88893e-17	0.0702	0.0288	0.0147892	0.0267365	0.1092	0.0251	1.35767e-05	6.31479e-05	0.5545	0.2373	0.0195	0.0282991
LATS1	30272	13974	16298	0.0472144	0.0105585	7.78785e-06	1.42582e-05	0.1265	0.032	7.71371e-05	0.000348124	0.1199	0.0312	0.000121565	0.000398859	0.9119	0.4344	0.0358	0.0487733
LAYN	30000	13854	16146	-0.107491	0.00999977	6.67979e-27	2.69963e-26	0.1174	0.0511	0.0215928	0.0368586	0.274	0.0593	3.82681e-06	2.24285e-05	0.9609	0.1676	9.85e-09	3.46081e-08
LBP	29996	13852	16144	-0.0473013	0.0096869	1.05015e-06	2.04296e-06	0.092	0.0438	0.0356887	0.0559585	0.1617	0.0632	0.0105111	0.0179319	1.3886	0.9907	0.161	0.191833
LBR	30059	13880	16179	0.0776193	0.00998348	7.79959e-15	2.21481e-14	0.1396	0.0298	2.80557e-06	2.15192e-05	0.1657	0.0307	6.76157e-08	7.8662e-07	0.7038	0.3227	0.0292	0.0405647
LCAT	30272	13974	16298	-0.0193789	0.00730067	0.00794915	0.0113084	0.2577	0.0541	1.90357e-06	1.56761e-05	0.2473	0.0442	2.20593e-08	3.19037e-07	0.6775	0.1302	1.96e-07	6.00645e-07
LCN15	30272	13974	16298	0.104686	0.00774748	1.74643e-41	9.41525e-41	0.1841	0.1022	0.0716446	0.100856	0.1422	0.0876	0.104528	0.13511	1.2467	0.8476	0.141	0.170804
LCN2	28860	13318	15542	0.117802	0.00959953	1.56903e-34	7.44272e-34	0.2786	0.0454	8.43255e-10	2.6645e-08	0.3039	0.0453	1.96488e-11	8.6544e-10	0.7414	0.1741	2.05e-05	4.97886e-05
LCP1	30272	13974	16298	-0.0909477	0.00729809	1.4743e-35	7.10873e-35	0.1778	0.0627	0.00457217	0.0101757	0.1513	0.0521	0.00368392	0.00719218	2.6516	2.5959	0.307	0.349281
LDLR	29886	13793	16093	-0.0382389	0.00986274	0.000105933	0.000180382	0.3994	0.0488	2.73604e-16	1.59073e-13	0.2973	0.043	4.7133e-12	2.5852e-10	0.967	0.0845	2.41e-30	4.579e-29
LDLRAP1	30272	13974	16298	0.128157	0.0118487	3.23845e-27	1.32531e-26	0.1449	0.0369	8.6073e-05	0.000382591	0.1107	0.0302	0.000246795	0.000721764	1.085	0.2469	1.11e-05	2.78345e-05
LECT2	30272	13974	16298	-0.225214	0.00925049	1.13252e-129	1.63016e-128	0.2696	0.0813	0.000912789	0.00265721	0.2299	0.0915	0.0119856	0.0201773	1.0178	0.322	0.00157	0.00276993
LEFTY2	30056	13881	16175	-0.34476	0.0119875	1.85932e-179	3.82601e-178	0.356	0.1461	0.0148225	0.0267633	0.2295	0.1106	0.0379823	0.0554291	0.9946	0.2757	0.000309	0.000609609
LEG1	29255	13511	15744	0.04024	0.0139123	0.0038258	0.00565453	0.2554	0.089	0.0041091	0.00928138	0.3	0.0861	0.000493388	0.00130984	1.0045	0.1759	1.13e-08	3.93667e-08
LELP1	30272	13974	16298	-0.00418047	0.00847151	0.621681	0.658648	0.0098	0.0255	0.700746	0.734343	0.0019	0.024	0.9369	0.944756	-0.8982	0.9826	0.361	0.403836
LEO1	30272	13974	16298	0.0112924	0.00362821	0.0018576	0.00281823	0.0478	0.0306	0.118266	0.155215	0.0458	0.0214	0.0323397	0.0481369	-0.332	1.0276	0.747	0.768787
LEP	30051	13876	16175	-1.45976	0.0111463	0	0	0.1632	0.0445	0.000245014	0.000894795	0.1563	0.0417	0.000178107	0.00055316	1.0995	0.1758	3.98e-10	1.61422e-09
LEPR	30051	13876	16175	-0.0850137	0.00621605	1.88181e-42	1.03358e-41	0.2115	0.0529	6.38504e-05	0.000296506	0.2266	0.0484	2.84342e-06	1.78527e-05	0.8484	0.3507	0.0156	0.0230317
LETM1	30272	13974	16298	0.0475403	0.0063749	9.05935e-14	2.46705e-13	0.0592	0.0405	0.143816	0.182884	0.0753	0.0239	0.0016292	0.00359885	0.6781	1.499	0.651	0.681055
LGALS1	30051	13876	16175	-0.0237043	0.00766405	0.00198378	0.00300031	0.0756	0.0453	0.0951423	0.129363	0.1304	0.0402	0.00117954	0.00272354	1.2682	0.3661	0.000531	0.00101123
LGALS3	29721	13723	15998	-0.150983	0.00801189	9.344e-79	8.50566e-78	0.3238	0.1449	0.0254407	0.0421402	0.3324	0.1341	0.0131845	0.0218919	0.9461	0.4053	0.0196	0.0284275
LGALS3BP	30272	13974	16298	-0.0594458	0.00367422	1.2485e-58	8.91962e-58	0.2715	0.058	2.85431e-06	2.18355e-05	0.321	0.0681	2.43311e-06	1.58807e-05	1.0082	0.2238	6.67e-06	1.72152e-05
LGALS4	29935	13814	16121	-0.0590392	0.0137886	1.86e-05	3.33635e-05	0.2709	0.1772	0.126319	0.16364	0.318	0.1096	0.00371428	0.00723203	0.9549	0.2386	6.28e-05	0.000140504
LGALS7_LGALS7B	29712	13721	15991	0.233202	0.00767721	1.31615e-199	3.07664e-198	NA	NA	NA	NA	NA	NA	NA	NA	0.9501	0.151	3.1e-10	1.26353e-09
LGALS8	30059	13880	16179	-0.0119655	0.010136	0.237811	0.274549	0.2755	0.0998	0.00577092	0.0123626	0.286	0.1167	0.0142567	0.0233957	0.8415	0.0903	1.22e-20	1.44875e-19
LGALS9	29945	13820	16125	-0.068421	0.011912	9.34403e-09	2.05907e-08	0.3596	0.132	0.00644492	0.0135862	0.3182	0.115	0.00565823	0.0104634	0.7929	0.1728	4.43e-06	1.16778e-05
LGMN	30111	13903	16208	0.0347374	0.0134745	0.00994189	0.0140136	0.2364	0.0456	2.16932e-07	2.51243e-06	0.3221	0.045	8.19953e-13	5.81367e-11	0.7863	0.1336	4.02e-09	1.47759e-08
LHB	30111	13903	16208	-0.493738	0.0114278	0	0	0.053	0.0265	0.0455003	0.0683916	0.0191	0.0196	0.329813	0.369325	0.2147	1.7335	0.901	0.909469
LHPP	29998	13848	16150	0.206314	0.0148055	5.32975e-44	3.05363e-43	0.0201	0.0304	0.508494	0.554669	0.0256	0.0391	0.512641	0.548894	18.8226	36.6575	0.608	0.639864
LIF	30059	13880	16179	0.0157106	0.0065681	0.016765	0.0228913	0.0377	0.026	0.147059	0.186355	0.0692	0.0289	0.0166447	0.0268216	2.2799	1.2324	0.0643	0.0831524
LIFR	30111	13903	16208	-0.0431342	0.0089141	1.31221e-06	2.53421e-06	0.2569	0.0658	9.4516e-05	0.000410471	0.2182	0.0657	0.000896452	0.00216624	1.0116	0.2997	0.000737	0.00137181
LILRA2	30059	13880	16179	-0.15092	0.00920841	4.15833e-60	3.03009e-59	0.3876	0.1288	0.00261836	0.00640984	0.2589	0.1131	0.0220721	0.0342784	1.0191	0.3805	0.0074	0.0115904
LILRA3	30272	13974	16298	-0.117222	0.0183463	1.68962e-10	4.04677e-10	0.1827	0.0731	0.0124433	0.0231877	0.1502	0.083	0.0703519	0.0954571	1	0.5842	0.087	0.109248
LILRA4	30272	13974	16298	-0.0544846	0.00605306	2.36077e-19	7.82994e-19	0.0352	0.0306	0.250009	0.294839	0.0482	0.0279	0.0840602	0.111175	-Inf	NA	NA	NA
LILRA5	29987	13850	16137	0.00916846	0.0113432	0.418937	0.461241	0.254	0.057	8.34484e-06	5.41328e-05	0.3355	0.0581	7.71697e-09	1.29949e-07	1.0027	0.1684	2.6e-09	9.81957e-09
LILRA6	30272	13974	16298	-0.0283586	0.00922063	0.00210294	0.0031756	0.1005	0.0635	0.113495	0.149832	0.1173	0.0662	0.0764106	0.102504	1.565	1.3048	0.23	0.267341
LILRB1	30051	13876	16175	-0.100348	0.00887864	1.4699e-29	6.38194e-29	0.5453	0.2073	0.00852626	0.0169766	0.5474	0.1708	0.00135101	0.00305633	1.1217	0.3778	0.00299	0.0050002
LILRB2	29888	13800	16088	-0.0417637	0.0104584	6.53079e-05	0.000113118	0.4175	0.1299	0.00130895	0.00357499	0.4207	0.1075	9.09723e-05	0.00031076	0.9693	0.1376	1.88e-12	9.63402e-12
LILRB4	30111	13903	16208	0.074109	0.00932861	2.02111e-15	5.83566e-15	0.5585	0.3692	0.130348	0.167972	0.4812	0.3314	0.146496	0.181682	0.9731	0.4595	0.0342	0.0468779
LILRB5	30051	13876	16175	0.0312205	0.0134606	0.0203805	0.0275193	0.1638	0.0765	0.0322598	0.0514988	0.152	0.0836	0.0690363	0.0939114	1.0548	0.0932	1.02e-29	1.89429e-28
LIPF	30272	13974	16298	-0.107211	0.0111425	6.94906e-22	2.48229e-21	0.3253	0.05	7.71782e-11	4.00638e-09	0.1782	0.0441	5.32655e-05	0.000198771	0.7057	0.3009	0.019	0.0276547
LMNB1	30219	13948	16271	0.0320655	0.00741179	1.52131e-05	2.74569e-05	0.0488	0.0379	0.197886	0.240089	0.0791	0.0309	0.0104711	0.0178741	1.3821	0.625	0.027	0.037849
LMNB2	30272	13974	16298	0.0331679	0.00443827	8.04135e-14	2.19187e-13	0.0875	0.0316	0.00562308	0.0120994	0.1765	0.0325	5.61117e-08	6.85364e-07	1.1245	0.315	0.000357	0.000697619
LMOD1	30272	13974	16298	0.100189	0.00502916	9.68903e-88	9.56465e-87	0.1015	0.0369	0.00594722	0.0126749	0.1587	0.031	3.06583e-07	2.80263e-06	1.073	0.4106	0.00898	0.0138629
LMOD2	30272	13974	16298	-0.00282492	0.00758419	0.709542	0.740193	0.0544	0.0336	0.105437	0.140728	0.014	0.0417	0.737073	0.762517	-2.0641	2.9741	0.488	0.526358
LONP1	30272	13974	16298	0.0581691	0.0110469	1.40638e-07	2.91037e-07	0.1044	0.0336	0.00188905	0.00489873	0.1015	0.0342	0.00299904	0.00601671	1.1683	0.3514	0.000885	0.00163193
LPA	29548	13640	15908	-0.116082	0.0223982	2.20215e-07	4.50608e-07	0.2091	0.1438	0.145918	0.185152	0.1512	0.1529	0.322721	0.36208	1.0682	0.9564	0.264	0.304426
LPCAT2	30111	13903	16208	-0.0254659	0.00547432	3.3032e-06	6.24722e-06	0.0121	0.0252	0.631115	0.670008	0.0404	0.0195	0.0382846	0.0557861	Inf	187.882	NA	NA
LPL	30051	13876	16175	-0.542716	0.0133831	0	0	0.1635	0.0531	0.0020763	0.00529921	0.24	0.0484	7.09746e-07	5.54632e-06	0.7959	0.1205	4.02e-11	1.79231e-10
LPO	29319	13519	15800	-0.0181807	0.0122137	0.136617	0.163471	0.3162	0.0703	6.86388e-06	4.58697e-05	0.3426	0.0768	8.16019e-06	4.13269e-05	1.1023	0.1628	1.29e-11	6.06914e-11
LPP	30272	13974	16298	0.0259225	0.00763621	0.000687954	0.00108659	0.1016	0.0406	0.0123332	0.0230268	0.1441	0.0403	0.000349316	0.000975405	0.8386	0.352	0.0172	0.025228
LRCH4	30272	13974	16298	0.0680612	0.0107106	2.11958e-10	5.06826e-10	0.0866	0.0357	0.0152759	0.0274457	0.1199	0.0317	0.000155364	0.000490918	1.4805	0.8199	0.071	0.091054
LRFN2	30272	13974	16298	-0.0216245	0.00576979	0.000178663	0.000297806	-0.017	0.0293	0.561777	0.60507	0.0115	0.0179	0.520576	0.555957	-Inf	NA	NA	NA
LRG1	30272	13974	16298	-0.136892	0.00342459	0	0	0.0958	0.044	0.0294602	0.0478976	0.112	0.0556	0.0439688	0.0633072	1.0487	0.1482	1.47e-12	7.67632e-12
LRIG1	30002	13856	16146	-0.118413	0.0113266	1.54735e-25	6.06079e-25	0.2072	0.1001	0.0384589	0.0594049	0.3095	0.0918	0.00074771	0.00187702	0.9482	0.1302	3.33e-13	1.88649e-12
LRIG3	30166	13932	16234	0.0269936	0.00332564	4.96737e-16	1.47357e-15	0.0853	0.0322	0.0080714	0.0162941	0.0314	0.0201	0.118243	0.150365	8.2852	8.9758	0.356	0.399147
LRP1	30111	13903	16208	-0.104033	0.0101016	7.86106e-25	3.0184e-24	0.5235	0.2368	0.0270548	0.0445095	0.5239	0.2074	0.0115357	0.0194628	1.154	0.1698	1.06e-11	5.07403e-11
LRP11	30051	13876	16175	0.0127315	0.00957479	0.183631	0.215664	0.2974	0.1035	0.00406041	0.00918569	0.2565	0.0869	0.00316062	0.00629968	0.8859	0.2193	5.35e-05	0.000121123
LRP2	30272	13974	16298	-0.00476907	0.00443603	0.282349	0.322527	0.0197	0.0212	0.352762	0.399641	0.0413	0.0227	0.068853	0.0937497	Inf	NA	NA	NA
LRP2BP	30272	13974	16298	-0.0776495	0.00981589	2.64858e-15	7.62478e-15	0.0695	0.0281	0.0133868	0.02463	0.1058	0.0332	0.00143883	0.00322488	1.4262	0.6265	0.0228	0.0324775
LRPAP1	30059	13880	16179	0.113665	0.0105503	5.13988e-27	2.08304e-26	0.666	0.2955	0.0242083	0.0403287	0.5302	0.2883	0.0659069	0.0902455	1.3078	0.1989	4.81e-11	2.12155e-10
LRRC25	30111	13903	16208	-0.168494	0.00825873	6.75355e-92	7.03213e-91	0.3093	0.0748	3.54913e-05	0.000182608	0.3783	0.0774	1.02074e-06	7.39975e-06	1.1775	0.1656	1.15e-12	6.0565e-12
LRRC37A2	30272	13974	16298	-0.0157831	0.00648714	0.0149808	0.0205898	0.4173	0.332	0.20878	0.251522	0.448	0.326	0.169369	0.206179	1	0.9611	0.298	0.340139
LRRC38	30272	13974	16298	0.201009	0.00567117	1.20973e-269	3.76045e-268	0.0762	0.0466	0.102009	0.13716	0.0231	0.0251	0.357406	0.397467	1.7778	0.9129	0.0515	0.0681699
LRRC59	30272	13974	16298	0.00979766	0.00566143	0.0835335	0.103382	0.1057	0.0363	0.003593	0.00828957	0.1312	0.0345	0.000143013	0.000456856	0.9888	0.3657	0.00685	0.0108043
LRRFIP1	30272	13974	16298	0.0358791	0.00590754	1.26698e-09	2.91276e-09	0.0612	0.0257	0.0172506	0.0303924	0.1383	0.0275	4.92811e-07	4.12853e-06	3.1895	4.1776	0.445	0.483994
LRRN1	30111	13903	16208	0.120146	0.0128515	9.46124e-21	3.25627e-20	0.2582	0.0675	0.000130674	0.000534136	0.2283	0.0682	0.000815418	0.00201325	1.1183	0.1829	9.64e-10	3.76753e-09
LRTM1	30272	13974	16298	-0.0175523	0.00496327	0.000406178	0.000655357	-0.0164	0.0182	0.367536	0.414601	0.003	0.019	0.87454	0.888912	-Inf	NA	NA	NA
LRTM2	30272	13974	16298	-0.122602	0.00374718	9.13457e-231	2.56646e-229	0.1289	0.0466	0.00567321	0.0121892	0.1499	0.0269	2.51123e-08	3.54376e-07	1.2301	0.1442	1.45e-17	1.33141e-16
LSM1	30111	13903	16208	-0.0140584	0.00693852	0.0427592	0.0550408	0.0424	0.0234	0.0699915	0.099058	0.0163	0.0207	0.431025	0.471225	Inf	NA	NA	NA
LSM8	30272	13974	16298	-0.101327	0.0101096	1.3164e-23	4.91883e-23	0.1188	0.0349	0.00066404	0.00203625	0.1294	0.0437	0.00306544	0.00613721	0.4309	0.2979	0.148	0.177975
LSP1	30111	13903	16208	0.0910343	0.0083965	2.44743e-27	1.00724e-26	0.0304	0.0206	0.140017	0.178835	0.0974	0.0253	0.000118213	0.000390269	0.6531	2.9857	0.827	0.842694
LTA	30111	13903	16208	-0.176154	0.00887319	3.80532e-87	3.71877e-86	0.5723	0.2524	0.0233638	0.0391462	0.4633	0.2379	0.05148	0.072556	0.5609	0.2223	0.0116	0.0176212
LTA4H	30111	13903	16208	0.0707564	0.00770155	4.27998e-20	1.44747e-19	0.041	0.027	0.128884	0.166296	0.0699	0.0285	0.0141816	0.0233177	Inf	273.175	NA	NA
LTB	30272	13974	16298	-0.08375	0.00412899	7.27083e-91	7.48077e-90	0.2943	0.1417	0.0378087	0.0586185	0.246	0.14	0.0788935	0.105639	1.4344	0.9842	0.145	0.174707
LTBP2	30051	13876	16175	-0.0877649	0.0084325	2.51946e-25	9.80273e-25	0.3099	0.0538	8.40029e-09	1.74426e-07	0.3317	0.0487	9.68632e-12	4.85485e-10	0.9446	0.1051	2.54e-19	2.73965e-18
LTBP3	30111	13903	16208	0.175962	0.0089735	4.41179e-85	4.19911e-84	0.1573	0.0898	0.0798305	0.111143	0.1236	0.0729	0.0899857	0.118527	1.1601	0.3573	0.00117	0.00210481
LTBR	29767	13726	16041	0.0286505	0.0133646	0.0320608	0.0422561	0.2636	0.046	1.00174e-08	1.94136e-07	0.2799	0.0415	1.53472e-11	6.97099e-10	1.1401	0.2971	0.000124	0.000262451
LTO1	30111	13903	16208	-0.0168877	0.00527062	0.0013562	0.00208459	-0.0124	0.0224	0.579872	0.621995	0.0136	0.0189	0.471786	0.51232	-Inf	NA	NA	NA
LUZP2	30272	13974	16298	-0.13821	0.00767027	3.31106e-72	2.82068e-71	0.0904	0.0364	0.0130092	0.0240266	0.0353	0.0335	0.292006	0.331328	Inf	377.044	NA	NA
LXN	29884	13796	16088	0.154149	0.0100635	9.26754e-53	6.14053e-52	0.0241	0.0306	0.430941	0.478696	0.0504	0.031	0.103991	0.134595	Inf	0	NA	NA
LY6D	29779	13741	16038	0.0186669	0.00905893	0.0393492	0.0509882	0.2907	0.1332	0.0290776	0.0473815	0.2533	0.1387	0.0678136	0.0925947	0.9118	0.1414	1.13e-10	4.82055e-10
LY75	30111	13903	16208	-0.0200567	0.00950777	0.0349095	0.0456809	0.5089	0.4006	0.203962	0.246638	0.4834	0.357	0.175717	0.212748	1	0.0107	0	0
LY9	29439	13572	15867	-0.053912	0.0106607	4.28337e-07	8.55502e-07	0.4135	0.1133	0.000262646	0.000947492	0.3061	0.1066	0.00408552	0.00787573	0.9271	0.1634	1.4e-08	4.83636e-08
LY96	30059	13880	16179	0.0931558	0.00652434	4.23875e-46	2.5123e-45	0.3085	0.0474	7.59358e-11	4.00638e-09	0.2649	0.045	3.94062e-09	7.59794e-08	1.0363	0.1751	3.27e-09	1.22377e-08
LYAR	30111	13903	16208	0.0137417	0.00684866	0.0448132	0.0574821	0.0406	0.0235	0.0840493	0.116017	0.151	0.0384	8.41399e-05	0.000291879	-0.0969	0.2211	0.661	0.690931
LYN	30111	13903	16208	0.0743228	0.0136238	4.92541e-08	1.04822e-07	0.0605	0.0384	0.115136	0.151586	0.0815	0.0234	0.000496003	0.00131558	0.8411	0.2624	0.00135	0.00240584
LYPD1	30059	13880	16179	-0.00630087	0.00803851	0.433143	0.475448	0.0104	0.0252	0.679828	0.714483	0.0328	0.0342	0.337526	0.377235	Inf	NA	NA	NA
LYPD3	29942	13821	16121	0.0402141	0.0104843	0.000125481	0.000212308	0.3555	0.0868	4.21036e-05	0.000210167	0.3847	0.0854	6.64718e-06	3.51334e-05	1.0056	0.1793	2.06e-08	6.9797e-08
LYPD8	30111	13903	16208	-0.013004	0.00622531	0.0367266	0.0479085	0.2862	0.127	0.0242249	0.0403332	0.2158	0.12	0.0721242	0.097428	0.891	0.177	4.8e-07	1.42671e-06
LYPLA2	30272	13974	16298	-0.0345472	0.0124764	0.00562631	0.0081306	-0.0087	0.0289	0.763385	0.791145	0.053	0.0229	0.0206452	0.0323012	Inf	NA	NA	NA
LYSMD3	30272	13974	16298	-0.0824554	0.0123431	2.42656e-11	6.08619e-11	0.0351	0.0265	0.185328	0.227897	0.06	0.0239	0.0120574	0.0202723	0.159	0.4432	0.72	0.745348
LYVE1	30272	13974	16298	-0.0759893	0.00249512	1.11347e-200	2.64516e-199	0.1818	0.0474	0.000125338	0.000516088	0.1263	0.0383	0.000974975	0.00232506	1.3283	0.1493	5.79e-19	6.05987e-18
LYZL2	30272	13974	16298	0.297759	0.00474685	0	0	0.1495	0.0316	2.23403e-06	1.79898e-05	0.0706	0.0255	0.0056293	0.0104232	0.4409	1.0921	0.686	0.714945
LZTFL1	30272	13974	16298	0.0302204	0.00927843	0.00112697	0.00174603	0.159	0.032	6.73859e-07	6.68569e-06	0.0634	0.0224	0.00464961	0.00881122	2.1086	0.668	0.0016	0.00281081
M6PR	30272	13974	16298	-0.0153527	0.00469335	0.00107223	0.00166564	0.0174	0.0227	0.443367	0.491184	0.0326	0.0261	0.21165	0.250726	10.0448	46.1524	0.828	0.843365
MAD1L1	29935	13826	16109	0.113217	0.0103116	5.41977e-28	2.27537e-27	0.0872	0.0285	0.00221596	0.005587	0.0948	0.0296	0.00136144	0.00307324	1.1023	0.4958	0.0262	0.0368951
MAEA	30111	13903	16208	0.0179862	0.00494126	0.000273089	0.000447291	-0.0183	0.0204	0.369688	0.416221	0.019	0.0221	0.389939	0.429701	-Inf	NA	NA	NA
MAG	30272	13974	16298	0.0160756	0.00564059	0.00437511	0.00642416	-0.0003	0.0237	0.9899	0.990241	0.0246	0.0282	0.383023	0.423364	-Inf	NA	NA	NA
MAGEA3	30272	13974	16298	-0.00962538	0.0102467	0.34755	0.389544	-0.0097	0.0204	0.634438	0.672615	0.0235	0.0162	0.146886	0.181934	Inf	NA	NA	NA
MAGED1	30111	13903	16208	-0.00951077	0.00599994	0.112944	0.136882	0.0317	0.0224	0.157016	0.196914	0.0499	0.0226	0.0272467	0.0413826	0.9511	0.5297	0.0726	0.0930093
MAMDC2	30272	13974	16298	-0.017798	0.00527607	0.000743569	0.00117064	0.1811	0.0482	0.000171783	0.000667611	0.1555	0.0364	1.93747e-05	8.63837e-05	1.14	0.114	1.59e-23	2.23142e-22
MAMDC4	30272	13974	16298	-0.0193111	0.00685155	0.00482797	0.00703608	0.0989	0.0484	0.041014	0.0627184	0.1672	0.0403	3.34101e-05	0.000137486	0.9449	0.1176	9.41e-16	7.33208e-15
MAN1A2	30272	13974	16298	-0.0695042	0.00933799	1.00916e-13	2.74049e-13	0.3167	0.0643	8.42095e-07	7.91607e-06	0.2347	0.0569	3.71089e-05	0.000148384	1.0594	0.1496	1.41e-12	7.39427e-12
MAN2B2	30272	13974	16298	0.199594	0.00816824	1.33503e-130	1.9584e-129	0.4251	0.1564	0.00656717	0.0137542	0.4485	0.1663	0.00699813	0.0125888	1	0.1162	7.57e-18	7.08254e-17
MANEAL	30272	13974	16298	0.00578565	0.00590343	0.32707	0.369138	0.0172	0.0221	0.436404	0.483839	0.024	0.0211	0.255354	0.295155	Inf	NA	NA	NA
MANF	30111	13903	16208	-0.0261356	0.0192991	0.17567	0.206729	0.1271	0.0329	0.000111901	0.000469404	0.1278	0.0334	0.000130059	0.000421471	0.9475	0.2735	0.000531	0.00101123
MANSC1	30111	13903	16208	-0.0125724	0.00890052	0.157801	0.187436	0.3765	0.0522	5.48759e-13	8.86245e-11	0.3314	0.0401	1.40471e-16	7.7805e-14	0.8752	0.1543	1.42e-08	4.89177e-08
MANSC4	30272	13974	16298	0.0552703	0.00772867	8.78882e-13	2.30529e-12	0.4698	0.1733	0.00670997	0.0140128	0.3794	0.1817	0.0367927	0.0540183	0.8819	0.0682	2.7e-38	6.00811e-37
MAP1LC3A	30272	13974	16298	-0.0127204	0.00386396	0.000995659	0.00154833	-0.0104	0.023	0.651144	0.688568	0.0642	0.0217	0.00309115	0.00618017	-Inf	NA	NA	NA
MAP1LC3B2	30272	13974	16298	-0.0270366	0.00775164	0.000487595	0.000779832	0.0587	0.0273	0.0315407	0.0506009	0.0059	0.0207	0.775626	0.797857	Inf	NA	NA	NA
MAP2	30272	13974	16298	0.0421511	0.00550104	1.87956e-14	5.24053e-14	0.1313	0.0297	9.83018e-06	6.27896e-05	0.1353	0.0301	6.95645e-06	3.62792e-05	1.1175	0.2058	5.66e-08	1.84679e-07
MAP2K1	30272	13974	16298	0.0412407	0.0104533	7.99006e-05	0.000137821	0.1245	0.0296	2.59837e-05	0.000141186	0.0774	0.0211	0.00024422	0.000715672	1.1083	0.4572	0.0153	0.0226565
MAP2K6	30111	13903	16208	-0.0149137	0.0151071	0.323555	0.366445	0.1306	0.0374	0.000479457	0.00155904	0.0908	0.0239	0.000145185	0.000462779	0.9894	0.2518	8.52e-05	0.000185905
MAP3K5	30111	13903	16208	0.0444866	0.0125962	0.000413432	0.000666694	0.0867	0.0329	0.00840733	0.0167743	0.0554	0.0233	0.0174218	0.0279808	1.3562	0.5214	0.00929	0.0143057
MAP4K5	30000	13854	16146	0.0485431	0.0168806	0.00403439	0.00594777	0.1208	0.0331	0.000262703	0.000947492	0.1048	0.0259	5.20264e-05	0.000194898	1.0044	0.2689	0.000187	0.000384908
MAPK13	30272	13974	16298	0.000386642	0.00537967	0.942705	0.950209	-0.0064	0.0233	0.783564	0.810035	-0.0301	0.0163	0.0648014	0.0888574	Inf	NA	NA	NA
MAPK9	30111	13903	16208	0.0471635	0.00641103	1.9345e-13	5.20498e-13	0.1187	0.0307	0.000110431	0.000465252	0.0907	0.0272	0.000854348	0.0020853	1.0886	0.3402	0.00138	0.00245753
MAPKAPK2	30272	13974	16298	-0.00683026	0.00886885	0.441222	0.483409	0.0715	0.026	0.00595953	0.0126918	0.0554	0.023	0.0160096	0.0259132	2.1387	0.911	0.0189	0.0275254
MAPRE3	30272	13974	16298	-0.031194	0.0170018	0.0665524	0.0835336	0.2083	0.0993	0.0359331	0.0562507	0.2035	0.091	0.0253345	0.0387007	2.4048	1.4608	0.0997	0.123748
MAPT	30059	13880	16179	0.00375675	0.0075334	0.618009	0.655471	-0.0266	0.0187	0.154893	0.194503	0.0152	0.0224	0.497409	0.536497	-Inf	0	NA	NA
MARCO	30051	13876	16175	-0.0410726	0.0105579	0.000100371	0.000171211	0.2364	0.0516	4.61884e-06	3.28703e-05	0.2335	0.046	3.85287e-07	3.40434e-06	0.9859	0.138	8.87e-13	4.7628e-12
MARS1	30214	13951	16263	0.0628597	0.0115451	5.22882e-08	1.11198e-07	0.1276	0.0311	4.08014e-05	0.000206278	0.0948	0.0237	6.33425e-05	0.00023191	1.0185	0.42	0.0153	0.0226565
MASP1	30000	13854	16146	0.0159344	0.00508727	0.00173655	0.00264144	0.1987	0.0374	1.07933e-07	1.41387e-06	0.2275	0.0437	1.93007e-07	1.88279e-06	0.8687	0.1533	1.46e-08	5.02256e-08
MATN2	29994	13840	16154	-0.155272	0.0128192	1.08823e-33	5.09583e-33	0.2013	0.0536	0.000172929	0.000670272	0.2536	0.051	6.60783e-07	5.21606e-06	1.1857	0.2384	6.57e-07	1.91367e-06
MATN3	30010	13857	16153	0.0719938	0.0146	8.22094e-07	1.61003e-06	0.2314	0.1154	0.0449417	0.067692	0.2319	0.0988	0.0189168	0.0299353	1.0462	0.3099	0.000734	0.00136725
MAVS	30111	13903	16208	-0.0261513	0.0132844	0.0490112	0.0625921	0.0773	0.0311	0.0129358	0.0239367	0.1005	0.0241	3.04433e-05	0.000126608	0.7665	0.1805	2.18e-05	5.26869e-05
MAX	30059	13880	16179	0.0385968	0.0138526	0.00533563	0.00772966	0.1482	0.0358	3.47814e-05	0.00017991	0.1337	0.0339	8.01494e-05	0.000281055	1.5321	0.6799	0.0242	0.0342937
MB	30051	13876	16175	0.557528	0.0106449	0	0	0.2032	0.0468	1.41268e-05	8.55557e-05	0.1895	0.0406	3.04905e-06	1.86996e-05	0.8896	0.2001	8.78e-06	2.23804e-05
MBL2	29818	13768	16050	0.234487	0.0134577	1.17515e-67	9.38194e-67	0.3282	0.1871	0.0794061	0.110712	0.3585	0.2119	0.0906773	0.11933	1.0364	0.2732	0.000148	0.00031085
MCAM	29996	13852	16144	-0.0376223	0.00743079	4.1508e-07	8.29593e-07	0.2531	0.0605	2.87092e-05	0.000153415	0.3136	0.0463	1.25949e-11	5.81164e-10	0.9903	0.2366	2.85e-05	6.77526e-05
MCEE	30272	13974	16298	-0.0112437	0.00509671	0.0273868	0.0365241	0.0257	0.0226	0.255468	0.300666	0.0306	0.0247	0.215395	0.25443	Inf	NA	NA	NA
MCEMP1	30272	13974	16298	-0.00902722	0.0111728	0.419118	0.461266	0.1583	0.0367	1.60798e-05	9.40524e-05	0.1624	0.0352	3.95684e-06	2.30051e-05	1.06	0.284	0.000189	0.000388378
MCFD2	29990	13843	16147	-0.0388218	0.00913212	2.13344e-05	3.81746e-05	0.0775	0.0251	0.00201746	0.00517632	0.0676	0.0251	0.00707641	0.0126904	1.8283	0.7228	0.0114	0.01736
MCTS1	30272	13974	16298	0.0267721	0.00320042	6.25704e-17	1.92453e-16	0.1923	0.0687	0.0051241	0.011183	0.1965	0.0526	0.000187163	0.000575749	0.5975	1.0738	0.578	0.61168
MDGA1	30059	13880	16179	-0.357155	0.0139629	8.90969e-143	1.45442e-141	0.2386	0.1682	0.15603	0.195847	0.2312	0.1764	0.189973	0.227827	1.0477	0.5731	0.0675	0.0868812
MDH1	30095	13897	16198	0.0626264	0.00562156	9.08196e-29	3.86844e-28	0.146	0.0288	3.98979e-07	4.20229e-06	0.0523	0.0197	0.00793502	0.013997	1.2212	0.6846	0.0745	0.0951966
MDK	30111	13903	16208	-0.0269961	0.012114	0.0258538	0.0345426	0.2417	0.0432	2.2074e-08	3.70919e-07	0.234	0.0401	5.3658e-09	9.45356e-08	1.0437	0.151	4.77e-12	2.36584e-11
MDM1	30272	13974	16298	-0.0090623	0.0037313	0.0151579	0.0208234	0.0218	0.0192	0.256201	0.301407	0.0272	0.0206	0.186705	0.224371	3.0303	12.8461	0.814	0.830818
MECR	30272	13974	16298	0.0627181	0.0116054	6.55829e-08	1.38064e-07	0.1163	0.0378	0.00209292	0.0053276	0.0666	0.0317	0.0356457	0.0525466	1.0653	1.0071	0.29	0.331928
MED18	30111	13903	16208	-0.0102544	0.0108542	0.344797	0.387201	0.0933	0.0355	0.00858459	0.0170668	0.0991	0.0287	0.000554468	0.00144949	0.7961	0.262	0.00238	0.004057
MED21	30272	13974	16298	-0.00490038	0.00606212	0.41889	0.461241	0.0893	0.0338	0.00824152	0.0165114	0.0232	0.0231	0.31522	0.354211	Inf	NA	NA	NA
MEGF10	29935	13814	16121	-0.0280462	0.0124618	0.0244195	0.0327311	0.4514	0.1237	0.000263108	0.000947777	0.4188	0.0977	1.81435e-05	8.12685e-05	0.9541	0.0951	1.04e-23	1.49349e-22
MEGF11	30272	13974	16298	-0.0556086	0.00392535	2.06346e-45	1.21073e-44	0.072	0.0382	0.0594546	0.0860301	0.0628	0.0207	0.00241481	0.00501061	2.0895	2.1313	0.327	0.369145
MEGF9	29941	13821	16120	0.000367595	0.00836027	0.964929	0.968908	0.3843	0.116	0.000923237	0.00268275	0.2426	0.058	2.87993e-05	0.000120429	1.0275	0.2388	1.69e-05	4.15767e-05
MELTF	30272	13974	16298	-0.101328	0.00446414	4.12704e-113	5.15351e-112	0.3407	0.111	0.00214511	0.00544615	0.283	0.1253	0.0239096	0.0367946	1.1278	0.3032	0.0002	0.000409279
MENT	30272	13974	16298	-0.130861	0.00950444	5.32666e-43	2.976e-42	0.2553	0.0803	0.00147617	0.00396236	0.1996	0.0714	0.00518166	0.00968064	0.8765	0.1215	5.43e-13	2.96728e-12
MEP1A	30272	13974	16298	0.311755	0.009548	7.62969e-230	2.12323e-228	0.2884	0.0588	9.35407e-07	8.55104e-06	0.2498	0.0588	2.15399e-05	9.44444e-05	0.9691	0.1095	8.51e-19	8.75821e-18
MEP1B	30051	13876	16175	-0.0729414	0.0158515	4.21077e-06	7.88204e-06	0.3609	0.1707	0.0344952	0.0544394	0.2842	0.1483	0.055316	0.0772723	1.04	0.4441	0.0192	0.0279293
MEPE	29935	13814	16121	0.156436	0.0129792	2.24072e-33	1.04092e-32	0.3224	0.0489	4.3089e-11	2.6651e-09	0.2429	0.042	7.32347e-09	1.24499e-07	1.2023	0.1773	1.2e-11	5.68906e-11
MERTK	30111	13903	16208	0.0839804	0.00972984	6.36459e-18	2.02145e-17	0.4149	0.0669	5.58232e-10	1.88695e-08	0.3096	0.062	5.92799e-07	4.77359e-06	0.8251	0.0646	2.52e-37	5.36586e-36
MESD	30059	13880	16179	-0.00995953	0.0170512	0.55916	0.599364	0.0881	0.0306	0.00398831	0.00904369	0.0968	0.0243	6.78965e-05	0.000244882	0.7697	0.8863	0.385	0.427201
MET	29945	13823	16122	-0.0881349	0.00871577	5.3358e-24	2.00659e-23	0.3537	0.0702	4.69289e-07	4.89194e-06	0.3304	0.0583	1.45117e-08	2.18178e-07	1.0666	0.1359	4.17e-15	2.93444e-14
METAP1	30059	13880	16179	-0.00243938	0.00404715	0.546685	0.586853	-0.0031	0.0236	0.895494	0.910847	-0.0053	0.0183	0.772109	0.794802	Inf	NA	NA	NA
METAP1D	30111	13903	16208	0.0502504	0.0117089	1.77911e-05	3.19911e-05	0.088	0.0418	0.0352684	0.0553891	0.0877	0.0263	0.000854219	0.0020853	0.8075	0.4273	0.0588	0.0770074
METAP2	30056	13881	16175	0.0763472	0.0118676	1.26796e-10	3.06703e-10	0.1016	0.034	0.00280593	0.00676356	0.1037	0.0298	0.000501665	0.00132818	0.8392	0.2599	0.00124	0.00222264
MFAP3	30051	13876	16175	-0.00554619	0.00621527	0.372213	0.414484	0.0012	0.0243	0.960614	0.966265	0.0299	0.0248	0.227954	0.266558	-Inf	NA	NA	NA
MFAP3L	30272	13974	16298	-0.0296803	0.00764524	0.00010374	0.000176855	0.0192	0.0302	0.524932	0.56982	0.0413	0.0327	0.20659	0.245426	Inf	NA	NA	NA
MFAP4	30272	13974	16298	-0.0810287	0.00681215	1.49045e-32	6.82618e-32	0.2431	0.0445	4.68362e-08	7.12842e-07	0.2087	0.0446	2.87755e-06	1.79177e-05	1.0437	0.1348	9.6e-15	6.53223e-14
MFAP5	30051	13876	16175	0.147146	0.0084068	2.95994e-68	2.38921e-67	0.2413	0.0478	4.46186e-07	4.68253e-06	0.1583	0.0382	3.41331e-05	0.000139165	0.9241	0.2172	2.09e-05	5.06108e-05
MFGE8	30059	13880	16179	0.110166	0.00971748	9.90788e-30	4.32102e-29	0.2349	0.0499	2.50878e-06	1.97643e-05	0.2947	0.0575	2.97195e-07	2.734e-06	1.0276	0.1536	2.26e-11	1.02993e-10
MGLL	30055	13875	16180	-0.0408099	0.0159157	0.010348	0.014544	0.0695	0.0361	0.0542034	0.0794981	0.1228	0.0276	8.61605e-06	4.33584e-05	0.9418	0.2339	5.64e-05	0.000127571
MGMT	30111	13903	16208	0.010211	0.0190717	0.592374	0.631722	0.1248	0.072	0.0830364	0.114782	0.1569	0.0739	0.0337422	0.0500079	0.8931	0.2895	0.00204	0.00351381
MIA	30111	13903	16208	0.0500981	0.0129749	0.000113092	0.00019179	0.5394	0.2763	0.0509114	0.0753967	0.4002	0.133	0.0026209	0.00538061	0.9534	0.2769	0.000574	0.00108725
MICALL2	30272	13974	16298	0.00375061	0.00802151	0.640096	0.676686	0.0443	0.0365	0.224863	0.26812	0.0366	0.0237	0.122515	0.155388	Inf	273.173	NA	NA
MICB_MICA	30111	13903	16208	0.0137158	0.0204961	0.503379	0.545147	NA	NA	NA	NA	NA	NA	NA	NA	0.9323	0.2381	9e-05	0.000195171
MIF	30000	13850	16150	0.0161492	0.0156256	0.301374	0.342919	0.1016	0.0268	0.000150015	0.000595756	0.077	0.0283	0.00651147	0.0118084	1.1306	0.5095	0.0265	0.0372538
MILR1	30111	13903	16208	-0.136841	0.010108	1.23756e-41	6.72144e-41	0.1854	0.0539	0.000582353	0.00183811	0.1615	0.0671	0.0160905	0.0260151	1.8915	1.5756	0.23	0.267341
MINDY1	30272	13974	16298	-0.00812808	0.0136948	0.552841	0.593026	0.09	0.0324	0.0054732	0.0118207	0.1031	0.0262	8.3157e-05	0.000289506	1.0718	0.3134	0.000625	0.00117395
MINK1	30272	13974	16298	0.0281097	0.0115474	0.0149269	0.0205254	0.0952	0.0352	0.00683979	0.0142328	0.0974	0.0236	3.67337e-05	0.000147289	1.0416	0.3159	0.000976	0.00178308
MITD1	30059	13880	16179	0.0130852	0.0184685	0.478633	0.520881	0.1345	0.0335	5.94646e-05	0.000280168	0.1058	0.0257	3.84283e-05	0.000152611	0.7785	0.1937	5.82e-05	0.000131043
MKI67	30272	13974	16298	0.0188278	0.00473681	7.06049e-05	0.000122003	0.0639	0.0288	0.0265037	0.0437267	0.0325	0.0219	0.137804	0.172596	0.2537	0.3319	0.445	0.483994
MLLT1	30272	13974	16298	-0.0221949	0.00804367	0.00579605	0.00836174	-0.0127	0.0181	0.482893	0.529325	-0.0146	0.0181	0.41988	0.460253	-Inf	NA	NA	NA
MLN	30111	13903	16208	0.0802899	0.0137756	5.65257e-09	1.25603e-08	0.3916	0.1174	0.000851141	0.00249674	0.3337	0.1188	0.00497076	0.00933463	1.0779	0.1871	8.43e-09	2.99599e-08
MME	30111	13903	16208	0.381753	0.0137162	2.42412e-168	4.62959e-167	0.3855	0.2053	0.0604168	0.0872426	0.3501	0.1924	0.0688128	0.093739	0.8577	0.4331	0.0477	0.0634801
MMP1	28466	13172	15294	0.0140853	0.0169303	0.405438	0.448067	0.3701	0.1359	0.00646283	0.0135944	0.4202	0.1515	0.00554402	0.0102849	0.9044	0.082	2.75e-28	4.78345e-27
MMP10	29871	13781	16090	0.0756873	0.0127006	2.56067e-09	5.80922e-09	0.1736	0.084	0.0387656	0.0597516	0.2326	0.0812	0.00417626	0.00803999	0.7601	0.162	2.72e-06	7.39098e-06
MMP12	29826	13776	16050	0.0364158	0.0129289	0.00485648	0.0070741	0.277	0.1007	0.00594599	0.0126749	0.2954	0.0789	0.000181128	0.000560745	0.997	0.1364	2.63e-13	1.50373e-12
MMP13	30059	13880	16179	-0.0449993	0.00412437	1.15642e-27	4.80662e-27	0.1023	0.0318	0.00129547	0.00355612	0.0399	0.0229	0.0814458	0.108408	2.1566	0.7012	0.0021	0.0036096
MMP15	30272	13974	16298	-0.0100996	0.00596681	0.0905358	0.111664	0.0415	0.0298	0.163736	0.203933	0.0436	0.0269	0.105057	0.135673	-1.3788	1.5521	0.374	0.41668
MMP3	30059	13880	16179	0.852502	0.00888834	0	0	0.2387	0.1393	0.0866081	0.119096	0.2205	0.1366	0.106484	0.137333	0.9541	0.1427	2.28e-11	1.03713e-10
MMP7	29988	13848	16140	-0.103311	0.0111343	1.82935e-20	6.24459e-20	0.066	0.0463	0.154017	0.193821	0.1474	0.0395	0.000190233	0.00058188	0.8663	0.2467	0.000447	0.000860553
MMP8	29996	13849	16147	0.129533	0.0117206	2.43777e-28	1.02639e-27	0.1663	0.0722	0.0212606	0.036377	0.169	0.0657	0.0101026	0.0172958	1.1895	0.2423	9.15e-07	2.6158e-06
MMP9	29994	13851	16143	0.169466	0.0113965	7.78032e-50	4.9208e-49	0.2067	0.045	4.36221e-06	3.14664e-05	0.2606	0.0357	2.88367e-13	2.70414e-11	1.0926	0.334	0.00107	0.00194046
MMUT	30272	13974	16298	0.0130174	0.0062877	0.0384325	0.0499554	0.0912	0.0358	0.0108502	0.020683	0.0581	0.0311	0.0617388	0.0851398	Inf	NA	NA	NA
MN1	30272	13974	16298	-0.0158224	0.00688819	0.0216236	0.0291037	-0.0071	0.0198	0.719905	0.752793	0.0314	0.0238	0.18706	0.224703	-Inf	NA	NA	NA
MNAT1	30272	13974	16298	-0.00904167	0.00537394	0.0924818	0.113686	0.0393	0.0271	0.147007	0.186355	0.0806	0.0256	0.00164146	0.00361321	1.2121	2.3257	0.602	0.634631
MNDA	30051	13876	16175	0.155602	0.0145225	9.72701e-27	3.92574e-26	-0.0126	0.0199	0.526625	0.571445	0.0586	0.0223	0.00859383	0.0150586	Inf	NA	NA	NA
MOCS2	30272	13974	16298	0.0791982	0.0101897	7.94585e-15	2.25197e-14	0.1607	0.0924	0.0820035	0.113679	0.1184	0.0866	0.171561	0.208239	1.1918	0.8144	0.143	0.172634
MOG	30111	13903	16208	-0.0500311	0.00854873	4.89373e-09	1.0899e-08	0.2992	0.1052	0.00445362	0.00995897	0.3297	0.0962	0.000609761	0.00157143	1.071	0.138	8.53e-15	5.82019e-14
MORC3	30272	13974	16298	5.95814e-05	0.00343413	0.986158	0.988187	-0.018	0.0202	0.372881	0.419329	0.0521	0.0191	0.00637682	0.0116149	-Inf	NA	NA	NA
MORF4L1	30272	13974	16298	-0.000191828	0.00489086	0.968714	0.971707	0.0496	0.0225	0.0274931	0.0452026	-0.0037	0.0189	0.844792	0.863203	-Inf	NA	NA	NA
MORF4L2	30272	13974	16298	-0.00198502	0.00467245	0.67096	0.705232	0.0413	0.0248	0.0958484	0.130262	0.1059	0.0663	0.110202	0.141689	Inf	NA	NA	NA
MORN4	30272	13974	16298	0.00242762	0.00920182	0.791921	0.813068	0.0804	0.0313	0.0102084	0.0196919	-0.0125	0.0174	0.472516	0.512922	-Inf	NA	NA	NA
MPHOSPH8	30051	13876	16175	0.0317269	0.00996606	0.00145657	0.0022295	0.0274	0.0284	0.334651	0.380904	0.079	0.0289	0.00626529	0.0114333	8.1816	8.6485	0.344	0.386746
MPI	30111	13903	16208	0.0254948	0.0130214	0.0502499	0.064062	0.1251	0.0696	0.07227	0.10159	0.1218	0.0482	0.0115051	0.0194337	0.8674	0.1835	2.28e-06	6.25039e-06
MPIG6B	30055	13875	16180	-0.00544741	0.0157081	0.728752	0.758878	0.1149	0.0434	0.00810976	0.0163332	0.1547	0.0322	1.55257e-06	1.06951e-05	0.9341	0.3148	0.00301	0.00503024
MPO	30059	13880	16179	-0.0038509	0.00911196	0.672576	0.706168	0.2341	0.0614	0.000137455	0.000554205	0.1889	0.0474	6.74142e-05	0.000243748	1.0483	0.1537	9.09e-12	4.37667e-11
MPRIP	30219	13957	16262	-0.00375328	0.00528184	0.477337	0.519858	0.0263	0.0382	0.49115	0.537565	0.0481	0.0289	0.0960405	0.125366	0.3008	0.2944	0.307	0.349281
MRC1	30272	13974	16298	-0.0343777	0.00598271	9.21598e-09	2.03238e-08	0.3744	0.0526	1.09607e-12	1.59314e-10	0.3037	0.0537	1.55399e-08	2.31664e-07	0.8771	0.2003	1.19e-05	2.97801e-05
MRI1	30272	13974	16298	0.139345	0.0100538	1.50617e-43	8.52913e-43	0.0409	0.0347	0.238528	0.282329	0.048	0.0302	0.111969	0.14339	1.2429	0.7159	0.0825	0.104286
MRPL24	30272	13974	16298	0.00490734	0.00461672	0.287814	0.328512	0.0188	0.028	0.501948	0.54897	-0.0163	0.0149	0.273973	0.312697	-Inf	NA	NA	NA
MRPL28	30272	13974	16298	-0.00153272	0.0044429	0.73011	0.759751	0.0638	0.0285	0.0251822	0.0417835	-0.0142	0.0178	0.425014	0.465354	1.0171	0.7871	0.196	0.230424
MRPL46	30059	13880	16179	0.00719598	0.00351444	0.040613	0.0524862	0.0183	0.0275	0.50576	0.552308	0.0241	0.0187	0.197478	0.23566	1.0798	0.6201	0.0816	0.103254
MRPL52	30212	13943	16269	0.000352495	0.00342132	0.917941	0.927784	0.0212	0.0423	0.616243	0.656197	-0.0159	0.0245	0.516352	0.552257	Inf	NA	NA	NA
MRPL58	30272	13974	16298	0.0103814	0.00862354	0.228661	0.264613	0.0309	0.0305	0.311005	0.357067	0.0834	0.0261	0.00139636	0.00314424	1.2634	0.5113	0.0135	0.0202213
MRPS16	30272	13974	16298	0.0235018	0.00382826	8.40637e-10	1.95258e-09	0.0246	0.0217	0.256945	0.30216	0.038	0.0199	0.0561915	0.0783447	Inf	NA	NA	NA
MSLN	30056	13881	16175	0.0389836	0.0123764	0.0016352	0.00249116	0.3311	0.0796	3.18878e-05	0.000167627	0.2666	0.0775	0.000581714	0.00151256	1.054	0.1401	5.43e-14	3.28728e-13
MSLNL	30272	13974	16298	-0.022187	0.00443533	5.69602e-07	1.12992e-06	0.0342	0.0219	0.118372	0.155283	0.0205	0.0282	0.467256	0.507971	Inf	NA	NA	NA
MSMB	29560	13664	15896	0.5575	0.0098581	0	0	0.2001	0.0803	0.012706	0.0235864	0.2823	0.1063	0.0079146	0.0139695	0.9821	0.2513	9.28e-05	0.00019984
MSR1	30059	13880	16179	0.00901857	0.00976543	0.355744	0.39766	0.3264	0.0654	6.01217e-07	6.06854e-06	0.352	0.063	2.30625e-08	3.3026e-07	0.9849	0.1137	4.52e-18	4.32729e-17
MSRA	30111	13903	16208	0.0165728	0.0127424	0.193405	0.226323	0.1328	0.0389	0.000640444	0.00198272	0.1236	0.0277	8.11627e-06	4.11762e-05	0.9856	0.2209	8.13e-06	2.07449e-05
MST1	29821	13764	16057	-0.014238	0.0115014	0.215751	0.251066	0.7981	0.6105	0.191115	0.233924	0.7741	0.5805	0.182366	0.219701	1	0.2667	0.000177	0.00036677
MSTN	30051	13876	16175	0.503786	0.00932864	0	0	0.2514	0.0457	3.77442e-08	5.8675e-07	0.2143	0.0343	4.16238e-10	1.18628e-08	0.9671	0.131	1.53e-13	8.91297e-13
MTDH	30272	13974	16298	0.104352	0.0114979	1.19631e-19	3.99498e-19	0.1152	0.0319	0.000304683	0.00106584	0.1423	0.0322	9.90419e-06	4.85522e-05	1.0906	0.5078	0.0317	0.0437425
MTHFD2	30272	13974	16298	0.00996204	0.00344066	0.0037896	0.00560386	0.0153	0.0279	0.583426	0.624685	0.0003	0.016	0.985041	0.987078	-Inf	NA	NA	NA
MTHFSD	30272	13974	16298	0.0653021	0.0140609	3.42774e-06	6.4702e-06	0.1633	0.0575	0.00451135	0.0100571	0.1937	0.0688	0.00487155	0.00917202	1.3849	0.621	0.0258	0.0363941
MTIF3	30272	13974	16298	0.0339215	0.0106347	0.00142567	0.00218448	0.1742	0.0423	3.81838e-05	0.00019508	0.0797	0.025	0.00143261	0.00321341	0.9984	0.567	0.0783	0.0994861
MTPN	30051	13876	16175	-0.00817905	0.00436292	0.0608472	0.0767684	0.0361	0.0512	0.480762	0.527551	0.0595	0.0188	0.0015514	0.00343743	Inf	NA	NA	NA
MTR	30272	13974	16298	-0.00713239	0.00778579	0.359633	0.401394	0.0219	0.0276	0.427499	0.475235	0.0739	0.0324	0.0225565	0.0349157	-Inf	NA	NA	NA
MTSS1	30272	13974	16298	0.0923671	0.0137936	2.17398e-11	5.48091e-11	0.074	0.0278	0.00777078	0.0158747	0.089	0.0236	0.000162473	0.000511158	1.3952	0.5596	0.0127	0.0191391
MTSS2	30272	13974	16298	0.0850092	0.0123811	6.72913e-12	1.71575e-11	0.0724	0.0374	0.0528887	0.0778074	0.1123	0.0243	3.81161e-06	2.24047e-05	1.0407	0.3149	0.000949	0.00173632
MTUS1	30272	13974	16298	0.147867	0.0073127	2.55689e-90	2.60322e-89	0.0417	0.0282	0.139214	0.178045	0.0371	0.0251	0.139384	0.174275	3.2311	1.5924	0.0424	0.0569793
MUC13	30059	13880	16179	0.0475067	0.00818832	6.62782e-09	1.4705e-08	0.0923	0.0403	0.0220026	0.0374263	0.1664	0.0435	0.00013062	0.000422371	1.0514	0.1519	4.51e-12	2.24591e-11
MUC16	30111	13903	16208	0.0343132	0.0238893	0.150915	0.179916	0.0737	0.0287	0.0102304	0.0197213	0.0325	0.0224	0.14681	0.181916	2.0254	1.075	0.0595	0.0778004
MUC2	30272	13974	16298	0.0465148	0.0110441	2.54163e-05	4.52293e-05	0.4699	0.1987	0.0180363	0.0315361	0.4659	0.1717	0.00665859	0.0120526	1	0.046	6.03e-105	1.51981e-103
MUCL3	30272	13974	16298	-0.0314176	0.00517408	1.27745e-09	2.93222e-09	0.0306	0.0281	0.276168	0.322677	0.0307	0.0197	0.119144	0.151312	Inf	NA	NA	NA
MVK	30111	13903	16208	0.284648	0.0110286	2.63256e-145	4.34596e-144	0.0659	0.0306	0.031272	0.0502675	0.1546	0.0323	1.69818e-06	1.15883e-05	0.7505	1.0962	0.494	0.531669
MXRA8	30272	13974	16298	-0.153251	0.0101122	1.08611e-51	7.11573e-51	0.2346	0.0429	4.5378e-08	6.94283e-07	0.1817	0.0363	5.57144e-07	4.52407e-06	0.858	0.2406	0.000361	0.000703765
MYBPC1	30272	13974	16298	0.405366	0.00840337	0	0	0.1241	0.042	0.0031291	0.00737877	0.1656	0.0405	4.33444e-05	0.000169034	1.4716	0.2031	4.3e-13	2.36548e-12
MYBPC2	30272	13974	16298	0.391058	0.00979978	0	0	0.1395	0.0328	2.1088e-05	0.000117664	0.1041	0.0303	0.000591148	0.00153298	0.3482	0.325	0.284	0.325815
MYCBP2	30272	13974	16298	0.0198239	0.00836329	0.0177775	0.0242172	0.076	0.0332	0.0220703	0.0374794	0.085	0.0314	0.0067893	0.0122663	0.8439	0.3578	0.0184	0.0268288
MYDGF	30272	13974	16298	0.0285766	0.0133829	0.0327438	0.0430592	0.1482	0.0336	1.0303e-05	6.53949e-05	0.1439	0.0343	2.72468e-05	0.000114792	0.9123	0.4502	0.0427	0.057289
MYH4	30272	13974	16298	-0.0134812	0.00539525	0.0124694	0.017268	0.0099	0.0203	0.625773	0.664641	0.0261	0.0194	0.178509	0.2155	Inf	NA	NA	NA
MYH7B	30272	13974	16298	-0.0245052	0.00555958	1.04816e-05	1.90943e-05	0.0433	0.0333	0.193498	0.236146	0.0018	0.0174	0.917607	0.927498	-Inf	403.305	NA	NA
MYH9	30272	13974	16298	0.0890303	0.0145512	9.56697e-10	2.21511e-09	0.1403	0.039	0.00032137	0.00111615	0.119	0.0308	0.000111711	0.000371988	1.2553	0.2381	1.35e-07	4.22624e-07
MYL1	30272	13974	16298	0.108084	0.00461372	2.70354e-120	3.57454e-119	-0.0208	0.0201	0.30075	0.347212	0.0219	0.0175	0.210778	0.249891	Inf	NA	NA	NA
MYL3	30272	13974	16298	0.397973	0.00920057	0	0	0.1954	0.0424	4.05603e-06	2.97806e-05	0.2236	0.0379	3.64083e-09	7.19993e-08	0.9444	0.1309	5.38e-13	2.94647e-12
MYL4	30272	13974	16298	0.179482	0.00615183	1.44929e-184	3.16032e-183	0.0221	0.0646	0.732272	0.764075	0.0562	0.0227	0.0132949	0.0219967	Inf	NA	NA	NA
MYL6B	30272	13974	16298	-0.00999731	0.0109436	0.360973	0.402735	0.1324	0.0515	0.0101442	0.0195942	0.1296	0.0623	0.037502	0.0548934	0.5927	0.2554	0.0203	0.0293394
MYLPF	30272	13974	16298	0.23666	0.00560167	0	0	0.0791	0.0278	0.00443663	0.00993628	0.0351	0.0191	0.0661072	0.0904772	1.888	1.491	0.205	0.240432
MYO6	30272	13974	16298	-0.00481541	0.00444704	0.278891	0.318826	0.0305	0.031	0.325179	0.371214	0.0468	0.0197	0.0175188	0.0281055	-1.5436	NA	NA	NA
MYO9B	30111	13903	16208	0.00350912	0.0082935	0.672213	0.706041	0.122	0.0304	5.99118e-05	0.000281818	0.0771	0.0237	0.00114127	0.00264219	Inf	NA	NA	NA
MYOC	30059	13880	16179	0.0721852	0.0109211	3.91547e-11	9.71222e-11	0.3488	0.0723	1.40465e-06	1.20543e-05	0.2538	0.0694	0.000255124	0.000742323	0.9968	0.1878	1.11e-07	3.53312e-07
MYOM1	30272	13974	16298	0.0160515	0.005601	0.00416221	0.00612078	-0.0185	0.0182	0.309399	0.355785	-0.0089	0.023	0.698788	0.725492	-Inf	NA	NA	NA
MYOM2	30272	13974	16298	0.181985	0.00587931	3.92944e-207	9.64859e-206	0.113	0.0313	0.000305933	0.00106893	0.0673	0.0317	0.0337515	0.0500079	0.6082	0.6602	0.357	0.400086
MYOM3	30272	13974	16298	0.59713	0.0136615	0	0	0.2226	0.0486	4.64427e-06	3.28703e-05	0.1709	0.0448	0.000136331	0.000439372	1.0223	0.0926	2.47e-28	4.35779e-27
MZB1	30050	13868	16182	0.0763994	0.0127676	2.20405e-09	5.01967e-09	0.2238	0.0451	6.96611e-07	6.84138e-06	0.2219	0.0443	5.47052e-07	4.46942e-06	0.9091	0.158	8.72e-09	3.09016e-08
MZT1	30111	13903	16208	-0.0340455	0.00644316	1.27291e-07	2.64729e-07	0.0361	0.0224	0.107047	0.142485	0.0941	0.0383	0.0140134	0.0230805	26.7928	57.418	0.641	0.672016
NAA10	30272	13974	16298	-0.00247674	0.0059632	0.677898	0.711245	0.025	0.0251	0.319242	0.365513	0.0872	0.0222	8.56809e-05	0.000296517	2.2957	2.7931	0.411	0.452595
NAA80	30272	13974	16298	0.127823	0.0156546	3.33286e-16	9.98832e-16	0.1153	0.0382	0.00254176	0.00623537	0.0973	0.0366	0.00784964	0.0138801	1.2338	0.2915	2.31e-05	5.57197e-05
NAAA	29878	13803	16075	0.00369599	0.0109695	0.73617	0.764696	0.4488	0.161	0.00531037	0.0115376	0.3762	0.1388	0.00672072	0.0121575	0.8855	0.1152	1.52e-14	1.00654e-13
NACC1	30272	13974	16298	0.0545197	0.00667091	3.13096e-16	9.40253e-16	0.0541	0.0316	0.086892	0.119374	0.1215	0.0264	4.17905e-06	2.41042e-05	0.4423	0.2497	0.0766	0.0975268
NADK	30051	13876	16175	0.0534664	0.010438	3.0373e-07	6.13762e-07	0.1771	0.0426	3.22063e-05	0.000168487	0.2016	0.0489	3.74458e-05	0.000149171	0.9772	0.2028	1.45e-06	4.09314e-06
NAGA	30211	13945	16266	0.0557546	0.00694872	1.06284e-15	3.11496e-15	0.2758	0.053	1.95282e-07	2.28905e-06	0.2025	0.0571	0.000390518	0.0010781	0.8536	0.2779	0.00213	0.00365608
NAGK	30216	13954	16262	0.132736	0.0124706	2.07368e-26	8.27772e-26	0.1699	0.0296	9.47521e-09	1.89582e-07	0.1702	0.0317	7.9137e-08	8.88229e-07	1.1115	0.5462	0.0418	0.0562649
NAGPA	30272	13974	16298	0.010076	0.0102227	0.324311	0.367017	0.21	0.049	1.82153e-05	0.000103624	0.1352	0.0425	0.00146678	0.00327995	1.3202	0.262	4.66e-07	1.38844e-06
NAMPT	30111	13903	16208	0.0194926	0.00687693	0.00459284	0.00671686	-0.0081	0.0247	0.742961	0.772456	0.0173	0.0169	0.305992	0.344374	Inf	NA	NA	NA
NAP1L4	30212	13943	16269	0.0702851	0.0104511	1.78574e-11	4.51379e-11	0.0555	0.0392	0.156829	0.196764	0.0501	0.0267	0.0605998	0.0838475	Inf	NA	NA	NA
NAPRT	30272	13974	16298	0.0981921	0.0039643	4.21112e-134	6.37559e-133	0.044	0.0542	0.416902	0.463987	0.0195	0.0368	0.596187	0.627713	1.1213	4.2352	0.791	0.809685
NARS1	30272	13974	16298	0.0395523	0.0059874	4.01624e-11	9.95374e-11	0.0819	0.0373	0.0281127	0.0460223	0.137	0.0496	0.00574315	0.0106002	0.6436	1.1756	0.584	0.6175
NBL1	30111	13903	16208	0.027246	0.00791839	0.000580665	0.000922622	0.2206	0.0484	5.16796e-06	3.56002e-05	0.1604	0.0396	5.11072e-05	0.000192446	0.9162	0.1647	2.66e-08	8.91479e-08
NBN	30111	13903	16208	0.109632	0.00736233	5.6912e-50	3.6073e-49	0.0318	0.0244	0.19248	0.235001	0.1081	0.0235	4.22491e-06	2.43204e-05	1.0304	1.0399	0.322	0.3645
NCAM1	29996	13852	16144	0.199217	0.00856114	1.01346e-118	1.31614e-117	0.4497	0.1232	0.000262075	0.000947492	0.2946	0.0587	5.20117e-07	4.29539e-06	0.8816	0.2288	0.000117	0.00024806
NCAM2	30059	13880	16179	-0.0643155	0.00909645	1.57872e-12	4.10776e-12	0.3193	0.0928	0.000580141	0.00183312	0.3025	0.0963	0.00168243	0.00368839	1.1088	0.1615	6.58e-12	3.21198e-11
NCAN	30059	13880	16179	-0.282577	0.00866838	4.28768e-229	1.18194e-227	0.336	0.0518	8.78612e-11	4.40366e-09	0.3687	0.0448	1.87353e-16	7.7805e-14	1.2261	0.1719	9.89e-13	5.27609e-12
NCF2	30050	13868	16182	0.142611	0.0146905	3.01457e-22	1.09152e-21	0.0675	0.0296	0.0225837	0.038169	0.097	0.0238	4.58899e-05	0.000176691	1.1568	0.4972	0.02	0.0289566
NCK2	30111	13903	16208	0.0465844	0.014617	0.00143901	0.00220377	0.0756	0.0349	0.0302967	0.0489564	0.1014	0.0248	4.33779e-05	0.000169034	0.9723	0.3457	0.00492	0.00795314
NCLN	30111	13903	16208	-0.00593447	0.00673941	0.378562	0.420912	0.0442	0.0433	0.307356	0.353995	0.0834	0.0462	0.0710442	0.0962823	Inf	243.571	NA	NA
NCR1	30111	13903	16208	-0.0363707	0.00723489	5.00743e-07	9.96032e-07	0.332	0.0689	1.44585e-06	1.2362e-05	0.3351	0.0621	6.80916e-08	7.88615e-07	1.002	0.1921	1.84e-07	5.65978e-07
NCR3LG1	30272	13974	16298	0.193401	0.00714386	1.67468e-159	2.9838e-158	0.3696	0.1188	0.00186385	0.00484634	0.3526	0.1104	0.00140394	0.00315641	0.9993	0.1208	1.32e-16	1.14e-15
NCS1	30111	13903	16208	0.164584	0.0123506	2.12927e-40	1.13535e-39	0.1916	0.0353	5.70651e-08	8.46368e-07	0.2128	0.0427	6.24099e-07	4.98422e-06	1.2812	0.24	9.36e-08	2.9986e-07
NDRG1	30059	13880	16179	0.00137084	0.00903669	0.879427	0.893804	0.0849	0.0462	0.0661122	0.0943023	0.0535	0.0342	0.117741	0.149856	Inf	NA	NA	NA
NDST1	30272	13974	16298	-0.0411025	0.00745988	3.62139e-08	7.75784e-08	-0.0252	0.0231	0.275313	0.321937	-0.0026	0.024	0.913731	0.924545	-Inf	0	NA	NA
NDUFA5	30220	13952	16268	0.0471801	0.00415492	8.03121e-30	3.5078e-29	0.1112	0.0296	0.00017213	0.000668065	-0.0016	0.0269	0.95257	0.958174	Inf	NA	NA	NA
NDUFB7	30272	13974	16298	-0.00986766	0.0107579	0.359022	0.400864	0.1782	0.0425	2.75361e-05	0.000148511	0.1535	0.0321	1.73619e-06	1.17789e-05	0.71	0.753	0.346	0.388817
NDUFS6	30111	13903	16208	0.0861974	0.0102912	5.71784e-17	1.7624e-16	0.0333	0.0202	0.0992471	0.134191	0.0107	0.0205	0.601704	0.633063	2.0434	19.8665	0.918	0.923609
NEB	30272	13974	16298	0.0487528	0.00443685	4.92412e-28	2.07026e-27	0.1355	0.0393	0.000565095	0.00180207	0.0224	0.0215	0.297476	0.336353	1.3239	0.9071	0.144	0.173757
NECAP2	30272	13974	16298	-0.0284975	0.00814154	0.000465465	0.000746071	0.0555	0.0233	0.0172201	0.0303571	0.0163	0.0228	0.474663	0.514676	Inf	NA	NA	NA
NECTIN1	30272	13974	16298	-0.00262868	0.00389261	0.49949	0.541563	0.0383	0.0361	0.288716	0.335317	0.0354	0.0297	0.233293	0.272362	4.0306	2.4806	0.104	0.128697
NECTIN2	29987	13850	16137	0.00781017	0.0125581	0.533997	0.574499	0.2082	0.0434	1.60871e-06	1.35945e-05	0.1797	0.0357	4.8132e-07	4.07929e-06	0.7958	0.3609	0.0274	0.0383662
NECTIN4	30111	13903	16208	0.087345	0.00775757	2.38563e-29	1.03119e-28	0.3327	0.0553	1.78476e-09	4.61822e-08	0.2434	0.0638	0.000136157	0.000439299	0.9764	0.1186	1.8e-16	1.5226e-15
NEDD4L	30272	13974	16298	0.062363	0.00813635	1.84562e-14	5.1508e-14	0.0514	0.0249	0.0389934	0.0600072	0.0765	0.0244	0.0017171	0.00375592	2.0011	1.564	0.201	0.235965
NEDD9	30272	13974	16298	0.0212253	0.0040079	1.19282e-07	2.48781e-07	-0.0124	0.0217	0.567709	0.611007	0.0111	0.0258	0.667026	0.695747	Inf	35.1976	NA	NA
NEFL	29940	13829	16111	0.0267315	0.00734136	0.000271803	0.000445434	0.0816	0.0339	0.0160807	0.0286964	0.096	0.0313	0.00216152	0.00455659	0.732	0.1753	2.98e-05	7.05714e-05
NEK7	30272	13974	16298	0.00352908	0.00888857	0.691344	0.723794	0.0799	0.0239	0.000828492	0.00244015	0.0853	0.0289	0.00316176	0.00629968	1.801	0.8975	0.0448	0.0599112
NELL1	30111	13903	16208	0.021606	0.0107108	0.0436821	0.0561545	0.3455	0.0646	8.87856e-08	1.21745e-06	0.3787	0.057	3.05574e-11	1.269e-09	1.1144	0.1356	2.06e-16	1.73068e-15
NELL2	30111	13903	16208	-0.138977	0.00938567	1.96147e-49	1.23522e-48	0.4034	0.0573	1.92047e-12	2.53764e-10	0.3545	0.0531	2.45413e-11	1.04914e-09	0.9179	0.1862	8.24e-07	2.37489e-06
NENF	30272	13974	16298	-0.0485004	0.0134155	0.000300559	0.000488994	0.1398	0.0627	0.0257697	0.0426609	0.1592	0.0811	0.0496452	0.0702964	Inf	5618.45	NA	NA
NEO1	30272	13974	16298	0.0302942	0.00544579	2.6761e-08	5.75814e-08	0.0513	0.0256	0.0450801	0.0678653	0.0274	0.0271	0.311983	0.350709	Inf	362.976	NA	NA
NEXN	30272	13974	16298	-0.0115833	0.00820572	0.158075	0.187686	0.0797	0.0315	0.0114011	0.0215634	0.0947	0.0278	0.000658076	0.00168104	0.8483	0.3339	0.0111	0.0169345
NFASC	30111	13903	16208	0.0571269	0.00445102	1.31824e-37	6.67574e-37	0.2335	0.0697	0.000807906	0.00239407	0.2425	0.0671	0.000301499	0.00085759	1.0573	0.1605	4.47e-11	1.97866e-10
NFAT5	30272	13974	16298	-0.0436442	0.00999635	1.26952e-05	2.3012e-05	0.0254	0.0249	0.30769	0.354144	0.0484	0.0241	0.0446116	0.0639161	4.1277	5.1626	0.424	0.464632
NFATC1	30111	13903	16208	0.203632	0.0136412	3.29263e-50	2.09154e-49	0.0914	0.0373	0.0142697	0.0259896	0.1062	0.0229	3.52556e-06	2.1088e-05	1.0985	0.3362	0.00109	0.00197528
NFATC3	30111	13903	16208	0.100958	0.00764418	1.02845e-39	5.41462e-39	0.2092	0.0676	0.00197029	0.00507319	0.2391	0.0649	0.000229486	0.000681425	0.9667	0.265	0.000265	0.000530429
NFE2	30272	13974	16298	0.00111966	0.00997372	0.910618	0.921657	0.0881	0.026	0.000702859	0.00214398	0.0914	0.0296	0.00201618	0.00429696	1.1583	0.5236	0.027	0.037849
NFIC	30272	13974	16298	0.00387319	0.00511845	0.449228	0.491627	-0.0286	0.0175	0.102199	0.137352	0.0607	0.0203	0.00278843	0.00566058	-Inf	302.625	NA	NA
NFKB1	30272	13974	16298	0.075191	0.00957998	4.33991e-15	1.2384e-14	0.1132	0.0308	0.000237547	0.000871906	0.1144	0.0381	0.00267662	0.00546031	1.101	0.3808	0.00384	0.00631478
NFKB2	30272	13974	16298	-0.0126857	0.00667487	0.057374	0.072543	0.0693	0.0356	0.0515792	0.0761507	0.0619	0.0252	0.0140357	0.023104	-0.6133	0.5518	0.266	0.306589
NFKBIE	30111	13903	16208	0.0351727	0.00669674	1.51305e-07	3.12447e-07	0.0975	0.0268	0.0002747	0.000981022	0.0911	0.035	0.00924505	0.0160182	1.2277	0.3996	0.00213	0.00365608
NFU1	30272	13974	16298	0.0207439	0.0129461	0.109095	0.132768	0.1134	0.039	0.00364106	0.00839379	0.0954	0.0285	0.000815827	0.00201325	1.0301	0.2153	1.71e-06	4.77794e-06
NFX1	30272	13974	16298	0.053028	0.00814485	7.60181e-11	1.86346e-10	0.0561	0.021	0.00755291	0.0154513	0.0835	0.0256	0.00110739	0.00257329	2.3666	1.6535	0.152	0.18243
NFYA	30272	13974	16298	0.0189642	0.0047042	5.5597e-05	9.66991e-05	-0.0088	0.0274	0.748083	0.777226	0.0391	0.0217	0.0715701	0.0968595	Inf	NA	NA	NA
NGF	30059	13880	16179	0.000131566	0.00184219	0.943065	0.95022	0.0498	0.0255	0.0508266	0.0753457	0.0009	0.0294	0.975579	0.978609	-1.3648	0.9212	0.138	0.167417
NGFR	30272	13974	16298	0.03015	0.00359218	4.9339e-17	1.52398e-16	-0.035	0.0256	0.171567	0.212956	-0.0267	0.0171	0.118429	0.150534	Inf	NA	NA	NA
NGRN	30272	13974	16298	0.0336954	0.00266967	1.98492e-36	9.79717e-36	0.0069	0.027	0.798294	0.823402	0.075	0.0244	0.00211372	0.00446879	0.4158	0.3191	0.193	0.227221
NHLRC3	29533	13645	15888	-0.0519327	0.0172143	0.00255645	0.00382878	0.2961	0.1005	0.00321633	0.0075463	0.292	0.041	1.0641e-12	7.19379e-11	1.1107	0.1466	3.5e-14	2.16667e-13
NID1	29875	13801	16074	0.171382	0.011014	2.21224e-54	1.49288e-53	0.2209	0.0363	1.16201e-09	3.32196e-08	0.2579	0.0335	1.37665e-14	2.85851e-12	1.1643	0.1909	1.06e-09	4.12965e-09
NID2	30059	13880	16179	-0.088899	0.0113754	5.67317e-15	1.61569e-14	0.3162	0.1474	0.0319382	0.0511632	0.2986	0.1319	0.0235842	0.0363517	1.0099	0.2727	0.000213	0.000433369
NINJ1	30111	13903	16208	0.0270111	0.00711938	0.000148512	0.000249254	0.1742	0.0646	0.00700525	0.0145459	0.1458	0.0521	0.00513462	0.00961749	1.0205	1.8001	0.571	0.606611
NIT1	30272	13974	16298	0.0891763	0.013244	1.6876e-11	4.26942e-11	0.0869	0.0289	0.00263909	0.0064415	0.098	0.0292	0.000790316	0.00197545	0.7013	0.4003	0.0797	0.101005
NIT2	30154	13915	16239	0.0652195	0.0109785	2.86978e-09	6.47029e-09	0.0873	0.0281	0.00189149	0.00490068	0.1358	0.0284	1.73827e-06	1.17789e-05	1.1875	0.6303	0.0596	0.0778899
NLGN1	30272	13974	16298	-0.0358588	0.00794683	6.43569e-06	1.18644e-05	0.0645	0.024	0.00719891	0.0149054	0.0074	0.0232	0.749753	0.773706	Inf	NA	NA	NA
NLGN2	30272	13974	16298	-0.0208174	0.00573386	0.000283222	0.000462332	0.0307	0.0354	0.385815	0.432702	-9.2751e-05	0.0178	0.995842	0.996185	Inf	NA	NA	NA
NME1	30272	13974	16298	-0.00219039	0.00288395	0.447552	0.489977	-0.0077	0.0246	0.754274	0.782819	0.0249	0.018	0.166563	0.203018	-Inf	NA	NA	NA
NME3	29994	13840	16154	-0.0296448	0.0116711	0.0110899	0.0154972	0.2892	0.0583	7.02943e-07	6.88032e-06	0.2192	0.0523	2.77477e-05	0.000116733	0.9626	0.1159	9.77e-17	8.58786e-16
NMI	30158	13913	16245	0.00338653	0.00956243	0.723229	0.753396	0.1455	0.1142	0.202635	0.245339	0.1453	0.0998	0.145417	0.180575	1.2719	2.7514	0.644	0.674875
NMNAT1	30059	13880	16179	0.156508	0.0107719	1.14658e-47	6.93647e-47	0.1351	0.0387	0.000481295	0.00156327	0.1536	0.041	0.000179432	0.000556681	0.3925	0.3294	0.233	0.270446
NMRK2	30272	13974	16298	-0.0189376	0.00489918	0.000111108	0.000188754	0.0056	0.0264	0.832012	0.853444	-0.036	0.0182	0.0479262	0.0683284	Inf	NA	NA	NA
NMT1	30272	13974	16298	-0.0273632	0.00788408	0.000519854	0.000827349	0.0813	0.0314	0.0096207	0.0187198	0.1101	0.0387	0.00444168	0.00846687	2.153	12.5647	0.864	0.87534
NOMO1	30059	13880	16179	0.0455984	0.0110557	3.72656e-05	6.53995e-05	0.0922	0.0466	0.0478677	0.0715705	0.1711	0.0394	1.40781e-05	6.50636e-05	1.3756	0.2633	1.75e-07	5.40312e-07
NOP56	30272	13974	16298	-0.0309886	0.0128901	0.0162197	0.0221985	0.0307	0.0376	0.41422	0.461533	0.0584	0.0301	0.0523555	0.073632	Inf	NA	NA	NA
NOS1	30059	13880	16179	0.321944	0.00828752	4.05133829589822e-322	1.4985011038365e-320	-0.0027	0.0299	0.928048	0.939769	0.07	0.0216	0.0011922	0.00274755	1.4268	0.4805	0.00299	0.0050002
NOS2	30272	13974	16298	0.0425167	0.00467583	1.02189e-19	3.42327e-19	0.0389	0.0276	0.158711	0.198525	0.0362	0.039	0.353301	0.393239	Inf	NA	NA	NA
NOS3	30059	13880	16179	0.175472	0.00719458	4.10086e-130	5.93203e-129	0.1713	0.0414	3.50833e-05	0.00018115	0.1089	0.0256	2.10073e-05	9.26681e-05	1.2774	0.616	0.0381	0.0515655
NOTCH1	30051	13876	16175	-0.0626826	0.0105077	2.46732e-09	5.6018e-09	0.1328	0.0482	0.00586586	0.0125475	0.248	0.0407	1.10561e-09	2.6562e-08	1.296	0.2012	1.19e-10	5.06776e-10
NOTCH2	30272	13974	16298	-0.0431345	0.00818002	1.35018e-07	2.79803e-07	0.1521	0.0444	0.000613272	0.00191491	0.159	0.0422	0.000164711	0.000517078	0.9759	0.1934	4.53e-07	1.35297e-06
NOTCH3	30051	13876	16175	-0.152319	0.0069707	4.98374e-105	5.87198e-104	0.3448	0.0537	1.3551e-10	6.06041e-09	0.3376	0.0387	2.69698e-18	3.92006e-15	0.9739	0.192	3.93e-07	1.18091e-06
NPC2	29755	13742	16013	0.0539418	0.00804556	2.05641e-11	5.18897e-11	0.1797	0.0387	3.42704e-06	2.56103e-05	0.2017	0.039	2.31856e-07	2.18125e-06	0.8111	0.1136	9.39e-13	5.03108e-12
NPDC1	30051	13876	16175	0.00245241	0.00881734	0.780911	0.803742	0.1881	0.0429	1.16191e-05	7.20185e-05	0.1604	0.0397	5.33824e-05	0.000198772	0.934	0.1702	4.09e-08	1.35238e-07
NPHS1	30272	13974	16298	-0.0070092	0.00414144	0.0905696	0.111664	0.2002	0.0914	0.0284973	0.0465647	0.2315	0.0973	0.0173484	0.0278783	0.9	0.1187	3.41e-14	2.12159e-13
NPHS2	30272	13974	16298	-0.0222274	0.0121094	0.066433	0.0834196	0.0933	0.038	0.0140781	0.0257715	0.0444	0.0224	0.0474633	0.0677347	-0.2031	0.4213	0.63	0.661607
NPL	30272	13974	16298	0.29665	0.00622145	0	0	0.1492	0.0433	0.000569524	0.00181139	0.2527	0.0467	6.26266e-08	7.46129e-07	1.0561	0.1589	3.03e-11	1.36322e-10
NPM1	8210	3849	4361	0.171639	0.0196479	2.90319e-18	9.38399e-18	-0.112	0.0729	0.124452	0.161654	0.022	0.0862	0.798553	0.82086	Inf	NA	NA	NA
NPPB	30051	13876	16175	-0.262656	0.016213	8.90951e-59	6.38078e-58	0.0843	0.034	0.0131599	0.0242666	0.0941	0.0348	0.00685055	0.0123446	0.8847	0.4726	0.0612	0.0796438
NPPC	30111	13903	16208	0.54477	0.0111506	0	0	0.1561	0.0341	4.70088e-06	3.30883e-05	0.1443	0.0363	7.03182e-05	0.000252053	0.7205	0.4526	0.111	0.136607
NPR1	30272	13974	16298	0.0187977	0.00508874	0.000221156	0.000365095	0.0454	0.0335	0.175346	0.216999	0.0209	0.0321	0.514988	0.551001	-Inf	NA	NA	NA
NPTN	30111	13903	16208	-0.103363	0.0103941	2.90002e-23	1.07264e-22	0.0461	0.0241	0.0557656	0.08134	0.059	0.0344	0.0863239	0.113962	1.9254	1.5806	0.223	0.260061
NPTX1	30059	13880	16179	-0.189121	0.00809363	1.09435e-119	1.44041e-118	0.4835	0.1527	0.00154371	0.00410948	0.4294	0.1473	0.0035553	0.00696446	1.0859	0.3798	0.00425	0.00695199
NPTX2	30272	13974	16298	0.428194	0.00456074	0	0	0.3322	0.0561	3.18885e-09	7.78991e-08	0.2595	0.0636	4.49992e-05	0.000173722	0.9062	0.1054	8.31e-18	7.74555e-17
NPTXR	30051	13876	16175	-0.0762783	0.0101129	4.73459e-14	1.30514e-13	0.2026	0.057	0.000378863	0.00127801	0.1264	0.0413	0.00220944	0.00463074	1.3677	0.3163	1.54e-05	3.81142e-05
NPY	30111	13903	16208	0.145744	0.0112508	2.82069e-38	1.45106e-37	0.2571	0.04	1.2972e-10	5.89211e-09	0.2674	0.0456	4.51752e-09	8.31166e-08	1.0035	0.1329	4.28e-14	2.62323e-13
NRCAM	30051	13876	16175	0.0130722	0.0102562	0.20247	0.236269	0.2518	0.0493	3.2644e-07	3.56752e-06	0.2643	0.0678	9.68983e-05	0.000327539	0.9625	0.2845	0.000717	0.00133963
NRGN	30272	13974	16298	-0.00570619	0.0112955	0.613439	0.651807	0.1201	0.0373	0.00128263	0.00352752	0.0949	0.0252	0.000165968	0.000519343	0.9819	0.3891	0.0116	0.0176212
NRN1	30272	13974	16298	-0.00475014	0.00438037	0.278189	0.318148	0.0555	0.0292	0.0573433	0.0831821	-0.0174	0.0165	0.291633	0.331034	-0.3505	0.4655	0.452	0.490527
NRP1	30051	13876	16175	0.0697154	0.00638959	1.15403e-27	4.80351e-27	0.2865	0.0638	7.10243e-06	4.6818e-05	0.2303	0.0702	0.00103577	0.00243606	0.7704	0.144	8.85e-08	2.8389e-07
NRP2	30059	13880	16179	-0.0987222	0.00650505	7.91622e-52	5.20973e-51	0.3766	0.0541	3.37427e-12	3.63297e-10	0.314	0.0512	8.63389e-10	2.1825e-08	0.9128	0.1289	1.42e-12	7.43093e-12
NRTN	30111	13903	16208	-0.00441777	0.00645844	0.493961	0.536363	0.0402	0.0317	0.204748	0.247486	-0.0034	0.0277	0.90231	0.914261	-Inf	NA	NA	NA
NRXN3	30272	13974	16298	-0.00516655	0.00418797	0.217337	0.25281	0.0458	0.0269	0.0886425	0.121492	0.0447	0.0464	0.335366	0.375253	Inf	NA	NA	NA
NSFL1C	30059	13880	16179	0.194351	0.0104966	4.10309e-76	3.62213e-75	0.0562	0.0231	0.0149784	0.0269946	0.0292	0.0234	0.212081	0.251128	1.9806	0.8633	0.0218	0.0312332
NT5C	30272	13974	16298	0.0776821	0.0102873	4.43231e-14	1.22297e-13	0.2434	0.1142	0.0330604	0.0524886	0.1814	0.088	0.0392684	0.057153	1.0396	0.4669	0.026	0.0366343
NT5C1A	30272	13974	16298	0.00702924	0.0048205	0.144796	0.172833	0.0966	0.0418	0.0208326	0.0357499	0.1641	0.0366	7.33919e-06	3.79627e-05	1.4322	0.361	7.27e-05	0.000160616
NT5C3A	30111	13903	16208	0.0479607	0.0144338	0.000892218	0.00139639	0.1008	0.0344	0.00338708	0.00788963	0.0777	0.0247	0.00165662	0.00363731	1.3431	0.3082	1.31e-05	3.26509e-05
NT5E	30111	13903	16208	-0.0742397	0.0126304	4.20034e-09	9.38332e-09	0.4768	0.2749	0.0828385	0.114563	0.4031	0.2424	0.0963217	0.12562	0.9182	0.2573	0.000359	0.000700972
NTF3	30111	13903	16208	-0.0441097	0.00821798	8.04421e-08	1.68496e-07	0.0469	0.0304	0.122888	0.160052	0.0821	0.0225	0.000263377	0.000762587	1.6125	0.4532	0.000373	0.000725441
NTF4	30111	13903	16208	-0.00535919	0.0049336	0.277371	0.317337	0.0766	0.0344	0.0259644	0.0429343	0.0822	0.0252	0.00110666	0.00257329	1.1134	0.6428	0.0832	0.10501
NTproBNP	30051	13876	16175	-0.432753	0.013184	3.45701e-232	4.99239e-22	0.1369	0.0566	0.0155749	0.015986	0.1929	0.0544	0.000391192	1.52994e-06	1.1231	0.4168	0.00706	5.81502e-06
NTRK2	30051	13876	16175	-0.0580673	0.00593234	1.36684e-22	0.000264546	0.1087	0.0409	0.00786755	9.73844e-08	0.1659	0.0316	1.52099e-07	1.93248e-07	0.9523	0.2007	2.1e-06	0.000596207
NTRK3	30059	13880	16179	0.0311269	0.00823788	0.000158076	9.90332e-231	0.3191	0.0543	4.1875e-09	0.0278966	0.2426	0.0426	1.23491e-08	0.00107893	1.0865	0.3006	0.000301	0.0111142
NUB1	30111	13903	16208	0.0482081	0.0120136	6.01523e-05	0.000104436	0.1368	0.0329	3.20969e-05	0.000168422	0.085	0.023	0.000219323	0.000656233	0.9905	0.2891	0.000612	0.00115216
NUBP1	30272	13974	16298	0.00628814	0.011819	0.594704	0.633744	0.1543	0.0503	0.00215789	0.00546904	0.1447	0.0816	0.0761816	0.102291	Inf	NA	NA	NA
NUCB2	30059	13880	16179	0.0410697	0.00987533	3.20789e-05	5.6603e-05	0.267	0.0997	0.00740557	0.0152141	0.2373	0.105	0.0238213	0.0366782	0.922	0.0796	5.15e-31	9.86085e-30
NUDC	30111	13903	16208	0.00245187	0.0122845	0.841802	0.85855	0.1001	0.0345	0.00371441	0.0085358	0.1113	0.0242	4.2417e-06	2.43688e-05	0.9223	0.2546	0.000292	0.000579775
NUDT10	30272	13974	16298	-0.000368899	0.0032807	0.910471	0.921657	-0.0107	0.0248	0.66614	0.701335	-0.0077	0.0224	0.731034	0.756808	Inf	NA	NA	NA
NUDT15	30272	13974	16298	-0.00255211	0.00596559	0.668796	0.703464	0.0211	0.0208	0.310381	0.356631	-0.0272	0.0142	0.0554297	0.0773567	-Inf	NA	NA	NA
NUDT16	30210	13947	16263	-0.0543857	0.0122745	9.42194e-06	1.71961e-05	0.1519	0.0385	7.96487e-05	0.000356763	0.1108	0.0261	2.18388e-05	9.56106e-05	0.891	0.2279	9.22e-05	0.000199068
NUDT2	30111	13903	16208	0.0453268	0.00724263	3.94358e-10	9.33803e-10	0.0926	0.0553	0.0940318	0.128213	0.1129	0.0475	0.0174616	0.0280291	1.0107	1.7671	0.567	0.60288
NUDT5	30059	13880	16179	0.0794629	0.00976847	4.28981e-16	1.28037e-15	0.0863	0.0241	0.000342396	0.00117514	0.0746	0.0231	0.00124034	0.00283888	1.3877	0.4635	0.00276	0.00465338
NUMB	30272	13974	16298	0.0771631	0.0125185	7.18568e-10	1.67704e-09	0.1205	0.0299	5.5753e-05	0.00026526	0.1236	0.0347	0.000368097	0.001023	0.8342	0.2602	0.00135	0.00240584
NUP50	30272	13974	16298	-0.0172225	0.0039772	1.4939e-05	2.69955e-05	0.024	0.0231	0.298823	0.345262	-0.0186	0.02	0.352371	0.392468	-Inf	NA	NA	NA
NXPE4	30272	13974	16298	-0.0135204	0.00408897	0.0009456	0.00147677	-0.0092	0.0231	0.690432	0.72458	-0.0379	0.0147	0.00993075	0.0170619	-Inf	NA	NA	NA
NXPH1	30059	13880	16179	-0.0323539	0.00498716	8.86666e-11	2.16367e-10	0.0234	0.0226	0.300483	0.347042	0.0158	0.029	0.585872	0.618645	2.6691	3.8735	0.491	0.528901
NXPH3	30272	13974	16298	-0.0950531	0.00545198	9.67649e-68	7.76777e-67	0.2211	0.0429	2.55197e-07	2.87542e-06	0.1575	0.0354	8.62098e-06	4.33584e-05	0.8431	0.1627	2.2e-07	6.72525e-07
OBP2B	29953	13830	16123	0.924431	0.0143203	0	0	0.225	0.089	0.0114685	0.0216627	0.2416	0.0998	0.0154846	0.0251896	0.9874	0.1522	8.73e-11	3.77637e-10
OCLN	30272	13974	16298	0.0861033	0.00672984	2.20749e-37	1.1083e-36	0.1125	0.0401	0.00502407	0.0109894	0.1202	0.0409	0.00329406	0.00651416	1.016	0.1834	3.04e-08	1.01608e-07
ODAM	30012	13860	16152	-0.120158	0.00684217	1.07644e-68	8.73712e-68	0.1088	0.0403	0.00693912	0.0144292	0.1059	0.0342	0.00195826	0.00420048	1.0283	0.2656	0.000108	0.000230363
OFD1	30272	13974	16298	-0.0195043	0.00776975	0.0120685	0.0167525	0.0668	0.0292	0.0221567	0.0376004	0.0409	0.0197	0.0378808	0.0553086	0.4151	1.302	0.75	0.770911
OGA	30272	13974	16298	0.057967	0.00868107	2.47431e-11	6.20062e-11	0.1276	0.0359	0.000378961	0.00127801	0.1775	0.0326	5.18679e-08	6.47125e-07	0.8244	0.3069	0.00723	0.0113313
OGFR	30111	13903	16208	0.101062	0.0111553	1.38713e-19	4.62693e-19	0.0429	0.0257	0.0950657	0.129338	0.0901	0.0284	0.00151114	0.00335591	1.3364	0.9166	0.145	0.174707
OGN	30059	13880	16179	-0.224461	0.0104849	6.41499e-101	7.2373e-100	0.3443	0.1772	0.0520159	0.0767564	0.3213	0.1661	0.0530668	0.0745243	0.8646	0.1314	4.75e-11	2.09884e-10
OGT	30272	13974	16298	0.003051	0.00745788	0.68247	0.715529	0.0578	0.041	0.158612	0.198487	0.1164	0.0317	0.000240731	0.000707589	Inf	NA	NA	NA
OLFM4	29162	13462	15700	0.171068	0.0177263	5.27573e-22	1.89615e-21	0.2017	0.0761	0.00803823	0.016261	0.1837	0.0708	0.0094692	0.0163559	0.9705	0.1902	3.35e-07	1.01155e-06
OLR1	29776	13741	16035	0.0472789	0.0112029	2.44779e-05	4.36658e-05	0.1441	0.0486	0.00302663	0.00719412	0.1389	0.0451	0.00207124	0.00439817	1.082	0.5007	0.0307	0.0424337
OMD	30111	13903	16208	-0.173422	0.0103657	1.51009e-62	1.11992e-61	0.3942	0.0503	4.61518e-15	1.91662e-12	0.2878	0.0399	5.47193e-13	4.41858e-11	1.0408	0.246	2.32e-05	5.59063e-05
OMG	30111	13903	16208	-0.116379	0.0109363	2.12686e-26	8.47842e-26	0.2104	0.0403	1.7811e-07	2.15736e-06	0.2265	0.0388	5.29489e-09	9.45041e-08	1.2214	0.161	3.33e-14	2.0823e-13
OMP	30272	13974	16298	-0.000287956	0.00574861	0.96005	0.965004	0.0094	0.0209	0.652883	0.689154	0.0237	0.0161	0.141007	0.175851	-Inf	NA	NA	NA
OPHN1	30272	13974	16298	0.0249062	0.0135317	0.0656933	0.0825616	0.0135	0.0264	0.609096	0.650016	0.087	0.0279	0.0018191	0.00394048	1.3574	0.8817	0.124	0.151474
OPLAH	30272	13974	16298	0.106425	0.00846942	4.00911e-36	1.97216e-35	0.0847	0.0417	0.0422372	0.0642174	0.1068	0.04	0.00758512	0.0134697	0.9365	0.2167	1.54e-05	3.81142e-05
OPTC	30111	13903	16208	-0.227833	0.00834545	4.01299e-162	7.32872e-161	0.2773	0.0405	7.54603e-12	6.45185e-10	0.1005	0.0299	0.000776035	0.00194477	1.1687	0.1749	2.33e-11	1.05792e-10
ORM1	30160	13925	16235	-0.0292241	0.00256071	4.17746e-30	1.83833e-29	0.0841	0.0482	0.0810174	0.112526	0.1298	0.0456	0.00442039	0.00843182	1.1038	0.1579	2.74e-12	1.38969e-11
OSBPL2	30272	13974	16298	-0.00116854	0.00478776	0.807179	0.826701	0.0187	0.0238	0.432035	0.479727	0.0387	0.0269	0.150246	0.185621	Inf	NA	NA	NA
OSCAR	29994	13840	16154	-0.0587637	0.0120885	1.17313e-06	2.27163e-06	0.366	0.0956	0.000128952	0.000529574	0.3739	0.0948	8.01026e-05	0.000281055	1.0265	0.1166	1.32e-18	1.32e-17
OSM	30001	13848	16153	0.101664	0.0122794	1.29088e-16	3.93732e-16	0.2218	0.0531	2.95347e-05	0.000156389	0.2117	0.0398	1.04284e-07	1.13117e-06	1.248	0.2738	5.17e-06	1.35562e-05
OSMR	30051	13876	16175	-0.0953806	0.00396163	7.13262e-127	1.002e-125	0.3193	0.1073	0.00292255	0.007004	0.3288	0.1257	0.00890313	0.0155071	0.9307	0.0842	2.28e-28	4.05151e-27
OSTN	30272	13974	16298	0.0179865	0.00475258	0.000154267	0.000258616	-0.0043	0.0186	0.817173	0.840319	0.0218	0.0207	0.292277	0.331506	1.9103	2.6361	0.469	0.507861
OTOA	30272	13974	16298	-0.0201929	0.0061269	0.0009826	0.00152884	0.0403	0.0285	0.157352	0.197249	0.0138	0.0194	0.476873	0.516687	Inf	NA	NA	NA
OTUD6B	30272	13974	16298	0.0173599	0.00718405	0.0156786	0.0215083	0.1139	0.0304	0.000179169	0.000690774	0.0649	0.0231	0.00496148	0.00932323	1.0552	0.3029	0.000493	0.000945427
OTUD7B	30272	13974	16298	-0.00418938	0.00801815	0.601335	0.640576	0.1146	0.0398	0.00398436	0.00904369	0.1251	0.0268	3.04278e-06	1.86996e-05	0.7676	0.4562	0.0925	0.115508
OXCT1	30272	13974	16298	-0.0323749	0.0127365	0.0110303	0.0154213	0.1343	0.036	0.000191058	0.000726971	0.1039	0.0379	0.00611734	0.0112055	0.7371	0.7363	0.317	0.3595
OXT	30059	13880	16179	0.480676	0.020038	5.68531e-126	7.83607e-125	0.1954	0.0768	0.0109506	0.0208334	0.1915	0.0645	0.00298778	0.00600241	1.3587	0.3273	3.31e-05	7.78638e-05
P4HB	29934	13822	16112	0.00375866	0.0105377	0.721329	0.751684	0.1312	0.0301	1.30775e-05	8.03728e-05	0.1593	0.0296	7.37624e-08	8.43552e-07	0.8838	0.1989	8.82e-06	2.2436e-05
PACS2	30272	13974	16298	0.0293853	0.00747039	8.38791e-05	0.000144173	0.0703	0.029	0.0153448	0.0275353	0.0757	0.0254	0.00287952	0.00581707	3.0864	0.8435	0.000253	0.00050847
PADI2	30111	13903	16208	0.0805196	0.00724997	1.33058e-28	5.6347e-28	0.0894	0.0329	0.00658119	0.0137736	0.0707	0.029	0.0147716	0.0241377	1.5447	1.9923	0.438	0.477011
PADI4	30012	13860	16152	0.119505	0.00954644	7.28868e-36	3.54959e-35	0.0236	0.0261	0.365882	0.413056	0.0591	0.0244	0.0154298	0.0251144	2.3735	1.4015	0.0903	0.113104
PAEP	30059	13880	16179	-0.244791	0.0166465	8.81765e-49	5.42424e-48	0.0909	0.0508	0.0735552	0.103347	0.0514	0.049	0.294188	0.333153	0.9833	0.1283	1.81e-14	1.18586e-13
PAFAH1B3	30272	13974	16298	-0.0418665	0.0141745	0.00314276	0.00467812	0.2161	0.0934	0.0206839	0.0355578	0.179	0.1282	0.162637	0.198901	Inf	NA	NA	NA
PAFAH2	30272	13974	16298	0.00324345	0.00581013	0.576684	0.616339	0.0815	0.0275	0.00304027	0.00721132	0.0387	0.0207	0.0615442	0.0849521	4.1178	36.1135	0.909	0.915673
PAG1	30051	13876	16175	0.0294074	0.0119645	0.013981	0.0192519	0.1146	0.0379	0.00249665	0.0061611	0.133	0.026	3.13102e-07	2.83945e-06	0.8996	0.4228	0.0334	0.0458322
PAGR1	30272	13974	16298	0.0231261	0.00550252	2.64365e-05	4.6959e-05	0.0612	0.0268	0.0223961	0.0379182	0.0764	0.0433	0.0776589	0.10413	1.1305	0.3606	0.00172	0.00299605
PAIP2B	30219	13948	16271	0.000368507	0.00620052	0.952609	0.958843	0.0688	0.0347	0.0474	0.07099	0.08	0.0502	0.11102	0.142488	Inf	125.412	NA	NA
PAK4	30059	13880	16179	0.0535849	0.00777483	5.60632e-12	1.43447e-11	0.1073	0.027	7.06536e-05	0.000322433	0.0762	0.0414	0.0656832	0.0899816	2.0933	1.0853	0.0538	0.0709104
PALLD	30272	13974	16298	-0.0154368	0.00471651	0.00106556	0.00165616	-0.0052	0.0256	0.839037	0.860043	-0.0131	0.0208	0.52882	0.56414	0.1237	0.9678	0.898	0.907182
PALM	30110	13894	16216	-0.0829236	0.00749488	2.127e-28	8.96838e-28	0.1537	0.0374	3.96301e-05	0.000201407	0.2347	0.04	4.42415e-09	8.19172e-08	0.8752	0.1564	2.19e-08	7.41e-08
PALM2	30272	13974	16298	-0.0271264	0.00557242	1.13319e-06	2.20013e-06	0.1242	0.0299	3.26933e-05	0.000170517	0.144	0.0408	0.000416485	0.00113022	0.9408	0.2518	0.000186	0.000383489
PALM3	30272	13974	16298	-0.00235673	0.00902227	0.793931	0.814559	0.0996	0.0522	0.0563853	0.0820791	0.128	0.0843	0.128917	0.16294	Inf	NA	NA	NA
PAM	29879	13807	16072	-0.0210927	0.00913746	0.0209848	0.028257	0.5074	0.2776	0.0675781	0.0959695	0.5064	0.268	0.0588179	0.0815761	0.8477	0.2293	0.000218	0.000442085
PAMR1	30059	13880	16179	-0.0135569	0.0118683	0.253348	0.291335	0.4392	0.1678	0.0088602	0.0175201	0.4002	0.1437	0.00535329	0.00996926	1.2158	0.1517	1.12e-15	8.56471e-15
PAPPA	30111	13903	16208	0.302895	0.00588444	0	0	0.2991	0.062	1.40571e-06	1.20543e-05	0.256	0.0667	0.000124	0.000405475	0.878	0.1044	4.2e-17	3.7587e-16
PARD3	30272	13974	16298	0.00841655	0.00879168	0.338408	0.380904	0.0329	0.0285	0.248342	0.29311	0.062	0.0265	0.0193032	0.0304804	Inf	NA	NA	NA
PARK7	30059	13880	16179	0.104508	0.0128691	4.80569e-16	1.42996e-15	0.0808	0.026	0.00188554	0.00489399	0.0751	0.0255	0.00322852	0.00640516	1.5312	0.7028	0.0294	0.0407508
PARP1	30111	13903	16208	0.100825	0.00807341	1.05803e-35	5.14405e-35	0.047	0.0292	0.107488	0.14294	0.1166	0.0237	8.66189e-07	6.42816e-06	0.9639	0.5997	0.108	0.13318
PAXX	30272	13974	16298	0.0846253	0.0103457	2.95543e-16	8.90286e-16	0.16	0.037	1.53e-05	9.05388e-05	0.0764	0.0266	0.0040765	0.00786356	1.2026	0.3301	0.000269	0.00053713
PBK	30272	13974	16298	0.00115969	0.00376206	0.757887	0.784743	-0.0442	0.0169	0.0089127	0.0175775	0.02	0.0224	0.371934	0.412361	Inf	NA	NA	NA
PBLD	30059	13880	16179	0.112047	0.00653285	1.26292e-65	9.76258e-65	0.1976	0.1888	0.295279	0.341711	0.2259	0.1672	0.176671	0.213548	1.1085	0.0946	1.02e-31	1.99952e-30
PBXIP1	30272	13974	16298	0.109348	0.0046138	4.76959e-123	6.42247e-122	0.1212	0.031	9.24195e-05	0.00040285	0.1315	0.0323	4.67701e-05	0.00017905	0.8888	1.089	0.414	0.455289
PCARE	30272	13974	16298	-0.0314159	0.00978209	0.00132147	0.00203442	-0.0302	0.0222	0.173716	0.21513	0.0071	0.0216	0.74238	0.767645	-Inf	NA	NA	NA
PCBD1	30210	13943	16267	0.159755	0.0102203	7.33893e-55	4.96397e-54	0.1837	0.0333	3.45785e-08	5.49288e-07	0.1433	0.0328	1.24873e-05	5.87386e-05	0.5816	0.2508	0.0204	0.0294494
PCBP2	30272	13974	16298	0.064782	0.00951508	1.00569e-11	2.55311e-11	0.0951	0.0394	0.0157912	0.0282145	0.0831	0.0253	0.00102133	0.00241382	0.6554	0.9411	0.486	0.524659
PCDH1	29994	13845	16149	0.0652648	0.00826713	3.01395e-15	8.65954e-15	0.1439	0.0381	0.000158791	0.00062548	0.0779	0.0328	0.017549	0.0281228	1.2063	0.301	6.15e-05	0.000137845
PCDH12	30272	13974	16298	-0.0223128	0.00446426	5.82246e-07	1.15266e-06	0.2135	0.0888	0.0162044	0.0288818	0.2252	0.0745	0.00250432	0.00517785	0.9135	0.1575	6.68e-09	2.39472e-08
PCDH17	30051	13876	16175	0.08205	0.0058906	5.79202e-44	3.31199e-43	0.3155	0.0833	0.000152161	0.000600997	0.2942	0.0999	0.00323012	0.00640516	1.0139	0.1258	7.82e-16	6.17105e-15
PCDH7	30272	13974	16298	-0.0562976	0.00577083	1.88524e-22	6.86013e-22	0.1388	0.0439	0.00156834	0.00415604	0.0741	0.0224	0.000939528	0.00224791	1.3735	0.4369	0.00167	0.00291719
PCDH9	30272	13974	16298	-0.0366785	0.00798599	4.38989e-06	8.20683e-06	0.3088	0.0692	8.10363e-06	5.28189e-05	0.2923	0.054	6.19903e-08	7.41588e-07	0.9607	0.1655	6.46e-09	2.32259e-08
PCDHB15	30272	13974	16298	-0.0196342	0.00556575	0.000419831	0.000676265	0.2771	0.1564	0.0764379	0.106881	0.3118	0.1758	0.0761283	0.102291	0.9321	0.2678	0.0005	0.000956623
PCNA	30272	13974	16298	0.0121562	0.00746501	0.103445	0.126472	0.1148	0.0428	0.00731303	0.0151049	0.0949	0.0328	0.00381226	0.00740296	2.3383	NA	NA	NA
PCOLCE	11675	5427	6248	0.143119	0.02297	4.80512e-10	1.13413e-09	0.0822	0.0679	0.226047	0.269091	0.0952	0.0781	0.222863	0.261763	0.6667	0.6493	0.305	0.347486
PCSK7	30272	13974	16298	-0.0139366	0.00594409	0.0190532	0.0258345	0.1375	0.0852	0.10656	0.142031	0.0834	0.0601	0.165232	0.201565	1.5109	0.256	3.6e-09	1.33514e-08
PCSK9	30051	13876	16175	-0.140979	0.00700116	1.38162e-89	1.39691e-88	0.1641	0.043	0.000135479	0.000548521	0.2378	0.0405	4.31596e-09	8.04263e-08	1.2181	0.2573	2.19e-06	6.03043e-06
PCYT2	30272	13974	16298	0.0391245	0.0111619	0.000456936	0.000734415	0.0849	0.029	0.00341604	0.007938	0.0704	0.0255	0.00576627	0.0106294	0.9121	0.3395	0.00721	0.0113071
PDAP1	30272	13974	16298	0.0182934	0.0120986	0.130538	0.156774	0.0703	0.0325	0.0305353	0.0493145	0.0929	0.0249	0.000190779	0.000582153	0.9952	0.2676	0.0002	0.000409279
PDCD1	30054	13876	16178	-0.0881889	0.00787419	4.66996e-29	2.01263e-28	0.3386	0.0519	6.8418e-11	3.82483e-09	0.3416	0.0438	6.23568e-15	1.52415e-12	1.0451	0.1182	9.19e-19	9.37988e-18
PDCD1LG2	30111	13903	16208	-0.0127513	0.00770565	0.0979754	0.120086	0.3889	0.1721	0.0238378	0.0397799	0.3237	0.1378	0.018821	0.0298	1.0062	0.2028	6.98e-07	2.02831e-06
PDCD5	30059	13880	16179	0.0921658	0.00992252	1.66645e-20	5.70853e-20	0.165	0.0673	0.014218	0.0259621	0.1119	0.0603	0.0634933	0.087187	1.0636	0.4078	0.00911	0.0140548
[truncated: 925 more rows]

## Sheet: ST2
Protein	CHROM	POS	SNP	Allele0	Allele1	Beta	Se	Pvalue	FDR
A1BG	2	27730940	rs1260326	C	T	0.133372	0.0119046	3.92374e-29	1.64692e-24
A1BG	19	58857131	rs1265956	C	T	-0.289799	0.0266511	1.53638e-27	6.09455e-23
A1BG	19	58718247	rs45601339	T	C	-0.205801	0.0245501	5.16297e-17	1.26573e-12
A1BG	19	58810044	rs75904835	C	G	-0.287956	0.0403432	9.49292e-13	1.72023e-08
A1BG	7	73026378	rs17145750	C	T	-0.107127	0.0158331	1.32373e-11	2.16662e-07
A1BG	1	234852204	rs526936	A	G	-0.0763145	0.011643	5.58085e-11	8.59711e-07
A1BG	19	59025685	rs4801602	C	A	-0.207056	0.0319549	9.1939e-11	1.38399e-06
A1BG	19	58889108	rs12611047	G	T	0.0721626	0.0118038	9.74563e-10	1.3054e-05
A1BG	19	58904715	rs2289143	C	T	-0.0936731	0.0155266	1.60883e-09	2.09615e-05
AAMDC	11	77299451	rs57588070	G	A	-0.855111	0.0191442	0	0
AAMDC	11	77309533	rs10793257	T	C	-0.241453	0.0119448	7.36716e-91	1.07129e-85
AAMDC	11	77754311	rs12417755	T	C	-0.308973	0.0160156	6.26614e-83	8.10559e-78
AAMDC	11	77719495	rs7949412	T	C	-0.215231	0.0117191	2.46547e-75	2.82998e-70
AAMDC	11	76968775	rs11237155	C	G	-0.255063	0.0145083	3.47296e-69	3.62992e-64
AAMDC	11	77671868	rs7929510	T	C	-0.202662	0.0119319	1.06194e-64	1.03585e-59
AAMDC	11	77237241	rs1945754	G	A	-0.195552	0.011665	4.47198e-63	4.23698e-58
AAMDC	11	78236265	rs35878168	T	C	-0.339492	0.024139	6.3183e-45	4.12805e-40
AAMDC	11	77978466	rs77609934	C	T	-0.594386	0.0475714	7.98914e-36	4.14158e-31
AAMDC	11	76921358	rs12793619	G	A	-0.154045	0.0129696	1.55132e-32	7.27394e-28
AAMDC	11	77734007	rs11237361	C	T	0.127495	0.0120314	3.08177e-26	1.1632e-21
AAMDC	11	76837552	rs10899353	C	T	-0.199991	0.02105	2.08353e-21	6.433e-17
AAMDC	11	76865537	rs10899354	G	T	-0.108727	0.011849	4.47404e-20	1.29854e-15
AAMDC	11	77230848	rs7129540	T	C	0.105324	0.0118852	7.87408e-19	2.14667e-14
AAMDC	11	78749283	rs11603431	A	T	-0.381693	0.0488277	5.40381e-15	1.15811e-10
AAMDC	11	76742307	rs631043	G	A	-0.271073	0.0351534	1.24681e-14	2.607e-10
AAMDC	11	78482113	rs34863597	G	A	-0.145231	0.0193485	6.09256e-14	1.21197e-09
AAMDC	11	76917856	rs56251502	G	A	0.0876269	0.0117381	8.32147e-14	1.63897e-09
AAMDC	11	77400629	rs56028401	A	G	0.153061	0.0217398	1.91382e-12	3.38235e-08
AAMDC	11	76957833	rs10899365	G	A	0.0815649	0.0120338	1.21871e-11	2.00158e-07
AAMDC	11	78645547	rs11237662	G	T	-0.148048	0.0222225	2.6996e-11	4.29051e-07
AAMDC	11	77731160	rs57903322	C	A	0.0927302	0.0139258	2.75931e-11	4.38142e-07
AAMDC	11	76570725	rs10899295	G	A	-0.0838607	0.0134573	4.61604e-10	6.42654e-06
AAMDC	11	77330747	rs75346522	A	C	0.13521	0.0218783	6.4059e-10	8.77159e-06
AAMDC	11	76801982	rs948977	G	T	-0.0764618	0.0124711	8.7261e-10	1.17571e-05
AAMDC	11	78230583	rs117243587	G	C	-0.27829	0.0466302	2.4016e-09	3.05977e-05
AAMDC	11	76853783	rs1052030	T	C	0.0686589	0.012236	2.00886e-08	0.000224529
AARSD1	17	41134334	rs7207335	G	A	0.106761	0.0125686	1.99159e-17	5.01173e-13
AARSD1	3	56849749	rs1354034	C	T	-0.0646259	0.0115301	2.08267e-08	0.000232211
ABHD14B	3	52087012	rs190682742	C	T	-0.954535	0.0566164	8.90635e-64	8.54886e-59
ABHD14B	3	51136702	rs73087240	A	G	-0.39954	0.0399896	1.66686e-23	5.63376e-19
ABHD14B	3	50282876	rs114872512	T	C	-0.304738	0.0361166	3.23817e-17	8.03788e-13
ABHD14B	3	48069438	rs114767869	C	A	-0.298157	0.0439974	1.2297e-11	2.0188e-07
ABHD14B	3	52532118	rs13326165	G	A	-0.0796026	0.0144038	3.26656e-08	0.000353637
ABO	9	136132908	rs8176719	T	TC	1.05433	0.0123905	0	0
ABO	9	136237672	rs56343119	C	A	0.754439	0.0171059	0	0
ABO	9	136136770	rs688976	C	A	-0.482165	0.0137965	1.37088e-267	8.95404e-262
ABO	9	136049780	rs6597604	A	G	0.369914	0.0128549	4.27563e-182	1.58231e-176
ABO	9	136131188	rs8176749	C	T	0.641891	0.0245425	8.81049e-151	2.53012e-145
ABO	9	136187163	rs493014	T	G	0.323628	0.0127654	8.57038e-142	2.27229e-136
ABO	9	136359599	rs73553519	C	T	0.417306	0.020669	1.20005e-90	1.73879e-85
ABO	9	136319589	rs28503257	G	A	0.571793	0.0289279	5.82505e-87	8.03793e-82
ABO	9	136062437	rs10441806	C	T	-0.336752	0.0180636	1.45077e-77	1.72198e-72
ABO	9	136371224	rs9330459	G	T	0.534203	0.0309698	1.13527e-66	1.14203e-61
ABO	9	136323845	rs4962050	G	C	-0.221169	0.012965	2.9964e-65	2.9454e-60
ABO	9	136208044	rs621907	C	T	-0.362246	0.0217837	4.28351e-62	3.99333e-57
ABO	9	136380076	rs9721620	A	C	-0.206262	0.0126403	7.36207e-60	6.59597e-55
ABO	9	136031751	rs4962095	G	T	0.184426	0.0118513	1.32495e-54	1.07038e-49
ABO	9	136317767	rs117164445	C	T	0.705617	0.0491047	8.02232e-47	5.4646e-42
ABO	9	136385088	rs9330462	C	A	0.172331	0.0122786	9.50824e-45	6.18373e-40
ABO	9	136291361	rs34054981	C	T	-0.289593	0.0207783	3.75751e-44	2.41254e-39
ABO	9	136050554	rs7850541	C	T	-0.179356	0.0137776	9.68055e-39	5.43783e-34
ABO	9	136347832	rs72779222	T	C	-0.308722	0.0242485	3.9473e-37	2.11966e-32
ABO	9	136275229	rs75685923	C	T	-0.353035	0.0281086	3.51641e-36	1.84256e-31
ABO	9	136190948	rs11244083	G	A	0.167151	0.0133758	7.79651e-36	4.04278e-31
ABO	9	136209319	rs7870707	A	C	0.170886	0.0141107	9.30465e-34	4.52919e-29
ABO	9	136178277	rs4962127	G	A	-0.348131	0.0288684	1.7338e-33	8.36104e-29
ABO	9	136053110	rs79198796	C	T	0.429843	0.0361948	1.58088e-32	7.41038e-28
ABO	9	136228007	rs61751475	C	T	-0.404463	0.0344209	7.01778e-32	3.22858e-27
ABO	9	136034682	rs35775139	T	C	0.143992	0.0130216	2.00724e-28	8.21919e-24
ABO	9	136181848	rs554710	T	C	-0.136158	0.0129325	6.39588e-26	2.38422e-21
ABO	9	136136773	rs8176696	C	T	-0.400102	0.0396811	6.57355e-24	2.25726e-19
ABO	9	136023229	rs6597602	C	A	0.115927	0.0125625	2.75613e-20	8.08428e-16
ABO	9	136037161	rs35565187	G	A	0.43158	0.0492945	2.03892e-18	5.43604e-14
ABO	9	136403754	rs1858838	C	T	0.101769	0.0121841	6.67729e-17	1.62592e-12
ABO	9	136137547	rs55876802	C	A	-0.331682	0.0399004	9.3519e-17	2.25581e-12
ABO	9	136057146	rs72769485	C	A	-0.34127	0.0429612	1.96246e-15	4.33204e-11
ABO	9	135956640	rs28758507	A	G	-0.103694	0.0140461	1.55453e-13	2.999e-09
ABO	9	136387799	rs118077853	C	A	-0.299623	0.0430282	3.32124e-12	5.74856e-08
ABO	9	136398858	rs756770	C	A	-0.141614	0.0210472	1.71514e-11	2.7779e-07
ABO	9	136376405	rs55710199	C	T	0.376663	0.0562281	2.10087e-11	3.37366e-07
ABO	9	136388479	rs116856166	G	A	-0.254398	0.0380266	2.23203e-11	3.57552e-07
ABO	9	136360084	rs28707006	G	A	0.15084	0.0227868	3.60164e-11	5.65785e-07
ABO	9	136037259	rs2073925	G	A	0.180057	0.027404	5.01534e-11	7.76536e-07
ABO	9	135977366	rs34170541	T	G	-0.188403	0.0296874	2.20648e-10	3.1875e-06
ABO	9	136020693	rs7044265	T	C	0.133387	0.0217127	8.08463e-10	1.0934e-05
ABO	9	136039936	rs7040564	C	T	0.108265	0.0197652	4.31211e-08	0.000458106
ACAA1	3	38158982	rs41285115	G	A	-0.180164	0.0285919	2.95291e-10	4.20496e-06
ACAA1	3	38170810	rs156265	C	G	-0.104848	0.0167257	3.64041e-10	5.12957e-06
ACAA1	18	56109859	rs8099014	A	C	0.0734273	0.0134689	4.99091e-08	0.00052485
ACADM	1	76225083	rs17587071	A	C	0.123269	0.0127161	3.19963e-22	1.02369e-17
ACADM	1	76377356	rs5745545	A	G	-0.0731527	0.0130968	2.32975e-08	0.00025795
ACADSB	10	124839468	rs72840932	C	T	0.382994	0.0349065	5.21195e-28	2.10291e-23
ACADSB	10	124809491	rs28505323	T	C	-0.197144	0.0186916	5.23359e-26	1.95813e-21
ACADSB	10	124550098	rs72836196	G	A	0.154754	0.0151887	2.22587e-24	7.80511e-20
ACADSB	10	124686656	rs10794579	C	T	0.0869052	0.0118109	1.86595e-13	3.57849e-09
ACADSB	5	131717050	rs17622208	G	A	-0.0837077	0.011692	8.10214e-13	1.47648e-08
ACADSB	10	124860963	rs56311431	A	G	0.108057	0.0160218	1.53638e-11	2.49998e-07
ACADSB	8	106581528	rs6993770	A	T	-0.0806018	0.0129904	5.47936e-10	7.56496e-06
ACADSB	7	106372903	rs342296	G	A	-0.0659836	0.0116097	1.31962e-08	0.000151667
ACAN	10	73770651	rs4148949	C	T	-0.175527	0.0119883	1.52581e-48	1.08103e-43
ACAN	9	79150866	rs11144945	C	A	-0.122135	0.0135937	2.59537e-19	7.24798e-15
ACAN	9	136149399	rs507666	G	A	0.112588	0.0150444	7.22603e-14	1.42944e-09
ACAN	10	73875062	rs1678614	G	A	0.0848176	0.011914	1.08593e-12	1.9587e-08
ACAN	15	89253550	rs4293349	T	C	0.100426	0.0147429	9.63385e-12	1.59785e-07
ACAN	10	17875857	rs56278466	G	T	-0.0828012	0.0122966	1.65463e-11	2.68414e-07
ACAN	11	45679197	rs895729	G	A	-0.0800909	0.0119518	2.06776e-11	3.32278e-07
ACAN	3	98416900	rs10935473	G	T	-0.0742897	0.0117504	2.57644e-10	3.6928e-06
ACAN	3	98449742	rs3755569	C	T	0.0838068	0.013389	3.86563e-10	5.42881e-06
ACAN	10	18138488	Affx-52324238	AC	A	0.0870201	0.0142194	9.36807e-10	1.25746e-05
ACAN	15	89247039	rs73460935	T	C	-0.0988081	0.0172903	1.09931e-08	0.000127789
ACAN	12	108618630	rs3764002	C	T	-0.0741855	0.0131218	1.57116e-08	0.000178552
ACAN	10	73781988	rs117628888	C	G	-0.216719	0.0391373	3.06994e-08	0.000333688
ACE	17	61566031	rs4343	G	A	-0.444132	0.0117095	8.47227414210839e-315	0
ACE	17	61583756	rs4267385	T	C	-0.212116	0.0118145	4.47713e-72	4.88697e-67
ACE	9	136149399	rs507666	G	A	-0.229613	0.0145014	1.81761e-56	1.52468e-51
ACE	17	61171554	rs7213524	A	G	-0.179727	0.0148766	1.3277e-33	6.42844e-29
ACE	17	61648091	rs9652863	G	T	0.122391	0.0122473	1.63042e-23	5.51249e-19
ACE	17	61709128	rs67817520	C	T	0.146644	0.0169379	4.81061e-18	1.25673e-13
ACE	17	61843691	rs62077506	G	C	0.198334	0.0244537	5.03733e-16	1.15667e-11
ACE	17	61557773	rs3730025	A	G	-0.363234	0.0452706	1.02683e-15	2.30898e-11
ACE	9	136131322	rs8176746	G	T	0.179261	0.0234563	2.13304e-14	4.3878e-10
ACE	9	136042264	rs7868232	T	C	-0.100455	0.013146	2.14734e-14	4.41593e-10
ACE	9	136132873	rs8176720	T	C	0.0902175	0.0119428	4.21697e-14	8.4916e-10
ACE	17	61592753	rs4277404	C	T	0.221564	0.0298917	1.24165e-13	2.41363e-09
ACE	17	61620112	rs118138685	G	C	-0.193914	0.0262761	1.58453e-13	3.0547e-09
ACE	17	61760967	rs76378298	C	T	0.201685	0.0277774	3.84946e-13	7.20234e-09
ACE	17	61100835	rs117413361	G	A	0.230302	0.0327682	2.0917e-12	3.68331e-08
ACE	17	62020348	rs2058194	C	T	-0.0726785	0.0117163	5.53286e-10	7.63514e-06
ACE	17	61485045	rs17687734	C	T	0.110972	0.0180188	7.33584e-10	9.97319e-06
ACE	17	61158751	rs72843185	C	T	-0.176354	0.0286773	7.76784e-10	1.05284e-05
ACE	17	61666687	rs72845886	C	T	-0.153855	0.0254805	1.55894e-09	2.03457e-05
ACE	9	136268084	rs3124747	G	A	-0.0683064	0.012077	1.55007e-08	0.000176324
ACE	17	61299699	rs141296367	T	C	-0.205513	0.0372762	3.52249e-08	0.000379467
ACE2	23	15642412	rs1356037	G	C	0.123897	0.00888801	3.62827e-44	2.3307e-39
ACE2	12	121423956	rs2393791	T	C	-0.122845	0.0119175	6.48485e-25	2.32232e-20
ACE2	8	126493746	rs2954033	G	A	0.101055	0.0125138	6.72357e-16	1.53024e-11
ACE2	23	15496068	rs1983287	C	T	-0.0633884	0.0088564	8.22432e-13	1.49798e-08
ACE2	14	94844947	rs28929474	C	T	0.245906	0.0392385	3.68171e-10	5.18453e-06
ACE2	23	15582298	rs41303171	T	C	-0.152404	0.0257664	3.32239e-09	4.15478e-05
ACE2	4	77418681	rs13106227	A	G	0.0678579	0.011914	1.22919e-08	0.000141916
ACE2	5	52193125	rs4074793	A	G	0.124669	0.0220532	1.5759e-08	0.000179053
ACHE	7	100512119	rs6976053	C	T	0.336216	0.0117427	2.69153e-180	9.80642e-175
ACHE	7	100428284	rs2571607	C	T	0.200305	0.0137785	7.01132e-48	4.89011e-43
ACHE	7	100527441	rs62482555	T	C	0.259565	0.0195151	2.29298e-40	1.34625e-35
ACHE	7	100532911	rs6465777	C	T	-0.172381	0.0131651	3.57191e-39	2.02828e-34
ACHE	7	99757612	rs3823646	A	G	-0.138555	0.0117655	5.16297e-32	2.38557e-27
ACHE	7	100175473	rs909152	C	T	0.144289	0.0125354	1.16788e-30	5.1635e-26
ACHE	7	100531321	rs77498867	G	A	-0.244178	0.0224366	1.38835e-27	5.51637e-23
ACHE	7	100125975	rs11765024	A	G	-0.180759	0.0189935	1.78443e-21	5.52663e-17
ACHE	3	186654836	rs35852078	A	G	0.108913	0.0115054	2.89868e-21	8.89679e-17
ACHE	7	100507896	rs4727468	A	G	0.284198	0.0310929	6.22874e-20	1.79555e-15
ACHE	9	136149399	rs507666	G	A	-0.127037	0.0145963	3.22255e-18	8.50241e-14
ACHE	7	100010770	rs4596570	C	T	-0.138981	0.0185904	7.66655e-14	1.51415e-09
ACHE	7	100251369	rs62482245	G	A	0.233303	0.0316752	1.76482e-13	3.39106e-09
ACHE	7	98829678	rs6969440	G	C	-0.09767	0.0132686	1.82558e-13	3.5034e-09
ACHE	7	100607197	rs117378530	C	T	-0.211589	0.0289017	2.46093e-13	4.67734e-09
ACHE	7	99521689	rs75126895	T	C	0.216071	0.029754	3.81681e-13	7.14379e-09
ACHE	7	100277868	rs56148928	G	A	0.180407	0.0256197	1.89889e-12	3.35718e-08
ACHE	7	100348129	rs3847057	G	A	-0.188765	0.0272211	4.07568e-12	6.99552e-08
ACHE	7	100363998	rs117864261	C	T	0.308536	0.0464239	3.01023e-11	4.76319e-07
ACHE	7	100386900	rs191137	C	T	0.148378	0.023067	1.25522e-10	1.86228e-06
ACHE	7	99225054	rs73148837	C	T	-0.125445	0.0203584	7.19151e-10	9.78625e-06
ACHE	7	99615962	rs13228844	C	A	-0.173657	0.0283183	8.66044e-10	1.16733e-05
ACHE	7	99833851	rs62482174	C	T	0.118669	0.0193862	9.27897e-10	1.24602e-05
ACHE	7	100465824	rs2437100	G	A	-0.226436	0.037484	1.53282e-09	2.00254e-05
ACHE	7	98791892	rs7788790	C	T	-0.131667	0.0225688	5.4114e-09	6.57177e-05
ACHE	9	136131188	rs8176749	C	T	0.135765	0.0235522	8.19276e-09	9.70329e-05
ACHE	7	99469361	rs76482135	T	G	0.17886	0.0322222	2.84276e-08	0.000310639
ACOT13	6	24712044	rs9379685	A	G	0.0828927	0.0137789	1.78888e-09	2.31707e-05
ACOX1	17	73936653	rs2608881	G	C	-0.0768211	0.013273	7.13247e-09	8.52267e-05
ACP1	2	224919	rs2290911	A	G	-0.362473	0.0120752	5.71479e-198	2.37176e-192
ACP1	2	70187	rs10170011	G	A	0.465999	0.0226464	4.39137e-94	6.67141e-89
ACP1	2	114974	rs876724	C	T	0.23665	0.0126974	1.58782e-77	1.88336e-72
ACP1	2	124557	rs11684439	G	A	-0.209796	0.0196128	1.05293e-26	4.04282e-22
ACP1	2	277314	rs77927634	G	A	-0.262795	0.0275536	1.46184e-21	4.54413e-17
ACP1	2	295255	rs6548221	G	A	0.128164	0.0141193	1.11404e-19	3.1691e-15
ACP1	2	55984	rs55950583	C	T	-0.259915	0.0302644	8.83894e-18	2.27184e-13
ACP1	2	36326	rs78183430	C	G	-0.274514	0.0355187	1.08643e-14	2.28089e-10
ACP1	2	314414	rs9309731	G	A	0.112858	0.0173368	7.52835e-11	1.14425e-06
ACP1	2	709119	rs4854272	A	G	-0.0902381	0.0150532	2.03986e-09	2.62228e-05
ACP5	19	11687351	rs2305799	C	T	-0.491118	0.0180457	4.29536e-163	1.36431e-157
ACP5	19	11704468	rs73922672	G	A	0.312922	0.0177971	3.33811e-69	3.48966e-64
ACP5	19	11729197	rs4804612	T	C	0.189058	0.0117732	4.99344e-58	4.31245e-53
ACP5	19	11683160	rs4804605	T	C	-0.156841	0.0117505	1.22321e-40	7.23536e-36
ACP5	19	11670232	rs11881637	A	G	-0.159732	0.0142213	2.84381e-29	1.19935e-24
ACP5	19	11834721	rs9749384	T	C	-0.114372	0.0118083	3.46497e-22	1.10699e-17
ACP5	19	11723534	rs180724379	C	T	-0.414617	0.0486727	1.61659e-17	4.09126e-13
ACP5	19	12384580	rs11879168	T	C	-0.133829	0.0158072	2.53221e-17	6.3288e-13
ACP5	19	11693086	rs8108397	G	A	0.162491	0.0211422	1.523e-14	3.16602e-10
ACP5	19	11880012	rs403773	C	T	0.0890733	0.012141	2.19079e-13	4.18043e-09
ACP5	9	33138352	rs7849148	A	T	-0.0830302	0.0122664	1.29748e-11	2.12524e-07
ACP5	14	94844843	rs1303	T	G	0.0885438	0.0131639	1.7406e-11	2.81749e-07
ACP5	19	11833390	rs144085286	C	T	0.303208	0.0459761	4.255e-11	6.63705e-07
ACP5	16	79572159	rs16950558	T	C	0.114865	0.0190626	1.68434e-09	2.18901e-05
ACP5	19	11800020	rs10401445	A	G	0.0703078	0.0117214	1.99444e-09	2.56699e-05
ACP5	8	105959223	rs5893709	CT	C	0.086203	0.0144917	2.70714e-09	3.4256e-05
ACP5	19	11606304	rs74759079	G	T	-0.297908	0.0501007	2.74467e-09	3.47098e-05
ACP5	12	102190521	rs117566084	C	T	0.339115	0.0575924	3.90436e-09	4.83429e-05
ACP5	4	156511459	rs1842896	T	G	-0.0646123	0.0113561	1.27292e-08	0.000146629
ACP5	19	19505087	rs10415849	C	T	0.102202	0.0181218	1.70345e-08	0.000192491
ACP6	1	147091972	rs3820129	C	T	0.532315	0.0120113	0	0
ACP6	1	147147433	rs78546908	G	A	-0.736277	0.0179371	0	0
ACP6	1	147096112	rs61751618	G	A	-1.25473	0.0455264	3.3037e-167	1.08183e-161
ACP6	1	147166377	rs1001193	A	G	0.355737	0.0142802	5.62341e-137	1.4273e-131
ACP6	1	146967255	rs78978386	C	T	-1.11578	0.0494026	6.0256e-113	1.17094e-107
ACP6	1	147053440	rs61838383	G	T	-0.319264	0.016551	6.55692e-83	8.47825e-78
ACP6	1	147066272	rs649001	T	C	-0.426773	0.0239717	6.67729e-71	7.15858e-66
ACP6	1	147038722	rs72698273	C	G	-0.227894	0.013008	1.01742e-68	1.05563e-63
ACP6	1	147344620	rs78221496	C	A	-0.514452	0.0305211	9.54113e-64	9.15203e-59
ACP6	1	147016936	rs10494252	C	A	-0.408637	0.0255306	1.16493e-57	9.98615e-53
ACP6	1	146872237	rs4612679	A	G	-0.484048	0.0325864	6.52529e-50	4.77832e-45
ACP6	1	147088133	rs116161634	C	T	-0.570858	0.0390474	2.10572e-48	1.48682e-43
ACP6	1	147172857	rs76274235	C	A	-0.480924	0.033471	8.17335e-47	5.56675e-42
ACP6	1	147010866	rs78300852	T	G	-0.462853	0.0330862	1.81176e-44	1.17166e-39
ACP6	1	147092881	rs41295835	C	T	0.33293	0.0248243	5.18322e-41	3.09672e-36
ACP6	1	147099287	rs12129752	G	T	0.258846	0.0201371	8.14704e-38	4.45397e-33
ACP6	1	147107250	rs78712378	C	T	0.348238	0.0283313	1.00462e-34	5.03433e-30
ACP6	1	147782766	rs12130062	A	G	-0.383924	0.0312593	1.13266e-34	5.66823e-30
ACP6	1	146996800	rs11240075	C	T	0.207053	0.0178478	4.07286e-31	1.82743e-26
ACP6	1	145524224	rs114905374	A	G	-0.481021	0.0458857	1.03395e-25	3.82014e-21
ACP6	1	147248586	rs79350682	C	T	-0.173542	0.0169621	1.43814e-24	5.07895e-20
ACP6	1	147190745	rs78813183	G	A	0.299988	0.0296311	4.31917e-24	1.49576e-19
ACP6	1	147100693	rs72700325	C	T	0.296002	0.0301479	9.38858e-23	3.07026e-18
ACP6	1	147080763	rs76093248	C	T	0.334957	0.0343664	1.90678e-22	6.15897e-18
ACP6	1	147744468	rs3009418	A	C	-0.217732	0.0223994	2.46774e-22	7.93188e-18
ACP6	1	147368778	rs75381133	T	C	-0.315757	0.0325699	3.17395e-22	1.01558e-17
ACP6	1	147309443	rs6664767	T	G	0.112991	0.0119224	2.61096e-21	8.02998e-17
ACP6	1	147270847	rs35298140	C	T	-0.159788	0.017039	6.73442e-21	2.0331e-16
ACP6	1	146837449	rs11240007	C	T	-0.117501	0.0125616	8.43918e-21	2.53542e-16
ACP6	1	146510198	rs1969870	C	T	0.121213	0.0136865	8.26799e-19	2.25204e-14
ACP6	1	147117540	rs59438946	T	C	0.330688	0.0374823	1.11944e-18	3.02766e-14
ACP6	1	146940398	rs75030846	A	G	-0.405043	0.0485271	7.01778e-17	1.70651e-12
ACP6	1	147803005	rs10907371	T	G	0.116725	0.0141327	1.46622e-16	3.49062e-12
ACP6	1	147823816	rs34263051	A	G	-0.23247	0.0293906	2.58107e-15	5.65199e-11
ACP6	1	147373066	rs80030090	C	T	0.237923	0.0306523	8.35988e-15	1.76932e-10
ACP6	1	147373447	rs9437981	A	G	0.10121	0.013455	5.39138e-14	1.0769e-09
ACP6	1	147762220	rs116459505	G	A	0.187234	0.0252879	1.32069e-13	2.56233e-09
ACP6	1	147801691	rs12561867	G	A	0.169194	0.0228757	1.40088e-13	2.71286e-09
ACP6	1	146994158	rs72698227	G	A	-0.136318	0.0188182	4.35813e-13	8.11608e-09
ACP6	1	146951423	rs78935396	G	A	0.269699	0.0401612	1.87543e-11	3.0255e-07
ACP6	1	146672906	rs894469	T	C	-0.151395	0.0230186	4.79844e-11	7.44417e-07
ACP6	1	147000115	rs112391344	A	G	0.322406	0.050172	1.30994e-10	1.93975e-06
ACP6	1	146671073	rs17355830	T	C	-0.258473	0.0405654	1.8687e-10	2.72221e-06
ACP6	1	147309666	rs114877749	C	T	0.292609	0.0465341	3.21492e-10	4.55812e-06
ACP6	1	147320660	rs61809941	T	C	0.131841	0.0210728	3.93786e-10	5.52567e-06
ACP6	1	147069590	rs111631962	A	G	0.223978	0.038629	6.70348e-09	8.03982e-05
ACP6	1	146498782	rs12040157	A	G	0.1748	0.0302554	7.58281e-09	9.02458e-05
ACP6	1	145574977	rs116124754	C	T	0.187202	0.0326725	1.00647e-08	0.00011767
ACP6	1	146963438	rs967966	T	C	0.268627	0.048049	2.26167e-08	0.000250883
ACP6	1	146786336	rs35618507	A	G	0.194352	0.0348487	2.44658e-08	0.000270022
ACP6	1	144896319	rs12124527	T	C	-0.0650726	0.0118578	4.07118e-08	0.000434231
ACP6	1	146933411	rs34074129	T	C	-0.0647613	0.0118601	4.75029e-08	0.000501098
ACRBP	12	6754191	rs7959658	A	G	0.165192	0.012135	3.35738e-42	2.06588e-37
ACRBP	12	6746443	rs61919661	A	G	0.152667	0.0158051	4.48642e-22	1.42612e-17
ACRBP	12	6575044	rs2072375	G	T	0.0901392	0.0126225	9.2555e-13	1.67883e-08
ACRBP	10	65048306	rs7080386	C	A	0.0795525	0.0118326	1.77828e-11	2.87597e-07
ACRV1	11	30372818	rs74331022	C	T	-0.1131	0.0161829	2.77204e-12	4.83074e-08
ACSL1	14	107135717	rs756584	C	T	0.102825	0.0173342	2.99419e-09	3.76697e-05
ACTA2	10	90751516	rs1324551	T	C	0.0646505	0.0108493	2.53822e-09	3.22416e-05
ACTN2	11	22244783	rs4414211	T	C	-0.0979811	0.0148628	4.32912e-11	6.74738e-07
ACVRL1	12	52302869	rs76782411	T	C	0.469943	0.022575	3.03809e-96	4.74874e-91
ACVRL1	12	52305786	rs1700159	T	C	-0.1589	0.0136968	4.06163e-31	1.82254e-26
ACVRL1	12	52396544	rs12830373	A	G	0.148471	0.0129169	1.40896e-30	6.21106e-26
ACVRL1	12	52273248	rs11169943	C	T	-0.184951	0.0184298	1.06488e-23	3.62519e-19
ACVRL1	12	52329802	rs10783482	G	T	-0.112649	0.0119733	5.03965e-21	1.5299e-16
ACVRL1	12	52269400	rs697629	A	G	-0.0766953	0.0116211	4.12098e-11	6.43653e-07
ACVRL1	12	52342665	rs746434	C	T	0.121333	0.0210764	8.56998e-09	0.000101234
ACY1	22	44324727	rs738409	C	G	0.0801274	0.0141238	1.40126e-08	0.000160415
ACY3	11	67402362	rs3758938	T	G	0.21871	0.0127994	1.83823e-65	1.81328e-60
ACY3	11	67415054	rs2514036	T	C	0.231125	0.0150936	6.28492e-53	4.92264e-48
ACY3	11	67373669	rs12421762	C	A	-0.20241	0.0192331	6.69422e-26	2.49343e-21
ACY3	11	67416963	rs2514039	G	A	0.105275	0.0122955	1.10866e-17	2.83394e-13
ACY3	11	67230755	rs11603236	C	A	0.148795	0.022075	1.57943e-11	2.56705e-07
ACY3	11	67400615	rs77633476	G	A	0.158932	0.023899	2.9282e-11	4.6379e-07
ACY3	11	67242216	rs12795957	G	A	0.158198	0.0257851	8.50296e-10	1.14728e-05
ACY3	11	67401299	rs117624050	C	A	0.154602	0.0261054	3.17585e-09	3.98165e-05
ACY3	11	66184140	rs2282529	G	A	0.0686639	0.0118683	7.22936e-09	8.62948e-05
ACY3	11	66329639	rs77239910	G	A	0.0901703	0.0156283	7.942e-09	9.42494e-05
ACY3	5	119266581	rs76068858	G	A	0.186236	0.0338316	3.6959e-08	0.000396821
ACYP1	14	75514489	rs28756986	C	G	-0.969982	0.0556111	3.94366e-68	4.061e-63
ACYP1	14	75574087	rs10146482	C	T	-0.129326	0.0115152	2.87541e-29	1.21242e-24
ACYP1	14	75350981	Affx-10915438	T	C	-0.122864	0.0197116	4.57351e-10	6.37031e-06
ACYP1	14	75232306	rs34752362	G	A	-0.0653279	0.011611	1.84048e-08	0.000206878
ADA	20	43255220	rs11555566	T	C	1.20225	0.0242572	0	0
ADA	20	43260694	rs379863	T	C	0.318607	0.0152047	1.70608e-97	2.71495e-92
ADA	20	43271102	rs452159	G	T	0.263064	0.0133513	2.01976e-86	2.76429e-81
ADA	20	43265212	rs77819966	G	A	0.767436	0.0416457	7.87227e-76	9.10382e-71
ADA	20	43068239	rs6031606	G	A	0.238539	0.0139615	1.90195e-65	1.87567e-60
ADA	20	43285017	rs6065739	A	G	0.153834	0.0123446	1.20837e-35	6.22894e-31
ADA	20	43118017	rs36121075	G	A	-0.178897	0.0186801	1.00023e-21	3.13476e-17
ADA	20	43316438	rs6031740	G	A	0.118733	0.0132321	2.88204e-19	8.03344e-15
ADA	20	43283382	rs6017379	T	C	0.24469	0.0302743	6.34892e-16	1.44729e-11
ADA	20	43063057	rs73909510	G	A	0.115608	0.0147286	4.18601e-15	9.03572e-11
ADA	20	43044207	rs3212197	C	T	0.165362	0.0215497	1.6734e-14	3.46778e-10
ADA	20	43128003	rs6606	C	T	-0.216301	0.0295061	2.28876e-13	4.36036e-09
ADA	20	43266854	rs3787359	A	G	0.106466	0.0147136	4.62488e-13	8.59516e-09
ADA	20	43293270	rs13037732	G	T	-0.143238	0.0213513	1.96472e-11	3.16323e-07
ADA	20	42888615	rs77598602	A	C	0.230216	0.034376	2.12765e-11	3.41543e-07
ADA	20	43057480	rs3818247	G	T	-0.078111	0.0123098	2.21794e-10	3.20321e-06
ADA	20	43232080	rs117160832	C	T	0.199002	0.0326647	1.11324e-09	1.48038e-05
ADA	20	43039537	rs11574736	G	C	-0.0950596	0.0156155	1.14673e-09	1.52242e-05
ADA	20	43245933	rs76540957	A	G	-0.153568	0.0257509	2.46706e-09	3.13863e-05
ADA	20	43272529	rs74606183	A	G	0.18941	0.0318468	2.7222e-09	3.44381e-05
ADA	20	43029285	rs1800963	C	A	0.0721797	0.0121459	2.80304e-09	3.54031e-05
ADA	20	43342605	rs77028701	G	A	-0.214476	0.0375497	1.11802e-08	0.000129832
ADA	20	43235738	rs78824799	A	G	-0.118302	0.0211979	2.39387e-08	0.000264606
ADA2	22	17701234	rs9606655	G	A	-0.169656	0.0117841	5.40381e-47	3.69339e-42
ADA2	22	17722024	rs2058119	G	A	-0.130476	0.011527	1.05512e-29	4.51747e-25
ADA2	12	112007756	rs653178	T	C	0.103729	0.0113741	7.53182e-20	2.16162e-15
ADA2	6	32659645	rs2856674	A	G	0.129495	0.0161393	1.02707e-15	2.30948e-11
ADA2	22	17669306	rs2231495	T	C	-0.0908208	0.0123448	1.88062e-13	3.60551e-09
ADA2	22	17658716	rs8141296	T	C	0.09246	0.0127166	3.57355e-13	6.70403e-09
ADA2	22	44325996	rs12483959	G	A	0.099818	0.0157381	2.26131e-10	3.26264e-06
ADA2	17	7080316	rs55714927	C	T	0.0890911	0.0144938	7.90424e-10	1.07026e-05
ADA2	14	94844947	rs28929474	C	T	0.233689	0.0389651	2.00507e-09	2.58013e-05
ADA2	10	17875857	rs56278466	G	T	-0.0703979	0.0119892	4.31201e-09	5.30816e-05
ADA2	12	102190521	rs117566084	C	T	0.32113	0.0576299	2.51409e-08	0.000276959
ADAM12	10	127943038	rs6597750	C	A	-0.109431	0.0115739	3.23221e-21	9.89871e-17
ADAM12	10	128019025	Affx-2711549	G	C	0.105122	0.0115732	1.0539e-19	3.0016e-15
ADAM12	10	127700066	rs10901514	T	C	0.0931499	0.0117347	2.05494e-15	4.53011e-11
ADAM12	10	127997303	rs9422969	G	A	-0.0898614	0.0135865	3.74024e-11	5.86676e-07
ADAM12	10	127773975	rs1278354	G	A	0.0730607	0.012021	1.21868e-09	1.61235e-05
ADAM15	1	155026942	rs6427128	C	A	0.75862	0.0170074	0	0
ADAM15	1	155049402	rs3766916	C	T	0.408573	0.0118517	1.98153e-260	1.24224e-254
ADAM15	1	155178782	rs760077	T	A	0.383892	0.0120293	1.74985e-223	8.78783e-218
ADAM15	1	155097562	rs12119678	C	G	-0.459314	0.0181396	1.87068e-141	4.93819e-136
ADAM15	1	155364327	rs56675301	T	C	-0.325619	0.0132176	5.28445e-134	1.30346e-128
ADAM15	1	155131930	rs113625558	T	C	0.761027	0.0340451	1.11686e-110	2.10571e-105
ADAM15	1	155060318	rs72702273	G	A	-0.479961	0.0225833	3.10027e-100	5.1192e-95
ADAM15	9	136131188	rs8176749	C	T	0.425881	0.0215307	4.4157e-87	6.10066e-82
ADAM15	1	154843347	rs2335407	C	T	0.222167	0.0121966	3.89135e-74	4.38991e-69
ADAM15	1	154856891	rs77243303	C	T	0.756213	0.0465148	1.97742e-59	1.75637e-54
ADAM15	1	155659849	rs79219887	C	T	0.624264	0.0419287	3.90211e-50	2.87117e-45
ADAM15	9	136149399	rs507666	G	A	-0.193161	0.0133743	2.7874e-47	1.9182e-42
ADAM15	1	155483786	rs116698232	C	G	0.60586	0.0420084	3.74283e-47	2.56829e-42
ADAM15	1	154787735	rs11264265	T	C	0.173861	0.0124826	4.26187e-44	2.73303e-39
ADAM15	1	155685477	rs71628684	A	G	-0.27731	0.0199159	4.52793e-44	2.90082e-39
ADAM15	1	156022802	rs11264431	T	C	-0.160041	0.0118331	1.11481e-41	6.77529e-37
ADAM15	1	156223823	rs2540168	T	C	0.185986	0.0137919	1.91293e-41	1.15555e-36
ADAM15	1	155012139	rs115888432	G	A	-0.323669	0.0251507	6.7112e-38	3.67704e-33
ADAM15	1	154815051	rs6658392	T	C	-0.143931	0.0124303	5.26744e-31	2.35463e-26
ADAM15	1	156071806	rs35997354	G	A	-0.162481	0.0140364	5.4752e-31	2.44556e-26
ADAM15	1	155257818	rs35001694	C	T	0.404633	0.0359043	1.85097e-29	7.85746e-25
ADAM15	1	154995909	rs147505393	C	T	0.606884	0.0572262	2.82423e-26	1.06727e-21
ADAM15	1	155216421	rs56124445	C	A	-0.380737	0.03648	1.68229e-25	6.16968e-21
ADAM15	1	154924015	rs116114495	C	T	0.409536	0.0412558	3.1842e-23	1.06341e-18
ADAM15	1	156206121	rs1052067	G	A	-0.120648	0.0129641	1.32282e-20	3.93868e-16
ADAM15	1	156352351	rs1408828	G	A	0.118082	0.0129741	8.91867e-20	2.5497e-15
ADAM15	1	154816174	rs76102976	G	A	0.160739	0.0178705	2.36974e-19	6.63125e-15
ADAM15	1	156148165	rs6701295	T	C	-0.105973	0.011824	3.17249e-19	8.82665e-15
ADAM15	9	136132873	rs8176720	T	C	0.0973258	0.0110053	9.27257e-19	2.51891e-14
ADAM15	1	156534693	rs79249046	G	A	0.243316	0.0276888	1.52897e-18	4.10444e-14
ADAM15	1	154991389	rs905938	T	C	-0.111237	0.0133125	6.4998e-17	1.58402e-12
ADAM15	1	156028446	rs114346493	C	T	-0.365461	0.0441218	1.20116e-16	2.87719e-12
ADAM15	1	156093406	rs9427236	C	T	0.236361	0.0291066	4.64195e-16	1.06819e-11
ADAM15	1	155230432	Affx-5400299	G	A	-0.455517	0.0567207	9.67832e-16	2.17973e-11
ADAM15	1	154764715	rs12728678	C	T	-0.114931	0.0143123	9.72747e-16	2.19064e-11
ADAM15	1	155091500	rs78279413	A	G	-0.369446	0.0465461	2.06776e-15	4.55728e-11
ADAM15	1	154756163	rs77319913	T	G	-0.198231	0.0258358	1.68384e-14	3.48844e-10
ADAM15	1	154784707	rs72700270	G	A	-0.223995	0.0292789	2.00401e-14	4.13105e-10
ADAM15	1	156081472	rs12131777	T	C	0.0922958	0.0123959	9.64495e-14	1.89035e-09
ADAM15	1	156019075	rs61813293	G	T	0.11503	0.0166163	4.432e-12	7.57978e-08
ADAM15	1	154965113	rs7535144	G	T	0.246253	0.0356933	5.23118e-12	8.88915e-08
ADAM15	9	136190948	rs11244083	G	A	0.0806554	0.0117449	6.54335e-12	1.10193e-07
ADAM15	1	156478177	rs74822940	C	G	0.273251	0.0404998	1.50973e-11	2.45833e-07
ADAM15	1	154828918	rs76024980	G	A	-0.288434	0.0435226	3.42058e-11	5.38487e-07
ADAM15	1	154759258	rs72700255	C	T	0.0853946	0.0131342	7.94145e-11	1.20419e-06
ADAM15	1	154824330	rs1218554	C	A	-0.088959	0.014018	2.20902e-10	3.19097e-06
ADAM15	1	154775347	rs61811868	T	G	0.100271	0.0159951	3.63739e-10	5.1256e-06
ADAM15	9	136042264	rs7868232	T	C	-0.0756826	0.0121136	4.16476e-10	5.82797e-06
ADAM15	1	155842568	rs822516	C	T	-0.152303	0.024492	5.01984e-10	6.95993e-06
ADAM15	1	156037357	rs114911624	C	T	-0.232487	0.0381516	1.10294e-09	1.46746e-05
ADAM15	9	136187163	rs493014	T	G	0.065895	0.0112159	4.22484e-09	5.20801e-05
ADAM15	1	156395744	rs16837386	T	C	0.103505	0.0178901	7.2242e-09	8.62391e-05
ADAM15	17	7080316	rs55714927	C	T	0.0743222	0.0129782	1.02405e-08	0.000119593
ADAM15	1	156190363	rs72708294	G	A	-0.197932	0.0345986	1.06011e-08	0.000123524
ADAM15	1	156041549	rs79284691	G	A	0.201164	0.035534	1.50342e-08	0.000171332
ADAM15	9	136304497	rs3124768	A	G	-0.0588436	0.0105505	2.44247e-08	0.000269611
ADAM22	7	87244960	rs13233308	C	T	0.466994	0.011675	0	0
ADAM22	7	87555794	rs34683441	A	G	-0.409695	0.0165031	4.77529e-136	1.20292e-130
ADAM22	7	87229440	rs9282564	T	C	0.41139	0.0185751	1.10408e-108	2.03128e-103
ADAM22	7	87775157	rs10238607	C	T	-0.627965	0.0303245	2.92483e-95	4.50776e-90
ADAM22	7	87446929	rs77445263	C	T	-0.529266	0.0374585	2.5038e-45	1.65223e-40
ADAM22	7	87735981	rs3753106	G	A	-0.163692	0.011671	1.08818e-44	7.06681e-40
ADAM22	7	87289252	rs28381749	C	T	0.429603	0.0378457	7.29625e-30	3.1401e-25
ADAM22	7	87179809	Affx-31035567	C	T	-0.349207	0.0317134	3.36977e-28	1.36881e-23
ADAM22	7	87398020	rs73200332	C	T	-0.22136	0.0203152	1.2006e-27	4.78184e-23
ADAM22	7	87113133	rs34254427	A	G	0.343846	0.0347643	4.56457e-23	1.51344e-18
ADAM22	7	87224251	rs17149792	C	T	-0.341001	0.0377322	1.60435e-19	4.52776e-15
ADAM22	7	87179443	rs2032588	G	A	-0.220018	0.0245116	2.80543e-19	7.82337e-15
ADAM22	7	87284098	rs79584784	G	A	0.226205	0.0256648	1.20976e-18	3.26546e-14
ADAM22	7	86713963	rs13236712	C	T	0.123659	0.0143646	7.39605e-18	1.90921e-13
ADAM22	7	87102772	rs45605336	G	A	0.249988	0.0320816	6.58264e-15	1.40275e-10
ADAM22	7	87631526	rs1201841	T	C	-0.21547	0.0279427	1.2471e-14	2.6075e-10
ADAM22	7	87082292	rs1202283	A	G	-0.0864166	0.0117067	1.56171e-13	3.01247e-09
ADAM22	7	87138186	rs6946379	G	A	0.216912	0.0307284	1.67687e-12	2.97803e-08
ADAM22	7	87424125	rs76028916	A	G	-0.221005	0.0317372	3.31742e-12	5.74233e-08
ADAM22	7	87172053	rs4728701	G	A	0.186397	0.0273452	9.33039e-12	1.54941e-07
ADAM22	7	87909464	rs6957666	T	C	-0.148732	0.0225609	4.32514e-11	6.7417e-07
ADAM22	7	88080568	rs77117543	T	C	0.179435	0.0274236	6.02698e-11	9.25297e-07
ADAM22	7	87125643	rs73198345	C	A	0.148059	0.0229307	1.06957e-10	1.59901e-06
ADAM22	7	86820530	rs71562744	T	C	0.185497	0.0287923	1.17455e-10	1.7486e-06
ADAM22	7	87056176	Affx-31033879	T	C	-0.135195	0.0231185	4.97771e-09	6.07515e-05
ADAM22	7	86827147	rs75771893	G	A	0.14069	0.0244417	8.60518e-09	0.00010162
ADAM22	7	88500418	rs58651471	C	T	-0.0921258	0.0160659	9.7949e-09	0.000114717
ADAM22	7	87510419	rs13238458	G	A	-0.138681	0.0244857	1.48081e-08	0.000168905
ADAM22	7	87704999	rs111428945	G	A	0.241901	0.042829	1.62274e-08	0.000184011
ADAM22	7	86729601	rs67558005	C	T	-0.102592	0.0183682	2.33303e-08	0.000258285
ADAM23	2	207308961	rs1448903	A	G	0.816894	0.020253	0	0
ADAM23	2	207304600	rs13005195	C	T	0.407963	0.0119834	4.97737e-254	2.99406e-248
ADAM23	2	207439771	rs4675616	G	A	-0.371319	0.0118204	1.32739e-216	6.29501e-211
ADAM23	2	207391856	rs12998785	A	G	-0.844436	0.0359061	2.67917e-122	5.79225e-117
ADAM23	2	207122311	rs79387475	G	A	0.322111	0.015085	3.65595e-101	6.13055e-96
ADAM23	2	207294516	rs10515945	C	G	0.265037	0.0126784	4.86407e-97	7.6945e-92
ADAM23	2	207512319	rs3845808	C	T	-0.23451	0.0122292	5.83445e-82	7.42764e-77
ADAM23	2	207547679	rs4675624	G	T	0.285802	0.0158837	2.19735e-72	2.41254e-67
ADAM23	2	207103927	rs1477052	C	T	-0.192438	0.0119245	1.38038e-58	1.20488e-53
ADAM23	2	207403730	rs34553219	C	A	0.310588	0.0192802	2.19989e-58	1.91266e-53
ADAM23	2	207253049	rs76275244	G	A	0.455844	0.0283468	3.47056e-58	3.00467e-53
ADAM23	2	207328595	rs16838282	A	G	-0.277111	0.0173935	3.8089e-57	3.23536e-52
ADAM23	2	207539622	rs114212742	G	A	0.665399	0.0470276	1.89147e-45	1.25199e-40
ADAM23	2	207427673	rs1013475	A	G	-0.20342	0.0144484	5.10858e-45	3.34434e-40
ADAM23	2	207353794	rs72933264	G	C	0.292894	0.0227443	6.01174e-38	3.29897e-33
ADAM23	2	207313775	rs11683691	A	G	0.154149	0.0120566	1.97925e-37	1.07131e-32
ADAM23	2	207168168	rs114356618	T	C	-0.377107	0.029937	2.20141e-36	1.15995e-31
ADAM23	2	207162033	rs116382753	A	G	0.433777	0.0356885	5.4275e-34	2.66133e-29
ADAM23	2	206889814	rs6759124	G	T	0.142394	0.0121775	1.38134e-31	6.30103e-27
ADAM23	2	207060010	rs35283900	G	A	-0.179862	0.0157727	4.02161e-30	1.74509e-25
ADAM23	2	207273975	rs62195934	A	G	-0.154575	0.0137558	2.68164e-29	1.13193e-24
ADAM23	2	206833918	rs4675577	G	A	0.13228	0.0118783	8.35411e-29	3.46421e-24
ADAM23	2	207645516	rs72959512	C	T	0.379161	0.0342764	1.91999e-28	7.86622e-24
ADAM23	9	136131188	rs8176749	C	T	0.226055	0.0216648	1.73101e-25	6.34468e-21
ADAM23	9	136154168	rs579459	T	C	-0.119676	0.0128171	9.89008e-21	2.96172e-16
ADAM23	2	207577451	rs75725647	G	A	0.157471	0.0175675	3.13762e-19	8.73148e-15
ADAM23	2	207735353	rs76065962	G	A	-0.291802	0.0342001	1.43615e-17	3.64526e-13
ADAM23	2	206876028	rs17236948	A	G	-0.146733	0.0182874	1.02542e-15	2.30589e-11
ADAM23	2	207618183	rs6742102	T	C	0.094	0.0120887	7.49549e-15	1.59115e-10
ADAM23	2	206821290	rs7566893	G	T	0.0983697	0.0130475	4.7228e-14	9.47544e-10
ADAM23	2	207875129	rs115322001	G	C	0.253755	0.0341368	1.05755e-13	2.06723e-09
ADAM23	2	207723349	rs13026389	T	C	-0.10145	0.0139942	4.18504e-13	7.80639e-09
ADAM23	2	206850129	rs62197983	G	A	0.201282	0.0280217	6.81554e-13	1.24941e-08
ADAM23	2	207577281	rs12052769	C	T	-0.0849936	0.012064	1.8514e-12	3.27597e-08
ADAM23	2	207002761	rs79688284	G	A	0.240035	0.0344112	3.04789e-12	5.29231e-08
ADAM23	2	207799408	rs35946784	C	G	0.160155	0.023934	2.20851e-11	3.53954e-07
ADAM23	2	207857593	rs57512524	C	T	0.10586	0.0165192	1.47167e-10	2.16743e-06
ADAM23	2	206811645	rs12478185	C	T	0.134385	0.0213219	2.92557e-10	4.16794e-06
ADAM23	2	206801364	rs13409398	C	A	0.0823931	0.0139502	3.49994e-09	4.36262e-05
ADAM23	2	206814901	rs116765785	C	T	-0.141538	0.0244141	6.73628e-09	8.07676e-05
ADAM23	19	41939297	rs1043413	C	G	-0.0610135	0.0105671	7.74444e-09	9.20415e-05
ADAM23	2	206808059	rs7583781	A	G	-0.0696752	0.0126196	3.36744e-08	0.000363764
ADAM8	10	135089035	rs2275725	G	A	0.63922	0.0193997	4.2462e-238	2.32437e-232
ADAM8	10	135055251	rs3750849	G	A	0.286809	0.0200959	3.26964e-46	2.19858e-41
ADAM8	10	135093673	rs12778349	C	T	-0.159359	0.0133406	6.86278e-33	3.25254e-28
ADAM8	10	135007733	rs2998142	C	A	0.406525	0.034143	1.09446e-32	5.15266e-28
ADAM8	10	135232654	rs2297031	C	T	0.152623	0.0145162	7.45075e-26	2.77011e-21
ADAM8	10	135158172	rs61363926	G	A	-0.11569	0.0129964	5.49921e-19	1.51146e-14
ADAM8	12	111910219	rs10774625	G	A	0.0958543	0.0112564	1.65844e-17	4.19407e-13
ADAM8	10	134965220	rs10857672	A	G	0.148913	0.0180793	1.77092e-16	4.19466e-12
ADAM8	10	135046023	rs3008359	G	T	0.1404	0.0194525	5.29298e-13	9.78854e-09
ADAM8	10	135203544	rs117126128	G	A	0.389553	0.0555007	2.23615e-12	3.92756e-08
ADAM8	10	135165623	rs34780987	G	A	-0.239521	0.0344946	3.81856e-12	6.56966e-08
ADAM8	10	135287931	rs114765604	G	A	-0.332598	0.0506029	4.94083e-11	7.6552e-07
ADAM8	17	38114598	rs6503526	C	T	0.0733148	0.0113192	9.35406e-11	1.40682e-06
ADAM8	1	25889422	rs12096438	T	C	0.0723899	0.0114451	2.53303e-10	3.63378e-06
ADAM8	17	38128765	rs8077456	G	C	-0.0725073	0.0118545	9.56775e-10	1.28274e-05
ADAM8	11	126243952	rs11220462	G	A	-0.101256	0.0167941	1.64706e-09	2.14293e-05
ADAM9	6	32194630	rs3096690	G	C	0.149883	0.0171474	2.31313e-18	6.14777e-14
ADAM9	10	20163406	rs752319	G	A	0.11805	0.0140535	4.46375e-17	1.0991e-12
ADAM9	6	29939294	rs2523964	C	T	0.0997576	0.012489	1.37531e-15	3.06657e-11
ADAM9	6	32361111	rs3817973	C	T	-0.0745863	0.0117113	1.90559e-10	2.77349e-06
ADAM9	6	31054511	rs3130955	C	A	0.0752435	0.0119578	3.12543e-10	4.43743e-06
ADAM9	6	31237124	rs1130838	C	T	0.0767648	0.0122508	3.70135e-10	5.21046e-06
ADAM9	8	39437729	rs62511861	A	G	0.182573	0.0292794	4.50277e-10	6.27672e-06
ADAM9	6	28203300	rs9380069	A	G	0.0924105	0.0160079	7.79597e-09	9.26189e-05
ADAM9	8	38854041	rs10105311	C	T	-0.069117	0.0119776	7.90351e-09	9.38195e-05
ADAM9	9	136149399	rs507666	G	A	-0.0838878	0.014966	2.0797e-08	0.0002319
ADAM9	17	7080316	rs55714927	C	T	0.0816643	0.0147371	3.00061e-08	0.000326685
ADAMTS13	9	136331819	rs28436085	G	A	0.262982	0.0121814	2.29087e-103	3.95256e-98
ADAMTS13	9	136291361	rs34054981	C	T	-0.382707	0.0205207	1.26794e-77	1.50622e-72
ADAMTS13	9	136137547	rs55876802	C	A	-0.562689	0.039421	3.18493e-46	2.14226e-41
ADAMTS13	9	136181848	rs554710	T	C	-0.138911	0.0127713	1.48628e-27	5.8989e-23
ADAMTS13	9	136109740	rs117876422	C	A	-0.373938	0.0373683	1.42233e-23	4.8204e-19
ADAMTS13	9	136275229	rs75685923	C	T	0.2432	0.0277002	1.6387e-18	4.39227e-14
ADAMTS13	9	136362682	rs79473315	A	G	0.140907	0.0171388	2.01002e-16	4.74351e-12
ADAMTS13	9	136240909	rs117509822	A	G	0.262702	0.032102	2.75994e-16	6.45315e-12
ADAMTS13	9	136132873	rs8176720	T	C	-0.0891591	0.0123636	5.53732e-13	1.02236e-08
ADAMTS13	9	136136773	rs8176696	C	T	0.248717	0.0391485	2.1095e-10	3.05478e-06
ADAMTS13	5	96352068	rs18059	C	T	-0.0719719	0.0113305	2.12437e-10	3.07529e-06
ADAMTS13	9	136034682	rs35775139	T	C	-0.0729118	0.012849	1.39088e-08	0.000159285
ADAMTS13	9	136062437	rs10441806	C	T	0.0977961	0.0178255	4.10421e-08	0.000437556
ADAMTS15	4	187158034	Affx-24109370	A	G	0.0880818	0.0118097	8.75588e-14	1.72176e-09
ADAMTS15	11	130354045	rs12279078	A	G	0.142526	0.0224574	2.20277e-10	3.18244e-06
ADAMTS15	11	130773076	rs3751039	G	A	0.0720975	0.0118661	1.23259e-09	1.62963e-05
ADAMTS15	11	130322464	rs11827019	G	A	-0.0646969	0.0117651	3.8183e-08	0.00040904
ADAMTS16	5	5287851	rs113737668	T	C	0.319807	0.0326586	1.21311e-22	3.95014e-18
ADAMTS16	5	4922915	rs78297304	G	A	-0.133239	0.0196973	1.33906e-11	2.1907e-07
ADAMTS16	5	5154458	rs6555331	T	C	0.0745785	0.0111687	2.43108e-11	3.8809e-07
ADAMTS16	5	5135606	rs12188580	A	G	-0.0782954	0.0117809	3.01231e-11	4.76644e-07
ADAMTS16	5	4982814	rs40468	A	G	-0.0650317	0.0117441	3.07008e-08	0.000333701
ADAMTS4	1	161167698	rs4589131	G	T	0.107657	0.0118307	9.05107e-20	2.58657e-15
ADAMTS4	1	161168004	rs33941127	C	T	-0.107363	0.0143014	6.04227e-14	1.20229e-09
ADAMTS8	11	130281488	rs2131535	A	G	-0.447707	0.0132615	7.63836e-250	4.48848e-244
ADAMTS8	11	130273230	rs11222084	A	T	-0.323934	0.0121704	4.35512e-156	1.30888e-150
ADAMTS8	11	130276077	rs7930976	A	G	0.352225	0.023453	5.56929e-51	4.17133e-46
ADAMTS8	11	130278773	rs61754851	C	T	-0.817175	0.0565908	2.89534e-47	1.99178e-42
ADAMTS8	11	130295821	rs11608214	C	T	-0.230788	0.0160459	6.61759e-47	4.51476e-42
ADAMTS8	11	130115746	rs12364607	G	A	-0.289725	0.0206305	8.44306e-45	5.50007e-40
ADAMTS8	11	130739887	rs2236717	G	T	0.142607	0.0118274	1.77378e-33	8.55147e-29
ADAMTS8	11	130283749	rs10894195	C	T	-0.138857	0.0120485	9.88325e-31	4.38032e-26
ADAMTS8	11	130302382	rs56057355	G	A	0.193831	0.0170938	8.38494e-30	3.60156e-25
ADAMTS8	11	130288672	rs116485153	G	A	0.307607	0.0296309	3.01648e-25	1.09516e-20
ADAMTS8	11	130312003	rs77146371	C	T	-0.234731	0.0235399	2.02908e-23	6.8328e-19
ADAMTS8	11	130785304	rs3751034	T	C	-0.143174	0.0147196	2.31793e-22	7.45978e-18
ADAMTS8	11	130281916	rs73042993	C	G	-0.213915	0.0245754	3.19154e-18	8.42171e-14
ADAMTS8	11	130255113	rs3740890	C	T	-0.108561	0.0125624	5.53478e-18	1.44056e-13
ADAMTS8	11	130308349	rs114216771	T	G	0.335351	0.0415306	6.75927e-16	1.53801e-11
ADAMTS8	11	130290003	rs74971256	G	A	-0.219631	0.0283949	1.0349e-14	2.17605e-10
ADAMTS8	11	130262144	rs12806983	G	A	0.182655	0.0247882	1.72385e-13	3.31469e-09
ADAMTS8	11	130494918	rs4322403	C	T	-0.142588	0.0197543	5.27351e-13	9.75403e-09
ADAMTS8	11	130251367	rs73569417	T	C	-0.195529	0.0283532	5.34195e-12	9.07082e-08
ADAMTS8	11	130315454	rs11222101	C	T	0.152916	0.023641	9.91288e-11	1.48713e-06
ADAMTS8	11	130369916	rs10894210	A	G	0.17125	0.026831	1.74181e-10	2.5455e-06
ADAMTS8	11	130291029	rs115343148	G	A	0.367099	0.0577655	2.08435e-10	3.02037e-06
ADAMTS8	11	130188919	rs17139325	T	C	0.209926	0.0350877	2.19185e-09	2.80658e-05
ADAMTS8	4	102926923	rs34592089	G	A	-0.135388	0.0227775	2.78259e-09	3.51586e-05
ADAMTS8	11	130066867	rs4245086	C	T	-0.0721055	0.0123056	4.64141e-09	5.6889e-05
ADAMTS8	11	130353238	rs76065045	C	T	-0.187129	0.0343097	4.92198e-08	0.000518054
ADAMTSL2	19	41825191	rs73045269	C	T	0.101401	0.0156225	8.5428e-11	1.2906e-06
ADAMTSL2	8	9185146	rs2126259	C	T	0.107507	0.0192726	2.43008e-08	0.000268318
ADAMTSL4	1	150611957	rs10888386	G	A	0.167679	0.0122781	1.8395e-42	1.13754e-37
ADAMTSL4	1	150783239	rs10305752	A	AG	-0.362891	0.0393096	2.66563e-20	7.8245e-16
ADAMTSL4	1	150551295	rs35661734	T	C	0.288524	0.0313387	3.36512e-20	9.82955e-16
ADAMTSL4	1	150506478	rs16837432	G	C	-0.154123	0.0180813	1.54277e-17	3.90876e-13
ADAMTSL4	1	150510660	rs6693567	T	C	0.11224	0.0132079	1.93019e-17	4.86234e-13
ADAMTSL4	1	150528885	rs12119250	G	A	-0.21045	0.0264755	1.88278e-15	4.16118e-11
ADAMTSL4	1	150407440	rs78372713	T	C	0.275802	0.0368228	6.88811e-14	1.36449e-09
ADAMTSL4	8	126477978	rs2001945	C	G	0.0747377	0.0116695	1.50834e-10	2.21876e-06
ADAMTSL4	1	150919842	rs6694978	C	T	0.127951	0.0203651	3.32468e-10	4.70633e-06
ADAMTSL4	1	151212395	rs201824840	GCCT	G	0.113343	0.0180953	3.76071e-10	5.28934e-06
ADAMTSL4	1	150546114	rs72700831	T	C	-0.329908	0.0581115	1.36953e-08	0.000156998
ADAMTSL5	19	1505874	rs197198	T	C	0.293538	0.0118673	4.48745e-135	1.12234e-129
ADAMTSL5	19	1503220	rs113095674	A	G	0.248811	0.0265579	7.35021e-21	2.21472e-16
ADAMTSL5	19	1489817	rs12972390	C	T	-0.290371	0.0315959	3.92283e-20	1.14178e-15
ADAMTSL5	14	73735366	rs4903104	C	T	-0.105333	0.0151145	3.19154e-12	5.53252e-08
ADAMTSL5	19	1415701	rs3786981	G	A	-0.155018	0.0255523	1.3056e-09	1.72054e-05
ADD1	4	2916762	Affx-24315067	C	G	-0.150126	0.0145168	4.57088e-25	1.64769e-20
ADD1	10	111924817	rs12243027	C	T	-0.095958	0.0155433	6.6759e-10	9.12078e-06
ADGRB3	6	69666684	rs1932618	G	A	0.794571	0.0176262	0	0
ADGRB3	6	69673773	rs945528	C	T	0.820775	0.0121571	0	0
ADGRB3	6	69678213	rs3798978	C	G	0.893383	0.0262054	9.84011e-255	5.95098e-249
ADGRB3	6	69859295	rs1600874	A	G	-0.441868	0.0141058	2.11836e-215	9.93542e-210
ADGRB3	6	69741911	rs76097432	G	A	0.561735	0.0181552	3.38065e-210	1.53707e-204
ADGRB3	6	69403067	rs112250059	G	A	0.95543	0.0355045	1.67109e-159	5.16412e-154
ADGRB3	6	69511712	rs74991225	G	A	-0.447094	0.0179682	1.1508e-136	2.91338e-131
ADGRB3	6	70108267	rs34521235	T	C	-0.350288	0.014861	7.65597e-123	1.66708e-117
ADGRB3	6	70246331	rs72906415	G	A	-0.556323	0.0258292	6.77642e-103	1.16331e-97
ADGRB3	6	69920680	rs779477	C	T	0.299197	0.0145553	6.82496e-94	1.03396e-88
ADGRB3	6	70223307	rs9364016	G	A	0.30504	0.0154209	4.3421e-87	5.9995e-82
ADGRB3	6	69671843	rs117821698	C	T	0.646866	0.0339735	7.90497e-81	9.87131e-76
ADGRB3	6	69752529	rs17479848	C	G	-0.478241	0.0257507	5.41751e-77	6.37596e-72
ADGRB3	6	69957509	rs6908597	C	T	0.307437	0.0167306	2.05542e-75	2.36189e-70
ADGRB3	6	70161161	rs117103600	C	T	0.671975	0.0373396	2.08305e-72	2.28816e-67
ADGRB3	6	69531957	rs2022212	A	G	0.280475	0.0180017	9.8787e-55	8.00201e-50
ADGRB3	6	69515619	rs77245763	C	G	0.511645	0.0336861	4.2092e-52	3.2365e-47
ADGRB3	6	70795833	rs11756715	T	C	0.398007	0.0281326	1.9333e-45	1.2792e-40
ADGRB3	6	70145872	rs71559542	T	C	-0.256099	0.018493	1.30047e-43	8.25723e-39
ADGRB3	6	69625497	rs79971615	C	T	0.521299	0.0388986	5.92652e-41	3.53531e-36
ADGRB3	6	69570919	rs79541554	C	T	-0.269992	0.0209912	7.34852e-38	4.02217e-33
ADGRB3	6	69576000	rs556592	G	A	0.232128	0.0180661	8.73575e-38	4.77101e-33
ADGRB3	6	69957947	rs116915567	G	A	-0.403086	0.0321005	3.63831e-36	1.90586e-31
ADGRB3	6	70062925	rs1033758	C	A	0.413228	0.0335937	8.97429e-35	4.50335e-30
ADGRB3	6	69514126	rs76740715	C	T	-0.458247	0.0373295	1.22293e-34	6.11529e-30
ADGRB3	6	69604479	rs72902997	A	G	-0.32611	0.026953	1.06635e-33	5.18151e-29
ADGRB3	6	69725590	rs79774597	G	T	0.485508	0.0402097	1.44245e-33	6.97416e-29
ADGRB3	6	70216648	rs112376926	G	T	0.43142	0.0371807	3.96278e-31	1.77895e-26
ADGRB3	6	69714649	rs56120605	A	G	-0.277443	0.0244138	6.30522e-30	2.71856e-25
ADGRB3	6	70156757	rs1410697	C	A	0.244692	0.0224598	1.2218e-27	4.86453e-23
ADGRB3	6	70447243	rs16868113	A	C	0.232455	0.0219553	3.39938e-26	1.28109e-21
ADGRB3	6	69378656	rs2585621	C	T	-0.121778	0.0119932	3.18346e-24	1.10865e-19
ADGRB3	6	70042045	rs17748715	G	A	0.156098	0.0154981	7.34345e-24	2.51725e-19
ADGRB3	6	69077254	rs10455219	C	A	0.116601	0.011933	1.49555e-22	4.85316e-18
ADGRB3	6	69580203	rs12211865	G	A	-0.473996	0.0489874	3.81856e-22	1.21788e-17
ADGRB3	6	69135296	rs78747348	G	T	-0.173174	0.0178986	3.84061e-22	1.22476e-17
ADGRB3	6	68737443	rs72892374	T	C	0.243252	0.0253089	7.15979e-22	2.25702e-17
ADGRB3	6	70409984	rs2445968	G	C	-0.151259	0.0158418	1.32099e-21	4.11597e-17
ADGRB3	6	70785868	rs34418810	C	T	-0.250219	0.0267354	8.04267e-21	2.41842e-16
ADGRB3	6	69506704	rs7755356	G	A	0.126815	0.0139259	8.5153e-20	2.43695e-15
ADGRB3	6	70099842	rs76646868	G	A	-0.345221	0.038274	1.88582e-19	5.30215e-15
ADGRB3	6	70134444	rs117307612	G	A	-0.325957	0.0374704	3.3458e-18	8.81946e-14
ADGRB3	6	70497329	rs76975915	A	G	-0.32538	0.0383967	2.36755e-17	5.9295e-13
ADGRB3	6	69250114	rs113519412	G	A	0.229808	0.0282589	4.21405e-16	9.72476e-12
ADGRB3	6	69444341	rs17257244	T	C	-0.27349	0.0338256	6.20155e-16	1.41472e-11
ADGRB3	6	70430919	rs79614136	C	T	0.196131	0.0244307	9.90376e-16	2.2291e-11
ADGRB3	6	69396552	rs75227562	C	T	-0.414793	0.0527798	3.87436e-15	8.38231e-11
ADGRB3	6	69876038	rs75499325	A	C	0.233649	0.0302731	1.18141e-14	2.47413e-10
ADGRB3	6	69121834	rs6937202	T	C	0.100294	0.0130408	1.46251e-14	3.04381e-10
ADGRB3	6	69174678	rs117235461	C	T	-0.133751	0.0175695	2.68473e-14	5.48206e-10
ADGRB3	6	69489897	rs75254415	A	G	-0.259027	0.0347845	9.57414e-14	1.87692e-09
ADGRB3	6	69527664	rs490653	G	A	-0.0832705	0.0120336	4.52168e-12	7.7282e-08
ADGRB3	6	70705112	rs3805981	A	G	0.083808	0.0123249	1.04689e-11	1.73035e-07
ADGRB3	6	69145361	rs13198932	T	G	0.131376	0.019346	1.11455e-11	1.83732e-07
ADGRB3	6	69849351	rs9342742	C	T	-0.0842139	0.0127387	3.8212e-11	5.98796e-07
ADGRB3	6	70640060	rs17765889	A	G	-0.245149	0.0374315	5.78229e-11	8.89291e-07
ADGRB3	6	70612428	rs56163905	A	G	-0.113344	0.0178378	2.09595e-10	3.03615e-06
ADGRB3	6	70664195	rs117298045	A	G	0.229124	0.0363911	3.0512e-10	4.33751e-06
ADGRB3	6	69276131	rs78696461	G	A	-0.1493	0.0240352	5.24011e-10	7.25013e-06
ADGRB3	6	70680827	rs117656393	T	C	0.224399	0.036584	8.58104e-10	1.15715e-05
ADGRB3	6	70468354	rs62408998	T	C	-0.0985394	0.0172281	1.06726e-08	0.000124298
ADGRB3	6	69950218	rs76332952	G	A	-0.330154	0.0593392	2.639e-08	0.000289841
ADGRB3	6	69635154	rs117954948	G	C	-0.307811	0.0555679	3.03571e-08	0.000330254
ADGRB3	6	70961833	rs1135056	T	C	0.0657591	0.0120304	4.60076e-08	0.000486508
ADGRD1	12	131455221	rs4759814	G	T	-0.803297	0.0266297	6.74528e-200	2.8482e-194
ADGRD1	12	131569105	rs11061318	C	T	-0.895552	0.036066	4.15911e-136	1.04837e-130
ADGRD1	12	131576002	rs4759542	C	T	0.211016	0.0122837	3.84503e-66	3.8334e-61
ADGRD1	12	131442567	rs56040266	C	T	-0.228339	0.0146027	4.09166e-55	3.34063e-50
ADGRD1	12	131440049	rs11061261	C	T	-0.189223	0.0132734	4.12857e-46	2.77024e-41
ADGRD1	12	131444560	rs950440	C	A	0.140937	0.0118719	1.66418e-32	7.79549e-28
ADGRD1	12	131498451	rs11061279	G	A	-0.199803	0.0176205	8.38687e-30	3.60229e-25
ADGRD1	12	131515964	rs4759828	C	A	0.132739	0.012013	2.20191e-28	9.00181e-24
ADGRD1	12	131441854	Affx-7164723	G	A	0.182427	0.0167654	1.41742e-27	5.62975e-23
ADGRD1	12	131415831	rs1316893	T	C	-0.125488	0.0147591	1.8578e-17	4.68531e-13
ADGRD1	12	131525053	rs3847687	C	T	0.100158	0.0117989	2.08785e-17	5.24843e-13
ADGRD1	12	131453461	rs80224014	G	T	0.155343	0.0194308	1.29897e-15	2.90166e-11
ADGRD1	12	131607033	rs1195936	T	G	-0.176307	0.022189	1.93108e-15	4.26499e-11
ADGRD1	12	131621762	rs885389	G	A	-0.0983875	0.0124102	2.22741e-15	4.89948e-11
ADGRD1	12	131491270	rs7979352	G	A	-0.317968	0.0405405	4.39137e-15	9.46551e-11
ADGRD1	12	131680976	rs74553400	A	G	-0.213999	0.028034	2.28402e-14	4.68839e-10
ADGRD1	12	131477075	rs2030880	C	T	-0.086798	0.0118345	2.22895e-13	4.25037e-09
ADGRD1	11	61557826	rs102274	T	C	0.0836406	0.0115574	4.58881e-13	8.53146e-09
ADGRD1	12	131443453	rs11608374	G	A	-0.198592	0.0286923	4.47198e-12	7.64616e-08
ADGRD1	12	131598584	rs4586211	G	A	-0.0928601	0.0151291	8.36508e-10	1.12949e-05
ADGRD1	3	136356464	rs9845762	T	C	-0.0743706	0.012245	1.25098e-09	1.65262e-05
ADGRD1	20	43042364	rs1800961	C	T	-0.187919	0.031119	1.55342e-09	2.02772e-05
ADGRD1	12	131513207	rs73166613	G	A	0.165873	0.0283352	4.80054e-09	5.87165e-05
ADGRD1	12	121420807	rs1183910	G	A	0.0735628	0.0127238	7.4027e-09	8.82389e-05
ADGRD1	8	126477978	rs2001945	C	G	0.0638897	0.0111747	1.08198e-08	0.000125893
ADGRD1	12	131522967	rs112033975	C	T	0.238503	0.0421033	1.47262e-08	0.000168036
ADGRD1	12	121432114	Affx-52326773	CG	C	-0.0706712	0.0128603	3.89996e-08	0.000417266
ADGRD1	12	131511795	rs117514216	T	C	-0.303051	0.0552893	4.22484e-08	0.000449546
ADGRE1	19	6876996	rs10424498	T	C	0.463801	0.0229086	3.87525e-91	5.66078e-86
ADGRE1	19	6926378	rs2228539	T	C	-0.178663	0.0132757	2.76567e-41	1.66409e-36
ADGRE1	19	7001010	rs11669654	A	G	0.131218	0.011783	8.36373e-29	3.46811e-24
ADGRE1	2	134966562	rs62165726	C	A	-0.252103	0.0308442	2.99709e-16	6.99197e-12
ADGRE1	17	7080316	rs55714927	C	T	0.113609	0.0145845	6.71583e-15	1.43042e-10
ADGRE1	19	6887062	rs10404401	G	A	0.432375	0.0574487	5.22035e-14	1.04404e-09
ADGRE1	11	126328903	rs34271700	G	A	0.0909278	0.0122837	1.33844e-13	2.59569e-09
ADGRE1	11	126242976	rs78411544	A	C	-0.20538	0.0289089	1.20865e-12	2.17151e-08
ADGRE1	17	57875396	rs2665404	T	C	-0.0774321	0.0115068	1.7053e-11	2.7627e-07
ADGRE1	2	62530788	rs11904379	T	G	-0.0780587	0.0117689	3.29762e-11	5.19924e-07
ADGRE1	12	112591686	rs17630235	G	A	0.0765229	0.0115458	3.40722e-11	5.36463e-07
ADGRE1	19	6989230	rs12984051	T	C	0.106387	0.0170625	4.51336e-10	6.2907e-06
ADGRE1	19	6976464	rs382356	G	C	-0.0695134	0.0116711	2.58428e-09	3.2795e-05
ADGRE1	19	6877190	rs331686	C	T	0.24433	0.0412664	3.20369e-09	4.0146e-05
ADGRE1	2	134945535	rs1257174	A	G	-0.0699686	0.0118521	3.55959e-09	4.43207e-05
ADGRE1	19	7068207	rs2914572	T	C	-0.0695095	0.0121479	1.0532e-08	0.000122779
ADGRE1	10	91066769	rs1727	A	C	0.0717183	0.0126767	1.5361e-08	0.000174831
ADGRE2	19	14506991	rs7251607	C	A	-0.258034	0.0134748	9.79941e-82	1.24351e-76
ADGRE2	19	14499616	rs139113505	C	T	0.650111	0.0451913	6.35624e-47	4.33871e-42
ADGRE2	19	14507633	rs67023356	A	G	0.173583	0.0133641	1.41677e-38	7.91999e-34
ADGRE2	19	14481445	rs117809409	C	T	0.226072	0.0205503	3.78268e-28	1.53334e-23
ADGRE2	10	17875857	rs56278466	G	T	-0.102235	0.0119399	1.10459e-17	2.82379e-13
ADGRE2	17	7080316	rs55714927	C	T	0.123376	0.0144625	1.45445e-17	3.69083e-13
ADGRE2	19	14486544	rs58881629	A	G	0.188686	0.0242835	7.83971e-15	1.6622e-10
ADGRE2	17	7101292	rs3826408	C	T	0.0761938	0.0114468	2.80737e-11	4.45428e-07
ADGRE2	12	111884608	rs3184504	C	T	0.0713715	0.0113077	2.75918e-10	3.94288e-06
ADGRE2	11	126243952	rs11220462	G	A	-0.0940217	0.0169466	2.88762e-08	0.000315204
ADGRE2	10	18136543	rs55942822	G	A	0.0894645	0.0163099	4.12791e-08	0.000439919
ADGRE5	19	14499616	rs139113505	C	T	-0.718283	0.0451769	6.40324e-57	5.41772e-52
ADGRE5	10	17875857	rs56278466	G	T	-0.123739	0.0120854	1.32954e-24	4.7011e-20
ADGRE5	17	7080316	rs55714927	C	T	0.135779	0.0145759	1.21535e-20	3.62492e-16
ADGRE5	19	14493302	rs62122578	G	A	0.102173	0.0127085	9.00326e-16	2.03159e-11
ADGRE5	12	112007756	rs653178	T	C	0.0863702	0.0114194	3.92464e-14	7.91834e-10
ADGRE5	19	14507633	rs67023356	A	G	-0.100917	0.0133678	4.37623e-14	8.80184e-10
ADGRE5	17	7101292	rs3826408	C	T	0.0845984	0.0115491	2.38726e-13	4.54203e-09
ADGRE5	19	14486544	rs58881629	A	G	0.177127	0.0242812	2.9902e-13	5.64657e-09
ADGRE5	10	18136543	rs55942822	G	A	0.120081	0.0164884	3.2719e-13	6.15837e-09
ADGRE5	10	18087629	rs199734634	CTG	C	0.0837174	0.0138713	1.58657e-09	2.06871e-05
ADGRE5	10	18281176	rs58377250	T	C	0.0898761	0.0162964	3.4861e-08	0.000375776
ADGRE5	5	131867702	rs2706399	G	A	0.0629542	0.0114563	3.90364e-08	0.000417634
ADGRF5	1	236296987	rs77610102	A	G	-0.52387	0.0492169	1.8578e-26	7.06945e-22
ADGRF5	10	20221250	rs12776043	G	A	0.12678	0.0125808	6.96627e-24	2.38982e-19
ADGRF5	1	236220574	rs12409606	T	C	0.110447	0.0135456	3.52858e-16	8.1892e-12
ADGRF5	10	65261184	rs2893923	C	T	0.0858782	0.0125571	7.97444e-12	1.33276e-07
ADGRF5	19	55536595	rs1613662	A	G	-0.102772	0.0155953	4.40048e-11	6.85365e-07
ADGRF5	1	236170665	rs11590845	A	C	0.0775463	0.0122555	2.49201e-10	3.57784e-06
ADGRF5	12	112007756	rs653178	T	C	0.068709	0.0115407	2.62259e-09	3.32494e-05
ADGRF5	6	31317182	rs4540292	T	G	-0.070795	0.0119039	2.72766e-09	3.45038e-05
ADGRF5	10	20152389	rs913050	G	A	-0.0705709	0.0119767	3.8075e-09	4.72175e-05
ADGRF5	10	20138208	rs17677605	G	A	0.0784698	0.0133407	4.05359e-09	5.00875e-05
ADGRF5	1	236281310	rs2064917	T	C	0.0698761	0.012237	1.12834e-08	0.000130961
ADGRG1	10	17875857	rs56278466	G	T	-0.0910959	0.0116625	5.67414e-15	1.21467e-10
ADGRG1	12	112007756	rs653178	T	C	0.0719866	0.0110406	7.02263e-11	1.07082e-06
ADGRG1	14	94838142	rs112635299	G	T	0.240878	0.0374132	1.20798e-10	1.79586e-06
ADGRG1	10	18087629	rs199734634	CTG	C	0.0742025	0.0133992	3.06203e-08	0.000332907
ADGRG2	11	126243952	rs11220462	G	A	-0.124436	0.0173368	7.09741e-13	1.29932e-08
ADGRG2	8	38853620	rs6991968	G	A	0.0836439	0.01195	2.56862e-12	4.4888e-08
ADGRG2	1	59638619	rs6684353	A	G	0.0792035	0.0127666	5.50668e-10	7.60108e-06
ADGRG2	11	126278203	rs2298475	T	C	-0.125181	0.0219298	1.14141e-08	0.000132383
ADGRV1	10	54531235	rs1800450	C	T	-0.139623	0.0169593	1.82852e-16	4.32685e-12
ADGRV1	10	54468032	rs72791091	C	A	-0.101744	0.017856	1.21177e-08	0.00014004
ADH1B	22	44324727	rs738409	C	G	0.0898105	0.0141502	2.19639e-10	3.17372e-06
ADH1B	9	117166246	rs2274159	A	G	-0.0731362	0.0118407	6.54712e-10	8.95399e-06
ADH1B	4	100239319	rs1229984	C	T	-0.230092	0.0397659	7.20129e-09	8.59871e-05
ADH4	4	100014805	rs2602836	G	A	-0.11722	0.0118553	4.71194e-23	1.56129e-18
ADH4	4	100183423	rs1230027	T	C	0.0989778	0.0138481	8.84301e-13	1.60667e-08
ADH4	22	44324727	rs738409	C	G	0.0907604	0.0141308	1.33727e-10	1.97822e-06
ADIPOQ	3	186546540	rs266772	C	T	-0.654897	0.0367103	3.48337e-71	3.74848e-66
ADIPOQ	3	186556037	rs822387	T	C	0.327054	0.0211574	6.64814e-54	5.3039e-49
ADIPOQ	3	186570453	rs17366568	G	A	-0.248978	0.0175692	1.37943e-45	9.15564e-41
ADIPOQ	3	186573705	Affx-21851824	G	A	0.148395	0.0119575	2.30038e-35	1.17623e-30
ADIPOQ	3	186551711	rs1648707	A	C	-0.147881	0.0122831	2.20597e-33	1.06104e-28
ADIPOQ	3	186530484	rs266717	T	C	-0.118201	0.011557	1.49039e-24	5.26078e-20
ADIPOQ	19	33899065	rs731839	A	G	-0.0980404	0.0121031	5.4752e-16	1.25409e-11
ADIPOQ	3	186480206	rs822354	G	A	0.0932788	0.0123768	4.82503e-14	9.67413e-10
ADIPOQ	16	82658261	rs16957889	A	G	-0.391872	0.0542254	4.94766e-13	9.17114e-09
ADIPOQ	3	186600420	rs2117986	C	T	-0.0884996	0.0125609	1.84629e-12	3.2673e-08
ADIPOQ	3	186475791	rs266743	C	T	-0.0893914	0.013542	4.08319e-11	6.37979e-07
ADIPOQ	12	20473758	rs7134375	C	A	0.0752936	0.0114935	5.7161e-11	8.79523e-07
ADIPOQ	16	81534790	rs2925979	C	T	-0.0733929	0.0125137	4.49076e-09	5.51489e-05
ADIPOQ	12	122803643	rs75810210	C	T	-0.117075	0.020104	5.76461e-09	6.97518e-05
ADIPOQ	5	53298025	rs6450176	G	A	-0.0745564	0.012988	9.44409e-09	0.000110869
ADIPOQ	12	124460167	rs4765127	G	T	0.0680285	0.0120013	1.44099e-08	0.000164655
ADIPOQ	3	52288945	rs1060330	T	C	0.0634868	0.0115665	4.04501e-08	0.000431642
ADIPOQ	12	124519846	rs1716403	C	T	0.0661925	0.0121187	4.7075e-08	0.000496897
ADM	11	10325325	rs11042725	C	A	0.129254	0.011066	1.60842e-31	7.31929e-27
ADM	2	163107401	rs16822684	G	A	-0.456791	0.0540316	2.81125e-17	7.00443e-13
ADM	11	9759608	rs93139	C	T	0.0737629	0.0112808	6.20155e-11	9.50892e-07
ADM	11	9914904	rs12360818	T	C	-0.0890231	0.0141562	3.20302e-10	4.54223e-06
ADM	11	10378840	rs2923110	G	A	-0.067624	0.0120737	2.13177e-08	0.000237335
AFAP1	4	7780582	rs41264705	C	T	1.01332	0.0127893	0	0
AFAP1	4	7931682	rs11930623	A	C	0.407345	0.0119469	8.33681e-255	5.04571e-249
AFAP1	4	7747638	rs9990756	C	T	0.458347	0.0141391	1.58489e-230	8.31459e-225
AFAP1	4	7729045	rs10937856	C	G	-0.334451	0.0118649	8.16582e-175	2.84489e-169
AFAP1	4	7763761	rs2269850	G	A	-0.391231	0.0139567	6.66807e-173	2.2837e-167
AFAP1	4	7806333	rs11735857	C	T	0.772943	0.0276484	5.54626e-172	1.88597e-166
AFAP1	4	7778663	rs4689860	T	C	-0.391301	0.0142817	2.83139e-165	9.13502e-160
AFAP1	4	7844081	rs28689523	T	C	0.311415	0.0118236	6.98232e-153	2.04349e-147
AFAP1	4	7827326	rs114885688	A	C	0.741751	0.0305481	3.08319e-130	7.26382e-125
AFAP1	4	7775398	rs55680331	G	A	0.700364	0.0291134	7.16143e-128	1.65429e-122
AFAP1	4	7768698	rs4689857	A	G	-0.364514	0.0157872	5.94292e-118	1.21925e-112
AFAP1	4	7810354	rs61166235	T	C	-0.331423	0.0171947	8.75992e-83	1.13027e-77
AFAP1	4	7888922	rs73210880	G	C	0.532529	0.0300452	2.72647e-70	2.89599e-65
AFAP1	4	7716910	rs28531835	C	T	0.323075	0.0214244	2.19989e-51	1.66318e-46
AFAP1	4	7788681	rs4689863	T	G	-0.314181	0.0221999	1.80634e-45	1.19619e-40
AFAP1	4	7714212	rs4689832	A	G	0.16299	0.0123196	5.87489e-40	3.40699e-35
AFAP1	4	7716932	rs6816604	C	T	0.337408	0.0255845	1.02873e-39	5.93046e-35
AFAP1	4	7710640	rs766008	A	C	0.184343	0.0141112	5.31374e-39	3.00329e-34
AFAP1	4	7757420	rs182319991	A	C	0.728517	0.0567831	1.11609e-37	6.07929e-33
AFAP1	4	7826824	rs7440527	T	C	0.170415	0.0142915	8.85116e-33	4.17932e-28
AFAP1	4	8004834	rs75285164	G	T	-0.225686	0.0192497	9.58959e-32	4.39405e-27
AFAP1	4	7771596	rs111441173	C	G	-0.323259	0.0279062	4.97966e-31	2.22757e-26
AFAP1	4	8056744	rs12641741	C	T	-0.184154	0.0159767	9.7051e-31	4.30257e-26
AFAP1	4	7947975	rs2386048	T	C	-0.186394	0.0164215	7.36377e-30	3.16855e-25
AFAP1	4	7967683	rs4696886	C	T	-0.238328	0.0217426	5.86138e-28	2.36149e-23
AFAP1	4	7863724	rs73210864	G	A	-0.377732	0.0348382	2.16521e-27	8.53611e-23
AFAP1	4	7957965	rs6817413	G	C	-0.129814	0.0128059	3.78181e-24	1.31296e-19
AFAP1	4	8062202	rs4696669	A	G	0.119399	0.0122221	1.52827e-22	4.95741e-18
AFAP1	4	7855500	rs58893476	T	C	-0.297949	0.0308589	4.67305e-22	1.48452e-17
AFAP1	4	7802418	rs114740145	C	T	-0.269809	0.0282083	1.12331e-21	3.51233e-17
AFAP1	4	7851239	rs4401450	C	T	-0.283302	0.0299202	2.83661e-21	8.71003e-17
AFAP1	4	8031471	rs80092385	G	A	0.125663	0.0134599	9.9954e-21	2.99281e-16
AFAP1	4	7699703	rs12499601	A	G	0.149232	0.0160146	1.18005e-20	3.5227e-16
AFAP1	4	7804225	rs77593302	G	C	-0.332265	0.0384742	5.81835e-18	1.51212e-13
AFAP1	4	7912948	rs115377374	A	G	0.269617	0.0326284	1.41775e-16	3.37869e-12
AFAP1	4	7744327	rs2234765	C	A	-0.278684	0.0348843	1.36239e-15	3.03862e-11
AFAP1	4	7821669	rs76013158	T	C	-0.289892	0.0364983	1.9797e-15	4.36889e-11
AFAP1	4	7682587	rs73202600	A	G	-0.129839	0.0165667	4.60151e-15	9.9064e-11
AFAP1	4	7733748	rs73794751	A	G	0.138594	0.0179894	1.31674e-14	2.74881e-10
AFAP1	4	7714858	rs60425287	G	A	-0.131635	0.0177074	1.05439e-13	2.06128e-09
AFAP1	4	7737536	rs73204734	C	T	0.328891	0.0461128	9.86961e-13	1.78598e-08
AFAP1	4	8007648	rs17794885	A	G	0.242036	0.0341884	1.4471e-12	2.58287e-08
AFAP1	4	7772268	rs74750836	A	C	-0.247826	0.0359105	5.15585e-12	8.76539e-08
AFAP1	4	8083311	rs73216487	G	A	-0.168208	0.0248338	1.25864e-11	2.06455e-07
AFAP1	4	8108767	rs67226301	C	T	-0.189498	0.028702	4.04949e-11	6.32957e-07
AFAP1	4	8006928	rs11939078	C	T	0.0782809	0.0128677	1.17566e-09	1.55842e-05
AFAP1	4	7540278	rs77351266	C	A	-0.131941	0.0223687	3.66893e-09	4.55981e-05
AFAP1	4	8108027	rs12108540	C	T	-0.0843916	0.0143215	3.80058e-09	4.71339e-05
AFAP1	4	7899043	rs28367252	G	A	-0.255294	0.0438993	6.047e-09	7.29608e-05
AFAP1	4	7699389	rs12649082	C	T	-0.0830251	0.0143837	7.8251e-09	9.29391e-05
AFAP1	4	7715796	rs17466517	G	T	-0.213363	0.0373136	1.07718e-08	0.000125379
AFAP1	4	7980637	rs80235495	G	A	-0.11125	0.0199638	2.50969e-08	0.000276512
AFM	12	24188044	rs12304084	T	C	0.199045	0.0306862	8.7882e-11	1.32568e-06
AFM	4	74451073	rs12507775	A	G	-0.0851225	0.0133672	1.9147e-10	2.78615e-06
AFM	4	74361142	rs41265665	G	A	-0.258741	0.041515	4.59124e-10	6.3937e-06
AFM	4	74394005	rs41438047	T	C	0.219154	0.0383221	1.07317e-08	0.000124942
AFP	2	17946243	rs16981869	A	G	-0.344022	0.018997	2.69092e-73	3.0015e-68
AFP	2	17888457	rs6734462	G	A	-0.155609	0.0115743	3.32277e-41	1.99556e-36
AFP	4	74316729	Affx-24915021	G	A	-0.143654	0.0116132	3.8054e-35	1.93191e-30
AFP	2	17752621	rs76949993	T	C	-0.320512	0.0316707	4.49676e-24	1.55562e-19
AFP	4	74290998	rs117205431	C	T	-0.4045	0.0443007	6.79986e-20	1.95625e-15
AFP	2	17997752	rs115417570	A	G	-0.337982	0.0375787	2.38397e-19	6.67012e-15
AFP	22	45728370	rs6007594	G	A	0.116191	0.0129582	3.05774e-19	8.51354e-15
AFP	3	101242751	rs13088318	A	G	-0.10699	0.0120589	7.16968e-19	1.9587e-14
AFP	15	43767774	rs560191	G	C	0.0989188	0.0123672	1.2598e-15	2.81674e-11
AFP	2	17581491	rs932212	A	G	0.107776	0.0141538	2.64423e-14	5.4019e-10
AFP	4	73857746	rs13141048	T	C	-0.0950021	0.0126286	5.3629e-14	1.07142e-09
AFP	4	74460827	rs17192483	G	T	0.0836438	0.0117124	9.23422e-13	1.67512e-08
AFP	12	121423956	rs2393791	T	C	-0.0798969	0.0117824	1.19344e-11	1.96184e-07
AFP	2	18019680	rs77637319	C	T	-0.33407	0.0494135	1.37309e-11	2.24424e-07
AFP	2	17557962	rs1401705	G	A	-0.0730402	0.0115217	2.3076e-10	3.32598e-06
AFP	2	17994986	rs13034338	A	G	-0.160572	0.0260828	7.44903e-10	1.01187e-05
AFP	20	5731803	rs6116934	T	C	0.0832034	0.0138281	1.77705e-09	2.30253e-05
AFP	22	44324727	rs738409	C	G	-0.0820972	0.0137404	2.30255e-09	2.94022e-05
AFP	4	74488632	rs35287144	A	G	-0.148671	0.0251816	3.54936e-09	4.42034e-05
AFP	3	100928103	rs6788344	A	G	0.0814435	0.0138698	4.30556e-09	5.30064e-05
AFP	2	17995017	rs62130915	G	A	-0.153992	0.0265193	6.3681e-09	7.66004e-05
AFP	3	8976115	rs435936	A	G	-0.0740993	0.0128422	7.92793e-09	9.40945e-05
AFP	2	17947886	rs116772931	G	A	-0.239785	0.0417006	8.91538e-09	0.000105047
AFP	4	3473139	rs6831256	A	G	0.0667263	0.0116946	1.15846e-08	0.000134244
AFP	15	43820717	rs55707100	C	T	0.208806	0.0368104	1.40741e-08	0.000161075
AFP	2	17256517	rs7564158	T	C	-0.0651361	0.0116252	2.10664e-08	0.000234713
AFP	2	17901485	rs1834619	G	A	0.144746	0.0261675	3.17475e-08	0.00034434
AGER	6	32155581	rs204993	A	G	-0.164492	0.0125377	2.53688e-39	1.44659e-34
AGER	6	32151443	rs2070600	C	T	-0.224825	0.0235512	1.34493e-21	4.1889e-17
AGER	6	32615458	rs17612576	A	G	0.110488	0.0119378	2.13698e-20	6.29914e-16
AGER	6	31242762	rs3134745	C	T	-0.104248	0.0125574	1.0266e-16	2.46972e-12
AGER	6	29548089	rs926552	G	A	-0.134147	0.0167657	1.23112e-15	2.75419e-11
AGER	6	31218327	rs3130425	C	T	0.0935152	0.0118874	3.64083e-15	7.89331e-11
AGER	6	31494738	rs2734573	A	C	0.0923029	0.0117577	4.14763e-15	8.95484e-11
AGER	9	134351343	rs11243403	T	C	0.0912671	0.0119897	2.69588e-14	5.50425e-10
AGER	6	32151222	rs1035798	G	A	0.103175	0.0146601	1.95344e-12	3.44956e-08
AGER	6	32452707	rs115484013	C	T	-0.0992888	0.01494	3.01509e-11	4.77054e-07
AGER	6	31914935	rs1048709	G	A	0.0969184	0.014603	3.20406e-11	5.05795e-07
AGER	6	32441100	rs9269081	C	A	0.0866994	0.0132364	5.75175e-11	8.84801e-07
AGER	6	32816054	rs735883	G	A	-0.0764383	0.011827	1.02627e-10	1.53728e-06
AGER	6	31418124	rs2523693	T	C	0.073241	0.0118537	6.46145e-10	8.84366e-06
AGER	6	30468791	rs3131115	C	T	-0.0749237	0.0121558	7.10919e-10	9.67942e-06
AGER	1	10734800	rs284315	A	G	-0.0707546	0.0115557	9.18883e-10	1.23455e-05
AGER	5	52278110	rs246413	G	A	0.075169	0.0124584	1.60321e-09	2.08926e-05
AGER	6	31322911	Affx-28452375	C	T	0.0772564	0.0128641	1.90629e-09	2.45982e-05
AGER	6	32745043	rs9276644	T	C	-0.0726509	0.0123309	3.82032e-09	4.73668e-05
AGER	1	175127771	Affx-35292452	C	T	-0.0671882	0.0116518	8.10103e-09	9.60078e-05
AGER	6	32527079	rs28530648	A	C	0.101504	0.0176888	9.56093e-09	0.000112153
AGER	6	31021547	rs2517527	G	A	0.0687468	0.0121043	1.35067e-08	0.00015498
AGER	6	32797488	rs4148874	T	C	0.0752148	0.0132981	1.54896e-08	0.000176216
AGER	6	31628733	rs805262	C	T	-0.0659194	0.0117361	1.94527e-08	0.000217876
AGER	6	30023868	rs3869070	T	C	0.065138	0.0118291	3.65881e-08	0.000393155
AGER	6	30993866	rs62399430	A	T	0.094545	0.0172639	4.3392e-08	0.000460782
AGR2	7	16872913	rs4719482	A	G	-0.0946964	0.0122771	1.22659e-14	2.56579e-10
AGR3	5	156390297	rs6882076	C	T	-0.080433	0.0122968	6.11083e-11	9.37658e-07
AGR3	19	45395714	rs157581	T	C	0.0909686	0.0143374	2.22679e-10	3.21537e-06
AGRN	1	967658	rs4970349	T	C	-0.277775	0.0116338	5.35797e-126	1.21123e-120
AGRN	1	920640	rs28869591	C	T	-0.188337	0.0157299	4.90908e-33	2.33701e-28
AGRN	1	919127	rs28469033	T	C	-0.138128	0.0136789	5.64677e-24	1.945e-19
AGRN	1	881627	rs2272757	A	G	-0.118135	0.0120409	1.00856e-22	3.29394e-18
AGRN	1	1094979	rs7538773	A	G	-0.0989983	0.0118771	7.73749e-17	1.87662e-12
AGRN	20	60958651	rs11699160	T	C	0.0918408	0.0118739	1.03681e-14	2.1798e-10
AGRN	1	940203	rs35940137	G	A	0.174105	0.0243557	8.77809e-13	1.59537e-08
AGRN	4	119190401	rs34618724	T	G	-0.117544	0.0173641	1.2936e-11	2.11917e-07
AGRN	4	119280167	rs7661210	T	G	-0.0805994	0.0119324	1.43153e-11	2.33575e-07
AGRN	1	889238	rs3828049	G	A	-0.163761	0.0261184	3.61169e-10	5.0912e-06
AGRN	1	1062638	rs9442373	A	C	-0.0700716	0.0116908	2.05041e-09	2.635e-05
AGRN	11	76469093	rs1149596	C	T	-0.0897337	0.0149755	2.07224e-09	2.66161e-05
AGRN	1	1146339	rs35038461	G	A	-0.169693	0.0294243	8.06492e-09	9.56073e-05
AGRN	14	52508842	rs61747585	C	A	-0.157709	0.0281983	2.23373e-08	0.000247968
AGRN	1	986443	rs2710887	T	C	0.114567	0.0206857	3.05105e-08	0.0003318
AGRP	19	45415640	rs445925	G	A	0.157156	0.0185433	2.34909e-17	5.88448e-13
AGRP	19	45395714	rs157581	T	C	0.10607	0.0140437	4.25696e-14	8.56985e-10
AGRP	11	116648917	rs964184	C	G	0.128001	0.0170113	5.29298e-14	1.05803e-09
AGRP	19	45414451	rs439401	C	T	-0.0804147	0.01195	1.7053e-11	2.7627e-07
AGRP	6	32600057	rs35242582	A	G	0.0769676	0.0134603	1.07713e-08	0.000125374
AGT	1	230851628	rs6683321	G	A	0.515238	0.0158863	9.46237e-231	4.97404e-225
AGT	1	230815481	rs2493144	G	T	0.212984	0.0118897	9.27043e-72	1.00702e-66
AGT	1	230779754	rs1887492	G	A	0.250176	0.0147816	2.95189e-64	2.85743e-59
AGT	1	230851915	rs11568048	T	G	0.576724	0.034621	2.63815e-62	2.46629e-57
AGT	1	230838331	rs7079	G	T	-0.137713	0.0125204	3.86278e-28	1.56524e-23
AGT	1	230914729	rs1933631	A	C	0.119683	0.0127163	4.87978e-21	1.48239e-16
AGT	1	230725969	rs11122548	G	A	0.10558	0.0135005	5.26138e-15	1.12854e-10
AGT	1	230980755	rs16852827	A	G	0.109373	0.0148975	2.10863e-13	4.02834e-09
AGT	1	230880755	rs17787522	G	A	-0.110831	0.0159705	3.92826e-12	6.75146e-08
AGT	1	230752584	rs111776064	G	A	0.285603	0.0412272	4.28253e-12	7.33552e-08
AGT	1	230831058	rs12059975	G	A	0.13049	0.0189068	5.13689e-12	8.73447e-08
AGT	1	231025130	rs1202609	G	C	0.0756012	0.0117484	1.23455e-10	1.8331e-06
AGT	1	231311170	rs116414813	G	A	0.238121	0.0372969	1.72009e-10	2.51506e-06
AGT	1	230845555	rs11568054	G	A	-0.154033	0.0241291	1.72874e-10	2.52702e-06
[truncated: 30,878 more rows]

## Sheet: ST3
Protein	CHROM	POS	SNP	Allele0	Allele1	Beta	Se	Pvalue	FDR
[truncated: 36,979 more rows]

## Sheet: ST4
Protein	Chr	Pos	SNP	Allele0	Allele1	UKBcaucasian_Male_beta	UKBcaucasian_Male_se	UKBcaucasian_Male_Pvalue	UKBcaucasian_Male_FDR	UKBcaucasian_Female_beta	UKBcaucasian_Female_se	UKBcaucasian_Female_Pvalue	UKBcaucasian_Female_FDR	UKBcaucasiane_SexDimorphic_T	UKBcaucasian_SexDimorphic_Pvalue	UKBcaucasian_SexDimorphic_FDR	UKBcaucasian_SexAgonistic_Pvalue	UKBcaucasian_SexAgonistic_FDR	BBJ_Male_beta	BBJ_Male_se	BBJ_Male_Pvalue	BBJ_Female_beta	BBJ_Female_se	BBJ_Female_Pvalue	BBJ_SexDimorphic_T	BBJ_SexDimorphic_Pvalue	BBJ_SexDimorphic_FDR	JCV_Male_beta	JCV_Male_se	JCV_Male_Pvalue	JCV_Female_beta	JCV_Female_se	JCV_Female_Pvalue	JCV_SexDimorphic_T	JCV_SexDimorphic_Pvalue	JCV_SexDimorphic_FDR	FIN_Male_beta	FIN_Male_se	FIN_Male_Pvalue	FIN_Female_beta	FIN_Female_se	FIN_Female_Pvalue	FIN_SexBias_T	FIN_SexBias_Pvalue	FIN_SexDimorphic_FDR	UKBblack_Male_beta	UKBblack_Male_se	UKBblack_Male_Pvalue	UKBblack_Female_beta
[truncated: 113 more rows]
[truncated: 18 more columns]

[truncated: 6 more sheets: ST5, ST6, ST7, ST8, ST9, ST10]
